# Supplementary material for: Transcriptomic and proteomic profiling of NaV1.8-expressing mouse nociceptors
Source: Front Mol Neurosci. 2022 Oct 11;15:1002842. doi: 10.3389/fnmol.2022.1002842 (PMC9593034; doi:10.3389/fnmol.2022.1002842)
Supplement: Supplementary file 1 [file Table_1.XLSX]

## Sheet: Suppl Tab1 Top 50 Transcripts
Supplementary Table 1. Top 50 transcripts enriched in NaV1.8+ nociceptors
No.	Gene Symbol	Fold-Change (DTA/Ctrl)	FDR P-val	Description	Affymetrix Probe ID
1	Acpp	-7.5	3.68e-05	acid phosphatase, prostate	1419832_s_at
2	Agtr1a	-6.5	5.11e-06	angiotensin II receptor, type 1a	1436739_at
3	Aqp1	-8.2	0.000231	aquaporin 1	1416203_at
4	Capn9	-6.6	8.07e-05	calpain 9	1422876_at
5	Ccdc68	-7.1	4.15e-06	coiled-coil domain containing 68	1439109_at
6	Cd44	-8.9	7.49e-06	CD44 antigen	1423760_at
7	Ceacam10	-9.6	0.000162	carcinoembryonic antigen-related cell adhesion molecule 10	1417074_at
8	Celf6	-13.8	3.53e-06	CUGBP, Elav-like family member 6	1429790_at
9	Ctxn3	-12.3	9.01e-06	cortexin 3	1438059_at
10	Fam184b	-6.2	1.77e-05	family with sequence similarity 184, member B	1421595_at
11	Far2	-6.6	5.03e-05	fatty acyl CoA reductase 2	1435621_at
12	Gm16364	-15.1	7.11e-06	predicted gene 16364	1441647_at
13	Gna14	-37.8	3.53e-06	guanine nucleotide binding protein, alpha 14	1420385_at
14	Gpr35	-6.7	1.56e-05	G protein-coupled receptor 35	1449976_a_at
15	Grik1	-16.5	1.19e-06	glutamate receptor, ionotropic, kainate 1	1427676_a_at
16	Il31ra	-8.6	2.07e-05	interleukin 31 receptor A	1451535_at
17	Kcnmb1	-29.2	1.54e-05	potassium large conductance calcium-activated channel, subfamily M, beta member 1	1421400_at
18	Klk5	-7.3	9.01e-06	kallikrein related-peptidase 5	1429230_at
19	Lpar3	-42.4	7.43e-08	lysophosphatidic acid receptor 3	1418723_at
20	Ly86	-23.8	8.73e-06	lymphocyte antigen 86	1422903_at
21	Mab21l1	-9.1	0.000192	mab-21-like 1 (C. elegans)	1421369_a_at
22	Mal2	-41.6	5.58e-06	mal, T cell differentiation protein 2	1427042_at
23	Mrgpra2a	-12.3	5.03e-05	MAS-related GPR, member A2A; MAS-related GPR, member A2B	1451858_at
24	Mrgpra3	-18.4	0.000286	MAS-related GPR, member A3	1426121_at
25	Ms4a3	-7.4	0.000458	membrane-spanning 4-domains, subfamily A, member 3	1420572_at
26	Nmb	-5.9	4.54e-05	neuromedin B	1419405_at
27	Nppb	-26	2.01e-05	natriuretic peptide type B	1450791_at
28	Npy2r	-22.3	2.72e-05	neuropeptide Y receptor Y2	1417489_at
29	Nrn1l	-8.6	6.62e-05	neuritin 1-like	1456819_at
30	Ntrk1	-8.3	0.000416	neurotrophic tyrosine kinase, receptor, type 1	1443990_at
31	Otoa	-9.7	4.9e-05	otoancorin	1428037_at
32	P2rx3	-11.1	3.53e-06	purinergic receptor P2X, ligand-gated ion channel, 3	1425093_at
33	Paqr5	-7.4	1.54e-05	progestin and adipoQ receptor family member V	1456152_at
34	Prkcd	-9.9	2.57e-05	protein kinase C, delta	1422847_a_at
35	Prkcq	-7.3	9.27e-05	protein kinase C, theta	1426044_a_at
36	Rab27b	-9	3.53e-06	RAB27B, member RAS oncogene family	1417214_at
37	Rasgrp1	-13.4	6.98e-05	RAS guanyl releasing protein 1	1421176_at
38	Rgs8	-9.1	0.000391	regulator of G-protein signaling 8	1453060_at
39	S100a7l2	-8.6	5.18e-05	S100 calcium binding protein A7 like 2	1445608_at
40	Scn10a	-50.1	8.16e-05	sodium channel, voltage-gated, type X, alpha	1450266_at
41	Scn11a	-24.2	1.97e-05	sodium channel, voltage-gated, type XI, alpha	1420784_at
42	Slc16a12	-11.2	0.000673	solute carrier family 16 (monocarboxylic acid transporters), member 12	1434188_at
43	Synpr	-7.2	3.53e-06	synaptoporin	1423640_at
44	Syt9	-10	5.26e-06	synaptotagmin IX	1423258_at
45	Th	-11	0.00148	tyrosine hydroxylase	1420546_at
46	Tmem158	-7.5	5.85e-06	transmembrane protein 158	1428074_at
47	Tmem45b	-57.3	0.000215	transmembrane protein 45b	1424357_at
48	Trpa1	-20.2	0.00118	transient receptor potential cation channel, subfamily A, member 1	1457164_at
49	Trpc3	-6.6	9.25e-06	transient receptor potential cation channel, subfamily C, member 3	1417577_at
50	Trpc6	-8.7	9.01e-06	transient receptor potential cation channel, subfamily C, member 6	1449431_at
