# Supplementary material for: Transcriptomic and proteomic profiling of NaV1.8-expressing mouse nociceptors
Source: Front Mol Neurosci. 2022 Oct 11;15:1002842. doi: 10.3389/fnmol.2022.1002842 (PMC9593034; doi:10.3389/fnmol.2022.1002842)
Supplement: Supplementary file 2 [file Table_2.XLSX]

## Sheet: Suppl Tab2 Top-50 Proteins
Supplementary Table 2. Top 50 proteins enriched in NaV1.8+ nociceptors
No.	Gene Symbol	Fold-Change (DTA/Ctrl)	Q-value	Description	UniProt IDs
1	Acpp	-10.7	3.2e-07	acid phosphatase, prostate	Q8CE08
2	Arhgap28	-4.6	0.00472	Rho GTPase activating protein 28	E9Q642
3	Atrnl1	-2.8	0.00651	attractin like 1	Q6A051
4	AU040320	-3.6	0.0455	expressed sequence AU040320	Q8K135
5	Calca	-14.4	0.00136	calcitonin/calcitonin-related polypeptide, alpha	Q99JA0
6	Camk2a	-16	5.47e-17	calcium/calmodulin-dependent protein kinase II alpha	F8WIS9
7	Ccdc141	-2.5	0.000243	coiled-coil domain containing 141	A2AST1
8	Cds2	-2.4	1.01e-07	CDP-diacylglycerol synthase (phosphatidate cytidylyltransferase) 2	Q99L43
9	Chsy3	-5	0.0272	chondroitin sulfate synthase 3	Q5DTK1
10	Clgn	-3.1	2.23e-08	calmegin	P52194
11	Cpt1c	-2.5	0.0135	carnitine palmitoyltransferase 1c	Q8BGD5
12	D130043K22Rik	-3.2	0.00833	RIKEN cDNA D130043K22 gene	Q5SZV5
13	Dgkg	-3.1	1.78e-05	diacylglycerol kinase, gamma	Q91WG7
14	Dgkh	-3.8	8.18e-24	diacylglycerol kinase, eta	A0A2I3BQ43
15	Dgki	-5.6	1.17e-14	diacylglycerol kinase, iota	D3YWQ0
16	Dgkz	-3.7	4.34e-13	diacylglycerol kinase zeta	A2AHJ7
17	Disp2	-3.6	0.0106	dispatched RND tramsporter family member 2	Q8CIP5
18	Dolpp1	-2.9	0.0347	dolichyl pyrophosphate phosphatase 1	Q9JMF7
19	Eml1	-3.6	1.66e-23	echinoderm microtubule associated protein like 1	Q05BC3
20	Fxyd2	-2.9	2.12e-07	FXYD domain-containing ion transport regulator 2	Q04646
21	Galnt17	-3	9.92e-05	polypeptide N-acetylgalactosaminyltransferase 17	Q7TT15
22	Gfra2	-2.7	1.94e-06	glial cell line derived neurotrophic factor family receptor alpha 2	O08842
23	Hps1	-2.4	0.0312	HPS1, biogenesis of lysosomal organelles complex 3 subunit 1	A0A0R4J062
24	Ids	-2.6	1.21e-05	iduronate 2-sulfatase	Q08890
25	Kcnt1	-3.9	0.000266	potassium channel, subfamily T, member 1	A0A0G2JER3
26	Kctd16	-2.7	0.00453	potassium channel tetramerisation domain containing 16	Q5DTY9
27	Kndc1	-7.7	0.0149	kinase non-catalytic C-lobe domain (KIND) containing 1	Q0KK55
28	Myh2	-2.4	0.000518	myosin, heavy polypeptide 2, skeletal muscle, adult	G3UW82
29	Myh4	-2.6	0.00393	myosin, heavy polypeptide 4, skeletal muscle	Q5SX39
30	Nedd4l	-4.1	3.41e-11	neural precursor cell expressed, developmentally down-regulated gene 4-like	E9PXB7
31	Osbpl3	-3.4	2.25e-25	oxysterol binding protein-like 3	D3YTT6
32	P2rx3	-6.8	0.000479	purinergic receptor P2X, ligand-gated ion channel, 3	A2AW03
33	Phf24	-4.4	1.13e-17	PHD finger protein 24	Q80TL4
34	Pirt	-3.6	2.51e-06	phosphoinositide-interacting regulator of transient receptor potential channels	Q8BFY0
35	Plcb3	-2.9	3.43e-26	phospholipase C, beta 3	P51432
36	Plcxd3	-2.8	0.0045	phosphatidylinositol-specific phospholipase C, X domain containing 3	G3X9A7
37	Prkcd	-3.2	1.22e-20	protein kinase C, delta	P28867
38	Ptrh1	-4.6	0.0295	peptidyl-tRNA hydrolase 1 homolog	Q8BW00
39	Rgs10	-2.9	5.52e-08	regulator of G-protein signalling 10	Q9CQE5
40	Rgs3	-9.1	4.55e-08	regulator of G-protein signaling 3	Q9DC04
41	S100b	-2.4	0.00397	S100 protein, beta polypeptide, neural	P50114
42	Scg3	-3.3	3.86e-09	secretogranin III	P47867
43	Scn10a	-5	7.17e-07	sodium channel, voltage-gated, type X, alpha	Q6QIY3
44	Scn11a	-124	1.01e-12	sodium channel, voltage-gated, type XI, alpha	Q9R053
45	Slc36a1	-4.7	0.0357	solute carrier family 36 (proton/amino acid symporter), member 1	Q8K4D3
46	Srl	-2.9	0.0291	sarcalumenin	Q7TQ48
47	St8sia3	-3	0.00697	ST8 alpha-N-acetyl-neuraminide alpha-2,8-sialyltransferase 3	Q64689
48	Tmem177	-5.2	0.0259	transmembrane protein 177	Q8BPE4
49	Trarg1	-3.2	0.0456	trafficking regulator of GLUT4 (SLC2A4) 1	Q8C838
50	Trpv1	-4.6	0.00312	transient receptor potential cation channel, subfamily V, member 1	Q704Y3
