# Supplementary material for: Transcriptomic and proteomic profiling of NaV1.8-expressing mouse nociceptors
Source: Front Mol Neurosci. 2022 Oct 11;15:1002842. doi: 10.3389/fnmol.2022.1002842 (PMC9593034; doi:10.3389/fnmol.2022.1002842)
Supplement: Supplementary file 3 [file Table_3.XLSX]

## Sheet: unnormalized_pm_probe_values
Supplementary Table 3 - non-normalized_pm_probe_values
Unique Ids	Probe Ids	ZJDT.1180807.DT1_wt.CEL	ZJDT.2170807_DT2_mut.CEL	ZJDT.3180807_DT3_wt.CEL	ZJDT.4180807_DT4_mut.CEL	ZJDT.5180807_DT5_wt.CEL	ZJDT.6180807_DT6_mut.CEL
754776	1415670_at	633	467	561	600	242	526
558601	1415670_at	1424	1247	1245	1379	534	1325
604987	1415670_at	2383	2315	2106	2393	939	2025
901278	1415670_at	238	186	202	183	104	202
376404	1415670_at	471	423	414	487	215	468
476021	1415670_at	681	629	653	680	303	787
550268	1415670_at	559	421	536	604	260	601
229744	1415670_at	297	290	243	297	140	322
199674	1415670_at	556	586	557	598	246	557
927232	1415670_at	1408	1236	1219	1418	592	1250
991022	1415670_at	1478	1438	1269	1581	636	1506
737395	1415671_at	4765	3692	4301	4103	1607	3708
191833	1415671_at	4198	3425	4268	3683	1777	3257
192271	1415671_at	2637	2195	2643	2286	1098	1942
145843	1415671_at	3246	2268	2915	2497	1297	2538
789184	1415671_at	440	403	452	405	228	381
879271	1415671_at	2254	1539	1980	1727	884	1544
911627	1415671_at	3425	2368	2981	2368	1214	2248
715328	1415671_at	1171	740	1067	876	420	820
971009	1415671_at	1749	1027	1508	1292	669	1196
612320	1415671_at	2058	1462	1901	1544	824	1606
188310	1415671_at	5485	4146	4875	4177	1991	3632
320318	1415672_at	832	752	866	779	347	708
787028	1415672_at	1777	1490	1648	1824	696	1542
971867	1415672_at	674	549	798	626	266	578
879437	1415672_at	628	504	597	535	236	578
522565	1415672_at	2831	2800	2740	3020	1182	2685
1001481	1415672_at	2799	2659	2784	2836	1105	2483
875655	1415672_at	1357	1294	1350	1439	564	1407
177385	1415672_at	1743	1480	1764	1746	652	1386
437928	1415672_at	5308	5337	5260	4039	2028	4708
933193	1415672_at	2527	2651	2416	2648	1096	2493
646672	1415672_at	2204	2084	2348	2414	877	2155
351876	1415673_at	193	134	180	193	82	194
726826	1415673_at	173	194	199	219	101	189
438707	1415673_at	338	366	357	495	167	462
248268	1415673_at	268	243	260	297	122	291
412791	1415673_at	222	232	222	345	130	280
802759	1415673_at	188	161	182	210	87	220
564277	1415673_at	263	267	253	313	126	292
843429	1415673_at	845	713	638	729	310	643
580392	1415673_at	114	109	129	138	63	129
734782	1415673_at	557	546	557	590	224	586
902831	1415673_at	1220	1184	1217	1406	550	1412
60070	1415674_a_at	2110	2037	2038	1822	805	1812
360591	1415674_a_at	1345	1029	1189	1007	541	1060
321865	1415674_a_at	1333	989	1183	1063	536	1163
237569	1415674_a_at	1339	1137	1238	1051	497	1203
225772	1415674_a_at	1670	1399	1550	1273	612	1304
176315	1415674_a_at	1298	1008	1113	902	477	1060
216410	1415674_a_at	1457	1136	1391	1170	615	1175
582696	1415674_a_at	4089	3645	3789	3511	1525	3230
266351	1415674_a_at	2804	2584	2700	2436	1109	2175
764998	1415674_a_at	1002	755	984	875	422	898
744560	1415674_a_at	1859	1267	1536	1586	698	1545
137847	1415675_at	499	369	413	359	225	356
977299	1415675_at	222	165	201	208	118	188
678699	1415675_at	474	300	417	373	192	351
118105	1415675_at	580	461	511	460	250	415
754834	1415675_at	584	405	523	467	236	347
272222	1415675_at	216	221	217	229	113	221
75525	1415675_at	1041	674	834	692	452	821
774839	1415675_at	612	506	598	508	280	500
802940	1415675_at	991	675	863	638	420	721
77358	1415675_at	393	258	342	289	160	256
915271	1415675_at	347	238	362	230	157	270
797434	1415676_a_at	2407	2060	2166	2189	1012	2219
669234	1415676_a_at	3073	2590	2738	2799	1126	2723
538862	1415676_a_at	2437	2085	2115	2314	920	2137
276510	1415676_a_at	6477	6600	6333	6030	2695	5620
379956	1415676_a_at	1103	982	1048	1049	481	890
682755	1415676_a_at	1231	997	996	1083	515	1058
689075	1415676_a_at	2518	2346	2230	2198	1024	1993
780691	1415676_a_at	1941	1780	1785	1903	837	1671
442081	1415676_a_at	6604	5861	6015	6026	2492	5333
909512	1415676_a_at	1406	1303	1356	1415	676	1324
357773	1415676_a_at	2346	2162	2241	2226	956	1949
372412	1415677_at	305	183	308	255	137	174
223570	1415677_at	2914	2520	2903	2414	1212	2302
588626	1415677_at	2287	1767	2465	1957	953	1830
35868	1415677_at	825	706	891	651	374	686
774950	1415677_at	330	216	330	263	167	245
760740	1415677_at	322	234	326	279	161	274
391983	1415677_at	1357	1036	1297	993	578	945
841528	1415677_at	661	520	632	445	297	504
380756	1415677_at	1891	1259	1746	1471	728	1348
967299	1415677_at	1796	1061	1784	1377	686	1473
755458	1415677_at	3721	2958	3339	2988	1320	2768
324160	1415678_at	1051	727	1103	832	465	807
510209	1415678_at	3070	2517	3347	2722	1380	2517
25661	1415678_at	2258	1689	1989	1633	842	1705
25789	1415678_at	574	412	535	486	249	506
790974	1415678_at	1328	959	1237	1076	534	1015
502889	1415678_at	3024	2371	2785	2518	1192	2239
428018	1415678_at	1366	1068	1281	1195	624	1090
843223	1415678_at	1864	1518	1742	1608	767	1459
460199	1415678_at	3738	2880	3945	3421	1618	2989
953800	1415678_at	3025	1964	2740	2176	1182	2151
398436	1415678_at	2408	2096	2202	2254	1040	1899
224371	1415679_at	936	892	976	918	382	958
289968	1415679_at	1922	1784	1696	1821	777	1730
581090	1415679_at	1793	1459	1522	1608	706	1560
681130	1415679_at	644	498	717	661	312	656
490848	1415679_at	1695	1539	1682	1387	714	1536
927149	1415679_at	4049	3805	3729	3975	1629	3924
917218	1415679_at	1672	1370	1533	1618	638	1611
214343	1415679_at	2741	2719	2450	2508	1118	2606
779494	1415679_at	823	800	720	764	371	825
33433	1415679_at	2361	2065	1886	1990	912	2073
486304	1415679_at	2280	2142	2120	2067	913	2008
745247	1415680_at	298	242	250	285	125	276
251833	1415680_at	188	174	189	171	94	176
31630	1415680_at	488	464	401	439	223	457
480911	1415680_at	201	168	196	182	107	183
673251	1415680_at	187	147	160	203	110	187
751052	1415680_at	215	207	226	244	112	218
492726	1415680_at	251	224	214	294	130	296
170108	1415680_at	298	274	244	282	142	297
69499	1415680_at	712	625	662	707	322	825
450467	1415680_at	1095	1094	1046	1112	539	1074
654916	1415680_at	990	1000	996	986	455	922
640961	1415681_at	1163	1093	1074	1218	477	1212
229572	1415681_at	545	566	487	561	256	594
126209	1415681_at	965	1006	845	1018	404	981
123473	1415681_at	1044	909	868	1055	417	1035
827195	1415681_at	630	583	584	621	275	640
490602	1415681_at	1451	1556	1199	1601	622	1591
715071	1415681_at	682	660	659	557	287	658
935629	1415681_at	679	612	633	679	266	751
989199	1415681_at	1645	1645	1623	1979	724	1914
655217	1415681_at	2670	2646	2432	2741	1047	2972
299678	1415681_at	1271	1434	1245	1402	516	1417
177847	1415682_at	454	325	392	380	190	308
921295	1415682_at	109	105	114	104	67	109
865361	1415682_at	154	125	131	147	88	151
577016	1415682_at	540	431	465	461	217	392
468391	1415682_at	168	128	164	131	83	147
542422	1415682_at	208	151	190	176	116	197
804878	1415682_at	126	102	106	110	63	106
66020	1415682_at	301	201	264	204	114	196
676456	1415682_at	348	227	324	349	151	289
668536	1415682_at	662	524	530	531	296	454
722659	1415682_at	181	153	182	136	93	177
814839	1415683_at	1144	952	1138	1175	482	1130
863484	1415683_at	733	462	631	632	301	616
693254	1415683_at	2879	2261	2549	2636	1109	2339
525023	1415683_at	1023	759	840	874	365	832
595006	1415683_at	1158	849	979	939	439	884
222145	1415683_at	1687	1546	1626	1548	689	1599
71507	1415683_at	1485	1474	1425	1486	640	1408
61846	1415683_at	2221	1870	1940	1966	906	1730
943137	1415683_at	1724	1383	1644	1588	659	1310
192135	1415683_at	2694	2648	2757	2625	1172	2603
504413	1415683_at	5150	5133	5227	5030	2218	4755
665238	1415684_at	388	287	377	344	186	280
857244	1415684_at	176	157	153	185	82	134
75153	1415684_at	260	223	317	254	126	251
726972	1415684_at	194	130	180	189	90	156
660572	1415684_at	184	101	152	166	64	133
896884	1415684_at	1198	905	1028	1090	470	883
374308	1415684_at	1007	1006	998	1029	441	964
172168	1415684_at	508	387	459	458	215	371
222364	1415684_at	612	472	608	589	284	583
916966	1415684_at	933	819	896	987	447	762
819449	1415684_at	561	403	482	480	218	504
232433	1415685_at	137	147	151	164	59	152
143757	1415685_at	367	342	303	337	160	287
555062	1415685_at	272	262	237	298	120	301
567033	1415685_at	417	383	347	464	171	396
184067	1415685_at	416	341	416	440	193	437
228343	1415685_at	594	560	557	552	269	566
380364	1415685_at	115	95	106	94	52	98
741187	1415685_at	598	509	631	728	254	664
893697	1415685_at	714	655	709	763	336	680
270279	1415685_at	372	353	408	396	150	428
248450	1415685_at	566	531	634	752	274	702
279793	1415686_at	505	363	450	464	204	473
927738	1415686_at	768	633	673	612	305	654
27954	1415686_at	316	262	311	285	128	294
683170	1415686_at	1487	1160	1488	1360	643	1441
111690	1415686_at	962	850	858	863	415	958
663099	1415686_at	587	513	577	585	271	613
921791	1415686_at	687	559	642	690	346	653
867555	1415686_at	589	444	494	444	239	488
482121	1415686_at	1245	997	1195	1161	507	1208
927686	1415686_at	2150	1771	2154	2034	934	2108
947170	1415686_at	2684	2481	2758	2907	1139	2586
923187	1415687_a_at	4152	3388	3675	3354	1642	2974
57954	1415687_a_at	3583	3008	3309	3221	1362	2823
321946	1415687_a_at	4729	4167	4282	4210	1859	3559
476086	1415687_a_at	4656	4155	4501	4367	1836	4076
761084	1415687_a_at	6949	6418	6928	7101	2899	6043
552538	1415687_a_at	2971	2599	2908	2468	1299	1879
763285	1415687_a_at	8046	6944	7250	7045	3009	6063
783334	1415687_a_at	12221	11672	10750	10815	4642	10562
396115	1415687_a_at	9788	10381	8936	9158	3703	8456
368314	1415687_a_at	7194	7654	6204	6442	2775	5755
320099	1415687_a_at	10662	10717	10591	9937	4314	9561
554482	1415688_at	644	654	633	715	283	652
35148	1415688_at	1569	1368	1308	1389	588	1276
651075	1415688_at	355	301	306	355	163	331
592211	1415688_at	869	951	807	937	376	832
596875	1415688_at	715	631	612	812	297	758
578497	1415688_at	1477	1332	1455	1624	661	1372
144084	1415688_at	787	782	747	851	377	892
444110	1415688_at	1093	980	1051	1164	461	1141
285984	1415688_at	3075	3218	3337	3607	1334	3564
963154	1415688_at	555	525	457	558	241	504
142061	1415688_at	1984	2308	2028	2217	821	2030
989396	1415689_s_at	72	76	75	85	42	77
364089	1415689_s_at	82	66	72	70	42	58
756887	1415689_s_at	225	223	240	283	106	215
424450	1415689_s_at	251	223	221	197	102	189
65866	1415689_s_at	89	88	96	115	47	87
638935	1415689_s_at	101	103	109	118	65	132
520143	1415689_s_at	104	105	135	135	67	119
999480	1415689_s_at	146	142	143	138	62	170
738713	1415689_s_at	206	233	216	227	89	224
242404	1415689_s_at	278	216	250	246	116	246
619068	1415689_s_at	89	68	97	103	57	111
500016	1415690_at	1020	891	1024	1007	426	1101
69477	1415690_at	2851	2435	2574	2442	1100	2535
274264	1415690_at	2862	2658	2739	2780	1223	2684
706693	1415690_at	3469	3305	3461	3293	1372	3108
49130	1415690_at	1111	737	963	861	438	893
404490	1415690_at	1052	832	1009	866	446	806
462581	1415690_at	1039	851	1001	811	451	806
874942	1415690_at	950	595	774	787	380	762
689322	1415690_at	3236	2600	2965	2788	1244	2767
648745	1415690_at	2829	2424	2905	2832	1196	2537
172058	1415690_at	1865	1457	1731	1745	826	1969
975186	1415691_at	183	259	182	227	101	229
957867	1415691_at	130	152	145	135	77	152
396713	1415691_at	198	217	153	221	91	212
69687	1415691_at	322	318	256	317	138	358
366388	1415691_at	138	128	109	143	66	124
510464	1415691_at	271	386	267	363	139	371
544717	1415691_at	216	261	225	238	115	270
384077	1415691_at	113	128	95	121	52	119
480768	1415691_at	526	684	455	676	213	641
969118	1415691_at	497	591	467	648	232	656
851218	1415691_at	731	848	735	902	324	919
674991	1415692_s_at	1107	892	1080	928	467	816
297667	1415692_s_at	3961	3566	3478	3441	1557	3147
784653	1415692_s_at	1780	1533	1521	1681	713	1565
368376	1415692_s_at	648	450	535	551	300	500
15032	1415692_s_at	2916	2133	2504	2212	1104	2232
919431	1415692_s_at	2439	1967	2313	2126	1032	2138
574586	1415692_s_at	1379	1079	1286	1192	536	986
941879	1415692_s_at	1968	1644	1855	1811	766	1820
522101	1415692_s_at	2356	1831	2234	1996	882	1736
563044	1415692_s_at	1439	1215	1254	1122	608	1126
289983	1415692_s_at	2225	1885	2025	2051	871	1819
955015	1415693_at	285	197	256	280	142	230
699110	1415693_at	804	552	736	674	302	597
832688	1415693_at	366	282	333	441	183	346
85878	1415693_at	199	180	196	147	87	169
132012	1415693_at	476	450	463	435	227	440
770637	1415693_at	212	152	168	206	99	211
839251	1415693_at	384	275	311	295	152	262
973314	1415693_at	359	245	304	282	155	269
73478	1415693_at	911	712	784	741	369	678
685152	1415693_at	728	498	710	584	293	553
103950	1415693_at	773	546	700	612	345	572
912938	1415694_at	870	819	779	743	380	722
827423	1415694_at	505	405	443	493	194	520
488862	1415694_at	249	241	246	261	133	303
380646	1415694_at	419	322	290	326	146	400
717377	1415694_at	719	647	609	699	258	669
149921	1415694_at	882	965	846	1118	386	945
793174	1415694_at	372	289	327	416	170	370
891539	1415694_at	475	431	493	514	205	512
532731	1415694_at	762	659	614	723	316	707
73267	1415694_at	921	863	869	938	369	801
985417	1415694_at	520	500	458	563	259	525
291687	1415695_at	4052	3675	3741	3731	1585	3607
628748	1415695_at	1408	1238	1497	1368	639	1281
23803	1415695_at	1051	688	961	958	460	1053
658389	1415695_at	1546	1421	1869	1886	795	1806
712429	1415695_at	5808	5312	5605	5583	2385	5537
646379	1415695_at	2538	2313	2444	2370	1021	2292
370288	1415695_at	731	514	794	579	310	733
520072	1415695_at	679	480	777	387	299	660
574293	1415695_at	5891	5603	5745	6091	2388	4942
688793	1415695_at	2461	2382	2780	2367	1130	2345
306317	1415695_at	1123	934	1055	853	429	837
805173	1415696_at	897	699	848	876	365	756
758570	1415696_at	366	234	362	375	153	310
85845	1415696_at	1928	1790	1583	1552	824	1735
218153	1415696_at	910	921	962	975	398	897
93990	1415696_at	664	598	535	630	298	591
616598	1415696_at	1459	1206	1315	1384	606	1227
913119	1415696_at	780	634	604	675	346	647
423966	1415696_at	692	661	683	673	315	663
270511	1415696_at	620	607	545	575	292	586
496869	1415696_at	1027	1083	914	1041	467	1000
494566	1415696_at	2140	2149	2201	2283	901	2012
462653	1415697_at	2849	2254	2737	2537	1272	2126
9979	1415697_at	915	710	923	755	423	695
85901	1415697_at	2177	1508	1984	1687	920	1553
109526	1415697_at	856	679	837	645	397	617
771023	1415697_at	899	619	918	753	394	636
363922	1415697_at	623	401	520	433	272	381
99338	1415697_at	1320	909	1165	1008	554	900
844702	1415697_at	1087	708	994	841	434	742
652822	1415697_at	1579	1055	1596	1256	653	1047
987021	1415697_at	705	395	648	556	264	486
577062	1415697_at	2867	2138	2545	2216	1139	1931
165655	1415698_at	167	158	140	156	85	167
143329	1415698_at	92	96	79	119	50	107
90082	1415698_at	254	214	281	256	126	217
458779	1415698_at	1277	1127	1242	1101	478	809
169539	1415698_at	269	207	222	195	106	220
914890	1415698_at	93	85	89	95	49	98
227848	1415698_at	155	155	151	130	79	153
273851	1415698_at	171	194	174	173	82	152
664636	1415698_at	531	455	636	449	258	453
234173	1415698_at	271	236	243	224	136	299
946901	1415698_at	303	297	377	303	128	304
482242	1415699_a_at	790	753	785	745	352	651
741226	1415699_a_at	2270	2142	2154	2228	955	2221
9657	1415699_a_at	389	335	394	343	166	374
416262	1415699_a_at	3063	2928	2998	3132	1271	2983
504557	1415699_a_at	3071	3237	2876	3144	1289	2988
129352	1415699_a_at	512	447	453	467	210	479
772706	1415699_a_at	590	516	536	572	302	536
979033	1415699_a_at	1331	1232	1312	1312	561	1201
561012	1415699_a_at	765	654	673	776	324	769
196220	1415699_a_at	3541	3195	3314	3056	1362	3339
650703	1415699_a_at	2787	2846	2724	2812	1187	2905
594633	1415700_a_at	964	751	853	836	378	822
979490	1415700_a_at	916	751	817	758	383	784
941827	1415700_a_at	1005	739	824	737	391	787
612255	1415700_a_at	232	195	276	233	110	203
59807	1415700_a_at	1749	1563	1567	1521	832	1548
656558	1415700_a_at	1456	1123	1305	1327	570	1065
979583	1415700_a_at	853	663	779	739	403	816
620298	1415700_a_at	1424	1287	1249	1284	615	1227
900925	1415700_a_at	999	797	809	817	425	891
838684	1415700_a_at	1596	1206	1505	1606	646	1340
462506	1415700_a_at	2125	1742	2132	1958	870	1863
351738	1415701_x_at	1965	1650	1677	1687	766	1655
983611	1415701_x_at	4856	4121	4172	4088	1788	4097
376275	1415701_x_at	3564	2931	3564	3137	1403	3174
240054	1415701_x_at	5438	4964	5464	4966	2237	4341
91939	1415701_x_at	6321	6054	5638	5602	2341	5698
237575	1415701_x_at	7777	7890	7207	6994	2971	6731
500689	1415701_x_at	8309	8312	7631	8083	3367	7433
508176	1415701_x_at	9299	9819	9283	9004	3820	8926
656823	1415701_x_at	8417	8472	7348	7619	3063	7380
468590	1415701_x_at	8537	8584	8407	7973	3457	7630
746738	1415701_x_at	11184	11727	10762	10458	4458	10487
840809	1415702_a_at	1196	970	1075	1123	532	945
300047	1415702_a_at	2110	1754	1995	1864	769	1903
744983	1415702_a_at	1120	840	1147	1058	443	930
80028	1415702_a_at	2100	1648	1873	1827	798	1585
310541	1415702_a_at	3077	2552	2865	2704	1245	2891
795235	1415702_a_at	3237	2979	3255	3191	1297	3064
883032	1415702_a_at	3399	2845	2946	3063	1309	2870
344456	1415702_a_at	270	188	203	225	122	247
34030	1415702_a_at	1657	1486	1562	1385	665	1362
857385	1415702_a_at	1061	890	992	944	440	996
650552	1415702_a_at	2862	2446	2669	2471	1129	2425
508591	1415703_at	317	279	297	349	152	346
961344	1415703_at	178	132	172	151	91	196
93659	1415703_at	841	705	792	827	380	841
49624	1415703_at	795	669	653	698	369	702
125366	1415703_at	833	661	767	737	371	764
614956	1415703_at	425	343	420	388	201	400
84161	1415703_at	793	615	711	639	338	728
834904	1415703_at	338	336	329	378	180	389
610439	1415703_at	412	311	397	396	190	456
191706	1415703_at	736	631	715	714	374	715
612338	1415703_at	462	336	424	358	231	442
129775	1415704_a_at	515	505	501	473	215	470
796740	1415704_a_at	530	477	461	463	231	469
97372	1415704_a_at	257	237	192	253	114	236
526205	1415704_a_at	631	650	628	575	260	547
284236	1415704_a_at	458	391	437	424	203	439
564803	1415704_a_at	502	390	417	465	217	424
816933	1415704_a_at	578	549	583	485	236	564
502671	1415704_a_at	493	512	502	505	232	552
218103	1415704_a_at	865	828	877	742	358	728
764811	1415704_a_at	1574	1303	1450	1403	674	1488
973614	1415704_a_at	1563	1406	1499	1215	639	1445
532133	1415705_at	477	424	494	421	238	393
265543	1415705_at	827	635	734	739	322	768
762869	1415705_at	247	194	245	187	126	215
402748	1415705_at	491	393	394	411	198	397
654912	1415705_at	696	509	544	608	267	479
318535	1415705_at	301	220	264	291	159	298
472357	1415705_at	939	782	929	933	429	862
885080	1415705_at	600	474	578	545	242	529
859573	1415705_at	398	328	400	343	168	350
634302	1415705_at	835	718	773	780	380	669
694835	1415705_at	1199	1023	1239	1159	546	1051
604461	1415706_at	2676	2107	2365	2487	996	1948
874851	1415706_at	2881	2260	2385	2462	1033	2156
999887	1415706_at	1970	1576	1725	1655	767	1485
64010	1415706_at	1780	1678	1704	1662	709	1310
613055	1415706_at	1392	1079	1359	1199	510	1006
526646	1415706_at	1592	1065	1334	1061	638	997
27072	1415706_at	2865	2195	2410	2439	1062	2109
957667	1415706_at	1193	1043	1093	1067	512	1067
354480	1415706_at	3102	3002	2857	2864	1321	2605
552508	1415706_at	3472	2889	3359	3276	1354	2810
908835	1415706_at	7565	7222	6790	6887	2947	6029
538687	1415707_at	860	679	805	725	404	756
682412	1415707_at	758	586	751	671	372	756
795452	1415707_at	702	539	486	570	276	609
125929	1415707_at	1304	1008	1100	1066	507	960
620389	1415707_at	517	380	412	429	201	443
61653	1415707_at	528	367	427	396	221	442
869617	1415707_at	1174	831	876	923	452	873
137950	1415707_at	2283	2097	2162	2297	988	1923
522644	1415707_at	1239	895	1110	1055	532	902
785339	1415707_at	1610	1152	1366	1342	659	1300
733259	1415707_at	3500	2846	3129	2870	1323	2654
591061	1415708_at	857	695	784	751	356	754
23369	1415708_at	813	655	692	613	339	733
951029	1415708_at	238	185	208	193	118	214
41167	1415708_at	669	407	550	465	286	536
739038	1415708_at	273	206	251	214	121	180
873646	1415708_at	410	401	386	361	194	365
516407	1415708_at	577	526	493	526	276	478
733110	1415708_at	468	298	402	366	184	408
576331	1415708_at	735	583	710	620	315	642
170092	1415708_at	1319	1216	1296	1217	563	997
483984	1415708_at	494	396	459	402	233	431
866863	1415709_s_at	269	233	231	310	141	265
951838	1415709_s_at	283	218	257	277	139	311
367922	1415709_s_at	532	467	513	599	270	580
536860	1415709_s_at	261	228	217	220	112	252
575128	1415709_s_at	226	207	173	216	102	232
157435	1415709_s_at	535	453	444	436	225	467
278381	1415709_s_at	596	525	589	656	271	633
392459	1415709_s_at	506	506	531	551	247	440
300071	1415709_s_at	109	101	127	116	77	131
876856	1415709_s_at	978	784	817	921	421	851
368322	1415709_s_at	698	644	609	676	306	649
644841	1415710_at	531	421	529	510	215	353
637138	1415710_at	572	262	449	430	202	375
214101	1415710_at	966	602	928	794	354	664
207559	1415710_at	882	624	858	682	336	576
47300	1415710_at	873	533	668	679	331	562
426174	1415710_at	330	234	303	267	134	243
335779	1415710_at	260	192	268	272	134	242
584746	1415710_at	289	224	296	278	136	247
955058	1415710_at	361	257	296	273	134	212
224189	1415710_at	527	403	570	472	212	405
843512	1415710_at	1145	761	1007	913	427	855
448083	1415711_at	782	728	793	754	358	626
289675	1415711_at	1048	830	934	835	429	830
676937	1415711_at	548	409	518	478	250	496
707258	1415711_at	703	613	637	653	302	682
434245	1415711_at	1235	1032	1118	1111	558	1152
189563	1415711_at	1052	947	980	950	481	970
293678	1415711_at	1260	1040	1209	1181	565	1180
127939	1415711_at	420	289	371	356	202	377
817504	1415711_at	3214	2598	2796	2866	1383	2896
659238	1415711_at	3660	2600	3280	3192	1502	3193
993783	1415711_at	3618	3053	3465	3342	1530	3231
628779	1415712_at	147	91	131	100	83	126
271753	1415712_at	196	145	196	179	123	179
145741	1415712_at	185	162	199	190	99	166
607079	1415712_at	171	164	199	189	99	176
807081	1415712_at	208	205	186	215	132	186
954953	1415712_at	210	171	190	167	109	167
779084	1415712_at	214	169	239	219	126	202
236237	1415712_at	136	121	130	152	80	130
200366	1415712_at	447	380	450	394	201	359
241617	1415712_at	285	185	248	209	115	240
995301	1415712_at	399	289	420	345	174	348
426657	1415713_a_at	3903	4456	3691	4764	1602	4366
737353	1415713_a_at	2254	2508	2036	2642	836	2607
995045	1415713_a_at	775	913	790	1023	377	979
361805	1415713_a_at	381	370	324	411	181	416
745257	1415713_a_at	539	529	552	617	241	588
241961	1415713_a_at	352	405	350	466	154	484
817317	1415713_a_at	1307	1282	1094	1476	536	1440
159336	1415713_a_at	1096	1014	948	1105	478	1014
113599	1415713_a_at	1664	1917	1497	1975	715	1766
829610	1415713_a_at	690	700	597	859	322	836
471984	1415713_a_at	2197	2519	1960	2712	879	2533
233757	1415714_a_at	307	287	315	292	148	262
308569	1415714_a_at	332	257	330	293	147	316
739106	1415714_a_at	89	77	78	83	54	90
777017	1415714_a_at	2598	2380	2602	2458	1115	2420
692941	1415714_a_at	2276	2029	2384	2205	900	2007
716626	1415714_a_at	1959	1738	1870	1832	841	1667
588226	1415714_a_at	1517	1275	1394	1416	665	1271
19484	1415714_a_at	1363	1083	1170	1162	542	1248
987110	1415714_a_at	1279	1196	1354	1292	569	1151
416777	1415714_a_at	1283	1118	1182	1054	476	985
510901	1415714_a_at	88	69	88	101	53	82
229802	1415715_at	512	554	493	513	214	531
123461	1415715_at	163	126	138	158	78	145
791365	1415715_at	353	318	309	330	166	317
711363	1415715_at	966	859	894	1045	347	1033
117652	1415715_at	242	167	199	160	89	179
484343	1415715_at	470	412	496	481	196	423
363919	1415715_at	306	303	333	349	141	337
823344	1415715_at	204	176	192	260	97	216
305861	1415715_at	590	616	611	675	278	590
891422	1415715_at	554	513	533	562	266	619
401888	1415715_at	464	375	472	453	214	489
357963	1415716_a_at	1095	952	1129	1185	434	1235
498289	1415716_a_at	329	266	310	331	144	331
720574	1415716_a_at	1821	1666	1645	1807	690	1920
565071	1415716_a_at	2440	2613	2481	2569	929	2929
78002	1415716_a_at	2787	3131	2626	2977	1122	3490
739368	1415716_a_at	3738	3918	3584	3801	1385	4225
487990	1415716_a_at	4210	4253	3813	4098	1569	4385
256201	1415716_a_at	4625	5111	4385	4819	1775	4980
141858	1415716_a_at	5094	5333	4714	5049	1950	5045
315673	1415716_a_at	2773	2884	2797	2646	1064	2609
176213	1415716_a_at	2623	2646	2492	2630	1041	2727
550744	1415717_at	451	421	466	397	229	338
913703	1415717_at	212	146	187	184	115	166
318402	1415717_at	139	125	130	137	71	124
31568	1415717_at	228	199	188	174	116	179
366110	1415717_at	607	446	511	425	251	357
866881	1415717_at	139	116	142	114	70	129
99925	1415717_at	658	687	661	636	308	594
1001424	1415717_at	464	382	427	406	248	439
942906	1415717_at	620	352	538	520	273	432
701044	1415717_at	387	246	330	331	155	256
844693	1415717_at	706	456	648	532	321	503
277778	1415718_at	1829	1389	1841	1690	796	1555
306205	1415718_at	393	354	415	338	201	391
468032	1415718_at	434	307	396	326	194	402
804657	1415718_at	652	530	616	601	291	563
87317	1415718_at	1047	804	1009	886	487	912
280021	1415718_at	348	286	344	276	166	283
376000	1415718_at	865	594	835	725	346	720
121965	1415718_at	2718	2394	2884	2527	1141	2311
733428	1415718_at	2497	1938	2371	1977	1019	2185
448153	1415718_at	1767	1298	1792	1475	730	1519
276239	1415718_at	3938	2885	4079	3165	1686	3446
865242	1415719_s_at	303	316	287	434	154	399
436068	1415719_s_at	672	712	657	805	313	736
614915	1415719_s_at	593	464	517	587	213	459
490722	1415719_s_at	661	762	587	792	284	670
31123	1415719_s_at	1108	1101	1038	1372	442	1252
762748	1415719_s_at	115	89	85	104	72	113
891552	1415719_s_at	362	411	347	444	187	422
877422	1415719_s_at	1196	1362	1125	1555	550	1476
308390	1415719_s_at	81	74	81	97	43	89
649161	1415719_s_at	2206	2041	1969	2322	913	2274
89903	1415719_s_at	1412	1458	1266	1568	612	1570
392783	1415720_s_at	460	354	412	464	193	428
3029	1415720_s_at	218	156	172	156	82	194
502490	1415720_s_at	348	307	328	369	172	369
660642	1415720_s_at	250	242	215	234	137	260
409932	1415720_s_at	101	80	103	102	52	105
277939	1415720_s_at	332	347	304	364	141	350
478072	1415720_s_at	503	445	438	401	204	417
472637	1415720_s_at	382	398	376	389	189	389
389821	1415720_s_at	233	185	198	186	101	201
75268	1415720_s_at	896	867	893	895	388	949
390711	1415720_s_at	477	412	463	427	213	444
321774	1415721_a_at	305	254	265	289	148	333
101589	1415721_a_at	612	631	506	475	252	477
434213	1415721_a_at	300	238	260	185	127	235
229691	1415721_a_at	335	253	267	314	131	267
516849	1415721_a_at	332	327	353	368	142	269
130172	1415721_a_at	201	223	196	206	118	225
626426	1415721_a_at	524	456	456	512	214	426
108040	1415721_a_at	770	769	746	732	371	715
973195	1415721_a_at	991	885	909	999	443	927
480200	1415721_a_at	1142	1282	1136	1431	548	1364
39187	1415721_a_at	2220	1939	2078	2186	927	2170
632838	1415722_a_at	1516	1380	1468	1556	610	1515
382087	1415722_a_at	721	496	621	571	274	556
303719	1415722_a_at	806	658	757	732	348	638
490224	1415722_a_at	976	928	927	935	397	939
490646	1415722_a_at	1432	1122	1391	1384	558	1295
891599	1415722_a_at	2868	2361	2666	2619	1129	2593
476886	1415722_a_at	770	777	745	728	306	716
971033	1415722_a_at	293	249	311	338	149	282
149978	1415722_a_at	1025	865	943	933	427	918
802608	1415722_a_at	967	675	815	825	415	994
168116	1415722_a_at	2687	2559	2482	2620	1147	2403
973658	1415723_at	2807	2510	2635	2478	1189	2460
476670	1415723_at	845	766	859	932	373	770
628900	1415723_at	1295	1098	1219	1195	565	966
644956	1415723_at	1580	1661	1555	1683	682	1600
424765	1415723_at	1570	1590	1386	1433	660	1386
551087	1415723_at	1976	1896	1740	1992	804	1990
139497	1415723_at	2434	2347	2200	2354	994	2139
502568	1415723_at	1495	1392	1518	1525	674	1380
275631	1415723_at	3294	2973	2780	2946	1321	2833
203749	1415723_at	4205	3837	3809	3686	1617	3379
742829	1415723_at	7161	6180	6348	6040	2892	5580
31661	1415724_a_at	52	35	62	63	38	59
869155	1415724_a_at	1215	1034	995	1239	445	1023
342320	1415724_a_at	1232	1270	1229	1391	541	1160
953182	1415724_a_at	910	916	810	1082	357	892
865152	1415724_a_at	1601	1678	1516	1920	627	1699
190095	1415724_a_at	2163	2288	2027	2473	883	2420
194041	1415724_a_at	992	1053	949	1092	399	1057
326496	1415724_a_at	1114	1120	1022	1123	447	1090
359807	1415724_a_at	4294	4340	3877	4313	1669	3927
877490	1415724_a_at	3247	3074	2949	3265	1246	3197
173711	1415724_a_at	285	252	262	334	134	276
917793	1415725_at	459	299	396	335	193	384
302104	1415725_at	246	158	275	208	127	204
33152	1415725_at	472	302	385	349	178	387
536452	1415725_at	887	628	812	762	407	723
855473	1415725_at	218	160	187	187	109	204
158213	1415725_at	301	228	292	289	134	267
736764	1415725_at	1045	804	973	1027	469	856
703175	1415725_at	738	619	705	708	310	614
735070	1415725_at	376	246	376	354	196	300
20016	1415725_at	366	284	351	327	176	343
27076	1415725_at	548	350	474	458	274	439
96164	1415726_at	234	178	216	234	99	236
502770	1415726_at	134	107	133	153	71	137
869041	1415726_at	413	448	339	483	200	450
176113	1415726_at	917	717	751	906	340	705
20005	1415726_at	370	373	348	381	169	427
298210	1415726_at	362	425	358	419	189	417
732786	1415726_at	1774	1406	1591	1857	729	1804
528306	1415726_at	1085	983	964	1046	457	1015
959822	1415726_at	516	395	535	578	237	583
330212	1415726_at	1685	1774	1638	1808	805	1879
288375	1415726_at	2970	3015	2889	3137	1310	3021
426048	1415727_at	1002	797	666	947	429	1157
159835	1415727_at	1437	1369	1257	1713	633	1629
732633	1415727_at	2856	2942	2561	3088	1100	2803
925500	1415727_at	816	663	671	783	412	773
334425	1415727_at	979	808	928	949	414	819
301822	1415727_at	529	454	450	515	241	592
7519	1415727_at	883	758	743	862	364	875
911582	1415727_at	1931	1894	1707	1979	794	2049
354524	1415727_at	1163	1018	977	1244	494	1253
240404	1415727_at	1712	1847	1661	1967	744	1918
257666	1415727_at	1019	873	801	963	378	1043
947666	1415728_at	129	107	104	134	65	113
93582	1415728_at	92	60	90	98	54	87
478590	1415728_at	83	88	96	73	58	88
159890	1415728_at	85	72	74	79	59	75
366267	1415728_at	103	106	114	122	67	102
833322	1415728_at	127	95	106	106	65	93
374227	1415728_at	113	87	114	76	58	116
973686	1415728_at	159	93	136	105	72	130
792702	1415728_at	169	150	136	133	85	140
436656	1415728_at	676	618	686	631	313	499
428328	1415728_at	245	151	167	174	104	172
17190	1415729_at	420	327	362	413	207	342
428821	1415729_at	954	617	814	745	390	770
7321	1415729_at	1094	768	1051	862	463	864
1001137	1415729_at	389	220	341	329	149	268
668844	1415729_at	1203	833	1110	1076	508	881
907689	1415729_at	1167	819	1102	939	518	944
59418	1415729_at	1185	755	1116	927	433	919
85446	1415729_at	4685	3494	4350	3567	1818	3521
354049	1415729_at	1698	1240	1534	1446	724	1266
720756	1415729_at	6904	6126	6307	5960	2877	5791
364571	1415729_at	4872	3909	4558	4041	1962	4143
746896	1415730_at	212	177	191	233	113	185
725395	1415730_at	263	235	255	242	141	284
869675	1415730_at	136	122	125	115	71	124
885144	1415730_at	532	453	476	519	232	431
970995	1415730_at	124	111	104	106	79	130
85858	1415730_at	266	294	302	272	129	266
324492	1415730_at	421	398	532	523	223	416
780608	1415730_at	677	652	591	638	304	515
578661	1415730_at	681	529	630	648	279	572
169952	1415730_at	569	452	453	502	239	456
388221	1415730_at	362	310	330	335	165	341
372664	1415731_at	348	270	321	326	158	234
508826	1415731_at	76	62	68	74	46	70
279748	1415731_at	184	205	221	213	113	184
215831	1415731_at	109	112	130	99	51	123
859014	1415731_at	86	71	72	87	57	87
607071	1415731_at	70	56	60	67	45	63
558124	1415731_at	164	149	187	146	86	159
320121	1415731_at	156	148	157	163	94	169
157414	1415731_at	204	184	191	206	112	234
326063	1415731_at	253	216	267	211	123	199
71347	1415731_at	232	173	193	197	107	198
118182	1415732_at	423	349	432	436	199	472
119291	1415732_at	593	491	505	554	258	557
252272	1415732_at	1069	1060	968	978	461	896
672733	1415732_at	1317	1301	1238	1278	598	1092
979674	1415732_at	283	216	260	242	145	250
123696	1415732_at	887	750	766	754	361	689
65742	1415732_at	1065	943	981	941	467	924
153373	1415732_at	1140	1081	998	1021	457	962
762672	1415732_at	505	401	432	463	214	423
899135	1415732_at	420	355	403	395	195	388
490862	1415732_at	1913	1804	1844	1837	830	1654
468305	1415733_a_at	1426	1253	1336	1437	580	1330
51202	1415733_a_at	2790	2476	2726	2431	1135	2386
65824	1415733_a_at	2490	2386	2338	2191	1038	2300
39823	1415733_a_at	1577	1517	1537	1460	687	1459
584204	1415733_a_at	525	457	510	466	213	541
788872	1415733_a_at	406	318	395	427	188	407
494597	1415733_a_at	2651	2640	2636	2661	1123	2669
997482	1415733_a_at	2258	2056	2342	1983	961	2147
492618	1415733_a_at	2375	2195	2343	2148	977	1918
610963	1415733_a_at	2441	2028	2291	2170	925	2153
741086	1415733_a_at	2873	2402	2723	2601	1174	2475
150144	1415734_at	2744	2548	2504	2583	1099	2402
61970	1415734_at	7346	7093	7130	6746	2806	6679
957479	1415734_at	6503	6178	6046	5741	2602	5961
506854	1415734_at	893	827	919	829	417	863
408071	1415734_at	3837	3377	3563	3531	1498	3135
937632	1415734_at	1101	931	911	975	433	1051
364602	1415734_at	2709	2624	2426	2588	1128	2416
706755	1415734_at	3678	3032	3234	3330	1365	2940
777076	1415734_at	1055	899	1020	1087	482	1056
823598	1415734_at	4916	4596	4310	4520	1936	4609
698404	1415734_at	4472	3828	4112	4000	1901	4068
452782	1415735_at	152	112	135	118	70	149
126199	1415735_at	421	375	436	330	209	329
771410	1415735_at	603	497	545	450	278	541
344669	1415735_at	932	679	806	760	390	753
476687	1415735_at	2578	2145	2281	2013	1049	1883
691237	1415735_at	509	339	435	363	181	347
657264	1415735_at	2852	2220	2554	2366	1156	2160
826673	1415735_at	1261	984	1172	1102	585	962
562190	1415735_at	1912	1527	1736	1625	795	1444
987846	1415735_at	946	575	778	608	389	647
350600	1415735_at	1263	882	1095	928	534	923
43217	1415736_at	1175	828	989	1037	426	983
835431	1415736_at	1264	944	1167	1182	522	1110
414152	1415736_at	1507	1122	1433	1459	612	1365
308366	1415736_at	489	326	422	416	219	418
344078	1415736_at	1500	1223	1161	1323	569	1315
538789	1415736_at	1506	1028	1203	1140	532	1089
452814	1415736_at	1898	1460	1715	1598	741	1529
65143	1415736_at	1627	924	1217	1293	611	1248
652934	1415736_at	1816	1404	1523	1545	774	1514
438472	1415736_at	889	680	775	787	378	823
935445	1415736_at	326	225	283	311	145	291
684525	1415737_at	294	225	323	330	150	332
119433	1415737_at	254	199	190	245	114	201
294275	1415737_at	108	107	130	123	69	115
197846	1415737_at	290	281	323	295	136	301
67367	1415737_at	946	925	847	1031	407	1074
603026	1415737_at	1139	910	924	973	392	1126
45641	1415737_at	1152	1203	998	1174	471	1184
61277	1415737_at	3402	2790	3241	3288	1329	3345
900996	1415737_at	1653	1103	1474	1478	665	1446
175449	1415737_at	6667	6699	6135	6255	2414	6209
917339	1415737_at	3270	3043	3043	3016	1290	3281
175933	1415738_at	163	171	175	165	81	202
568458	1415738_at	157	185	180	184	85	162
396353	1415738_at	278	335	287	291	156	306
799555	1415738_at	536	487	464	516	208	564
692863	1415738_at	308	326	343	333	178	310
640379	1415738_at	897	894	832	955	416	948
943757	1415738_at	649	663	621	662	278	651
748603	1415738_at	934	1072	894	1091	440	1061
334118	1415738_at	989	1097	960	1020	466	1006
514501	1415738_at	294	337	305	322	142	344
450864	1415738_at	1568	1682	1390	1504	652	1578
382378	1415739_at	467	488	521	486	215	425
853243	1415739_at	158	99	153	140	73	120
245949	1415739_at	652	593	591	592	298	587
55839	1415739_at	828	707	777	677	325	711
979931	1415739_at	603	455	562	529	220	419
885418	1415739_at	1070	951	1093	1051	472	1047
578847	1415739_at	756	621	778	718	310	535
424721	1415739_at	360	343	391	388	158	374
329968	1415739_at	1433	1287	1392	1420	620	1284
923651	1415739_at	764	708	807	782	351	743
965816	1415739_at	1934	1850	1898	1669	799	1777
432584	1415740_at	3149	2857	2878	3012	1225	2650
544449	1415740_at	2157	2041	2077	2217	765	1874
404580	1415740_at	888	699	826	861	371	790
552785	1415740_at	4191	3732	3678	3928	1602	3533
460508	1415740_at	3374	3008	2995	3182	1201	2855
430346	1415740_at	667	661	664	736	334	574
711347	1415740_at	2569	2365	2711	3069	1078	2818
715392	1415740_at	3082	2871	2827	2880	1214	2822
369769	1415740_at	682	589	584	605	286	601
837387	1415740_at	1380	1181	1333	1449	575	1322
827098	1415740_at	3815	3583	3528	3703	1562	3384
448187	1415741_at	1044	933	1112	1212	498	1091
524222	1415741_at	1509	1416	1461	1714	665	1613
674423	1415741_at	1110	1154	1150	1109	485	1112
883248	1415741_at	506	474	535	492	219	470
157678	1415741_at	712	614	633	709	291	641
993454	1415741_at	671	561	752	664	299	722
663140	1415741_at	721	624	758	755	323	695
993589	1415741_at	641	580	640	599	293	666
929835	1415741_at	841	833	870	938	358	902
894943	1415741_at	1054	963	1025	1101	455	1037
582954	1415741_at	1794	1606	1765	1904	750	1811
973867	1415742_at	162	131	134	148	84	149
120110	1415742_at	741	749	764	733	321	713
833043	1415742_at	1113	701	952	919	467	909
283721	1415742_at	296	254	254	287	146	230
404759	1415742_at	506	428	445	449	198	428
912829	1415742_at	403	351	412	422	185	371
755197	1415742_at	489	387	424	430	198	337
454229	1415742_at	186	153	202	228	100	185
590975	1415742_at	79	88	92	83	60	81
65729	1415742_at	283	310	305	278	143	253
170254	1415742_at	264	222	269	215	128	236
838992	1415743_at	300	267	240	257	140	277
277657	1415743_at	299	295	225	269	139	267
117391	1415743_at	136	149	130	134	62	121
189595	1415743_at	112	137	107	130	66	138
92011	1415743_at	174	193	149	194	99	176
789067	1415743_at	297	283	258	270	153	303
320062	1415743_at	118	97	93	118	58	121
230129	1415743_at	383	418	344	380	165	433
300591	1415743_at	461	518	370	461	204	453
641123	1415743_at	312	368	296	378	142	384
538095	1415743_at	395	410	319	378	167	409
695141	1415744_at	1185	980	1017	1050	429	1019
9530	1415744_at	1502	1199	1166	1088	580	1166
348662	1415744_at	572	418	554	478	266	571
578205	1415744_at	1614	1267	1471	1373	644	1267
376210	1415744_at	1778	1451	1599	1489	720	1417
567015	1415744_at	1409	1148	1289	1173	538	1136
153523	1415744_at	2247	2012	2122	1992	941	1845
979266	1415744_at	764	660	708	639	336	705
560789	1415744_at	1062	952	990	978	475	891
142141	1415744_at	710	628	701	564	312	612
691061	1415744_at	1270	983	1213	1054	493	1039
961517	1415745_a_at	545	511	543	636	230	546
622566	1415745_a_at	451	502	451	578	216	479
288157	1415745_a_at	1310	1279	1255	1439	559	1275
1001238	1415745_a_at	238	196	224	241	103	252
886776	1415745_a_at	379	361	333	408	178	400
73446	1415745_a_at	71	76	69	87	58	83
434368	1415745_a_at	1009	978	1025	1012	445	762
370632	1415745_a_at	374	370	410	479	171	449
600462	1415745_a_at	751	713	779	880	324	741
989251	1415745_a_at	1486	1330	1529	1688	645	1434
392526	1415745_a_at	920	1002	980	1113	420	978
131556	1415746_at	1344	1078	1058	1070	534	1205
995242	1415746_at	376	389	382	336	167	283
282278	1415746_at	1007	948	907	889	420	852
344229	1415746_at	250	188	259	231	128	232
114088	1415746_at	383	382	341	351	189	336
272156	1415746_at	366	314	332	297	153	299
873552	1415746_at	407	321	409	315	192	382
322634	1415746_at	304	322	319	271	172	282
917048	1415746_at	277	307	320	258	136	255
17754	1415746_at	3721	3227	3286	2808	1472	3135
394394	1415746_at	2758	2592	2736	2518	1199	2666
532787	1415747_s_at	923	887	982	964	438	948
817136	1415747_s_at	861	778	840	827	394	770
896928	1415747_s_at	211	149	222	213	99	178
602960	1415747_s_at	647	569	678	619	329	507
614691	1415747_s_at	1287	1163	1329	1246	541	1037
558138	1415747_s_at	1448	1133	1211	1083	580	1249
763519	1415747_s_at	1466	1329	1423	1199	610	1309
295685	1415747_s_at	426	343	504	440	223	410
186006	1415747_s_at	1237	1116	1277	1155	577	1027
11161	1415747_s_at	1968	1386	1833	1642	807	1446
446726	1415747_s_at	2740	2302	2639	2309	1153	2569
82103	1415748_a_at	958	602	691	464	323	628
528188	1415748_a_at	883	583	694	583	365	640
269836	1415748_a_at	2069	1481	1505	1352	753	1405
357813	1415748_a_at	988	720	654	613	360	740
795505	1415748_a_at	330	198	204	180	132	238
356396	1415748_a_at	1836	1390	1084	1073	740	1527
67146	1415748_a_at	1854	1286	1213	1006	640	1443
23395	1415748_a_at	2466	1903	1781	1490	964	2183
109878	1415748_a_at	3154	2644	1953	1675	1271	2741
512922	1415748_a_at	1866	1370	1221	1096	672	1517
456762	1415748_a_at	866	592	465	489	358	715
440190	1415749_a_at	1694	1295	1616	1522	677	1411
49955	1415749_a_at	418	297	352	305	187	332
610351	1415749_a_at	805	667	799	706	373	711
857288	1415749_a_at	2326	1984	2104	2002	978	1933
271972	1415749_a_at	1334	1038	1261	1040	520	1002
601180	1415749_a_at	4402	3828	4078	3862	1762	3672
348332	1415749_a_at	2180	1597	2040	1851	971	1754
312409	1415749_a_at	1597	1160	1361	1313	595	1291
622987	1415749_a_at	1176	898	1114	1092	487	914
97255	1415749_a_at	2829	1861	2352	2178	1011	2079
462555	1415749_a_at	2716	2151	2406	2206	1041	2188
698828	1415750_at	396	388	424	429	210	418
522717	1415750_at	417	372	364	401	219	350
262485	1415750_at	99	102	110	82	61	99
540426	1415750_at	178	175	173	182	88	230
398036	1415750_at	72	66	72	61	43	75
134056	1415750_at	289	260	239	228	124	224
185592	1415750_at	426	410	367	401	184	330
957430	1415750_at	163	126	124	151	77	149
336560	1415750_at	112	69	95	92	55	95
430179	1415750_at	300	257	236	266	127	265
903676	1415750_at	212	199	193	195	116	226
327871	1415751_at	1279	946	1153	1176	500	997
586407	1415751_at	556	474	542	531	235	469
116180	1415751_at	676	537	645	549	303	607
544459	1415751_at	1403	1133	1414	1302	576	1171
929154	1415751_at	1212	889	1104	1025	483	976
937207	1415751_at	605	436	498	521	263	465
422569	1415751_at	1082	855	951	916	452	740
616261	1415751_at	2356	1983	2272	1911	993	1926
987070	1415751_at	1283	986	1043	983	473	975
907752	1415751_at	2028	1682	1766	1608	787	1590
478597	1415751_at	1028	831	956	877	468	805
278115	1415752_at	1498	1415	1601	1439	650	1224
817204	1415752_at	3460	3205	3379	3230	1478	2990
370194	1415752_at	1278	975	1258	1121	595	970
949283	1415752_at	2470	2034	2450	2226	1021	2238
178020	1415752_at	1629	1464	1657	1486	701	1720
931739	1415752_at	2056	1717	2085	1802	871	1825
382213	1415752_at	3074	2585	2910	2878	1144	2549
672883	1415752_at	2051	1503	1851	1717	741	1457
263984	1415752_at	1053	975	957	953	458	980
247840	1415752_at	9679	9738	9273	8629	3693	8374
785384	1415752_at	4609	3975	4055	3985	1746	4173
448403	1415753_at	805	736	663	748	348	835
620543	1415753_at	1680	1471	1517	1595	676	1619
654566	1415753_at	1554	1612	1429	1595	690	1468
428280	1415753_at	1700	1569	1526	1770	690	1576
786840	1415753_at	926	810	852	924	379	838
396342	1415753_at	734	610	660	716	299	747
484715	1415753_at	3555	3650	3324	3740	1483	3418
575123	1415753_at	1267	1061	1072	1044	477	1064
464388	1415753_at	728	616	641	756	290	674
628796	1415753_at	1977	1896	1792	1864	803	2024
759091	1415753_at	2182	1996	1867	2090	878	2157
464682	1415754_at	552	478	420	465	240	432
542395	1415754_at	368	299	385	365	164	393
79215	1415754_at	718	525	651	642	275	696
175450	1415754_at	465	409	433	455	192	526
732872	1415754_at	526	459	473	470	219	384
758699	1415754_at	201	160	183	170	90	152
550975	1415754_at	1039	896	912	1045	423	1000
662731	1415754_at	276	253	252	270	139	273
877377	1415754_at	921	930	948	997	426	993
682562	1415754_at	279	256	262	287	140	251
428395	1415754_at	1558	1415	1500	1500	683	1468
189430	1415755_a_at	564	515	558	561	271	548
761005	1415755_a_at	296	264	281	260	149	297
714966	1415755_a_at	3124	2700	2902	2849	1221	2791
638989	1415755_a_at	1332	1148	1156	1188	565	1130
538168	1415755_a_at	1082	815	890	973	438	917
879047	1415755_a_at	1381	1283	1221	1288	584	1342
320248	1415755_a_at	1354	1229	1217	1301	553	1241
704451	1415755_a_at	2016	1893	1908	2014	812	2035
544655	1415755_a_at	2638	2446	2254	2495	1065	2285
101644	1415755_a_at	2145	2186	1826	2173	837	2093
309751	1415755_a_at	4752	4684	4342	4712	1836	4463
877379	1415756_a_at	532	462	516	475	225	453
353754	1415756_a_at	1424	1127	1079	1098	488	1133
891603	1415756_a_at	980	718	746	806	354	699
798984	1415756_a_at	1828	1505	1505	1525	716	1353
440095	1415756_a_at	451	365	394	378	198	404
540364	1415756_a_at	456	394	435	401	208	406
534820	1415756_a_at	412	252	317	315	150	364
558340	1415756_a_at	1509	1062	1111	1180	572	1102
775017	1415756_a_at	1386	1187	1289	1409	613	1219
838690	1415756_a_at	1069	788	848	881	418	978
656812	1415756_a_at	1006	833	849	782	424	884
386501	1415757_at	188	189	211	225	100	220
482363	1415757_at	240	231	228	274	134	274
240063	1415757_at	461	409	460	438	224	427
74105	1415757_at	690	642	612	654	316	578
121975	1415757_at	410	366	396	428	199	423
35491	1415757_at	668	642	494	649	326	615
5769	1415757_at	673	583	537	600	310	608
985329	1415757_at	465	397	382	512	228	417
37571	1415757_at	593	532	463	558	244	581
260023	1415757_at	236	221	223	190	116	190
642557	1415757_at	170	141	147	144	86	155
348333	1415758_at	325	224	306	244	162	245
893535	1415758_at	752	524	657	518	394	585
364605	1415758_at	822	659	806	633	442	647
951457	1415758_at	216	137	187	191	133	209
945039	1415758_at	151	84	140	104	83	127
436327	1415758_at	332	263	339	253	182	291
819469	1415758_at	1811	1038	1574	1205	841	1373
11991	1415758_at	560	297	471	330	215	403
434265	1415758_at	1498	824	1418	994	704	1097
176288	1415758_at	1606	1114	1539	1149	806	1267
290385	1415758_at	2607	1456	2400	1776	1216	1935
540210	1415759_a_at	2138	1735	1979	1916	863	1874
23363	1415759_a_at	1769	1587	1682	1427	761	1487
142000	1415759_a_at	360	276	280	286	192	298
168297	1415759_a_at	2452	2621	2379	2486	1030	2348
201731	1415759_a_at	1446	1283	1285	1275	586	1362
232233	1415759_a_at	2436	2063	2206	2033	907	1954
191828	1415759_a_at	1103	874	871	969	429	943
860800	1415759_a_at	2400	1854	2084	2153	1003	2288
833449	1415759_a_at	1789	1471	1700	1456	682	1516
676823	1415759_a_at	2338	1840	2296	2200	944	1863
514537	1415759_a_at	2293	2278	2206	2238	949	2320
386132	1415760_s_at	2516	2169	2294	2258	977	2231
111291	1415760_s_at	2768	2257	2520	2478	981	2350
845024	1415760_s_at	1413	930	1047	1027	515	1071
93940	1415760_s_at	1013	872	910	822	420	946
646473	1415760_s_at	1034	900	964	909	459	962
676652	1415760_s_at	3877	3655	3643	3794	1484	3380
306093	1415760_s_at	2065	1941	1975	1949	814	1901
368411	1415760_s_at	1522	1348	1394	1390	661	1350
330157	1415760_s_at	1621	1525	1738	1524	692	1550
991677	1415760_s_at	933	743	908	799	417	901
909552	1415760_s_at	1294	959	1124	1062	513	1139
754779	1415761_at	851	792	700	774	340	816
670386	1415761_at	892	852	758	988	389	931
845441	1415761_at	630	580	602	609	287	639
113398	1415761_at	500	533	428	522	222	551
412766	1415761_at	376	295	334	330	151	382
409836	1415761_at	179	153	153	147	85	170
506730	1415761_at	113	120	107	126	74	118
756819	1415761_at	374	357	430	493	188	414
438517	1415761_at	574	667	600	779	267	641
273813	1415761_at	658	714	671	782	306	835
464648	1415761_at	2719	3161	2691	3145	1210	2926
754778	1415762_x_at	794	729	717	842	332	810
670385	1415762_x_at	949	869	805	945	412	984
113397	1415762_x_at	424	467	439	485	227	548
412765	1415762_x_at	364	318	318	331	150	330
409835	1415762_x_at	161	135	177	165	78	228
756820	1415762_x_at	394	338	360	469	177	479
438518	1415762_x_at	579	695	572	771	271	689
464649	1415762_x_at	3106	3076	2688	3281	1258	2802
899351	1415762_x_at	886	760	834	834	390	996
271714	1415762_x_at	200	187	181	187	103	246
135611	1415762_x_at	2008	1763	1822	1835	758	1730
606664	1415763_a_at	696	726	789	775	345	724
625159	1415763_a_at	614	565	640	600	263	645
203844	1415763_a_at	563	483	581	486	264	586
506931	1415763_a_at	436	445	459	433	204	417
452086	1415763_a_at	459	383	483	442	197	398
741328	1415763_a_at	480	431	447	463	200	449
836802	1415763_a_at	820	718	788	766	356	768
13037	1415763_a_at	1057	1107	1095	1156	407	998
156222	1415763_a_at	1550	1548	1670	1538	640	1185
624979	1415763_a_at	872	827	902	845	372	806
786873	1415763_a_at	786	848	870	827	397	862
584780	1415764_at	406	370	393	441	182	395
167601	1415764_at	1040	1017	1012	990	476	878
494489	1415764_at	457	371	449	427	217	477
578813	1415764_at	1241	1145	1266	1325	569	1138
794602	1415764_at	323	212	1102	1447	477	1208
907587	1415764_at	299	241	533	601	213	538
283892	1415764_at	951	736	933	852	417	869
741124	1415764_at	1984	1764	1994	1889	832	1794
191985	1415764_at	1292	1291	1384	1323	640	1353
714549	1415764_at	563	464	549	493	232	482
704460	1415764_at	2833	2863	3050	3044	1315	2778
514403	1415765_at	91	67	83	61	49	67
883565	1415765_at	138	78	128	107	72	100
299913	1415765_at	149	101	118	93	74	99
432375	1415765_at	171	126	151	163	79	112
248425	1415765_at	664	547	548	427	249	465
141473	1415765_at	296	238	249	259	138	261
933691	1415765_at	472	337	461	398	187	386
494945	1415765_at	196	124	172	152	102	200
514051	1415765_at	622	504	653	451	276	516
516135	1415765_at	1186	828	1061	861	433	939
288521	1415765_at	90	81	102	68	51	94
366528	1415766_at	367	338	303	316	155	297
929175	1415766_at	448	433	351	473	206	477
386200	1415766_at	228	197	192	243	109	235
534597	1415766_at	950	985	983	1089	485	903
33288	1415766_at	915	781	871	891	328	886
982996	1415766_at	217	194	210	203	113	209
238020	1415766_at	572	476	584	533	258	438
420761	1415766_at	1646	1641	1570	1795	737	1709
498752	1415766_at	3132	3182	3149	3409	1414	3343
404030	1415766_at	1926	1730	1817	1852	847	1866
314454	1415766_at	1064	952	938	952	412	958
973457	1415767_at	425	289	339	354	170	352
229640	1415767_at	674	628	618	694	270	555
95237	1415767_at	247	209	241	259	115	209
376416	1415767_at	694	566	638	711	318	607
21274	1415767_at	608	597	577	615	328	587
424027	1415767_at	538	460	480	530	216	433
787318	1415767_at	426	300	381	437	191	412
835238	1415767_at	224	211	203	209	128	192
853453	1415767_at	825	708	774	739	337	644
426326	1415767_at	906	807	974	860	416	791
949007	1415767_at	469	341	490	503	188	381
679155	1415768_a_at	136	108	120	115	65	115
314134	1415768_a_at	145	104	120	114	59	131
327777	1415768_a_at	477	362	485	453	204	406
726747	1415768_a_at	842	695	856	767	351	646
548545	1415768_a_at	519	425	422	499	239	454
474922	1415768_a_at	465	408	492	404	211	463
402384	1415768_a_at	652	527	732	654	307	482
644923	1415768_a_at	239	156	231	209	116	149
979144	1415768_a_at	742	545	663	608	284	623
728515	1415768_a_at	841	706	788	692	355	814
690811	1415768_a_at	1716	1459	1723	1612	786	1751
522086	1415769_at	1100	940	1054	780	413	770
971509	1415769_at	303	246	275	222	138	254
307800	1415769_at	117	126	115	119	64	109
816853	1415769_at	591	494	492	482	275	477
931028	1415769_at	211	182	211	267	117	224
582715	1415769_at	1408	1095	1036	1215	489	1007
62101	1415769_at	1661	1545	1434	1372	658	1223
584202	1415769_at	352	326	360	323	168	360
285998	1415769_at	196	154	181	141	78	159
332333	1415769_at	606	473	470	473	258	457
402571	1415769_at	909	659	793	740	361	670
721198	1415770_at	211	183	147	178	105	161
77282	1415770_at	1182	726	926	803	471	811
601036	1415770_at	994	722	885	649	404	693
267752	1415770_at	647	408	584	433	296	526
171877	1415770_at	863	649	724	602	366	626
782984	1415770_at	1488	1159	1375	1088	623	999
614393	1415770_at	637	485	629	510	275	494
823432	1415770_at	76	57	85	68	49	80
165949	1415770_at	261	203	226	246	113	212
721207	1415770_at	182	122	127	149	86	128
160111	1415770_at	395	277	380	300	167	314
542171	1415771_at	733	678	770	665	345	597
636962	1415771_at	1352	1229	1442	1470	601	1251
239831	1415771_at	1779	1760	1750	1752	706	1491
274385	1415771_at	1976	1815	1897	1828	820	1700
375825	1415771_at	924	764	848	803	405	791
160216	1415771_at	85	65	65	59	48	78
139599	1415771_at	1132	950	1087	1023	530	969
991837	1415771_at	1925	1997	1880	1860	949	1953
752752	1415771_at	1672	1346	1670	1460	700	1353
602325	1415771_at	777	627	710	703	361	728
638504	1415771_at	1842	1650	1693	1820	805	1838
657287	1415772_at	178	131	145	134	79	132
300418	1415772_at	190	134	166	131	76	130
27611	1415772_at	189	159	166	212	95	165
580362	1415772_at	229	166	189	205	91	179
222241	1415772_at	90	84	96	82	59	104
119257	1415772_at	172	113	158	157	85	126
370014	1415772_at	70	51	70	52	42	67
322082	1415772_at	91	76	104	79	56	98
205762	1415772_at	159	133	142	155	75	131
869560	1415772_at	171	105	146	126	78	144
717380	1415772_at	421	288	344	399	202	347
723326	1415773_at	230	226	256	241	110	257
180166	1415773_at	1306	1168	1359	1287	575	1155
798921	1415773_at	386	303	356	336	206	353
79334	1415773_at	237	207	179	240	118	264
277996	1415773_at	352	273	314	377	153	357
358018	1415773_at	1867	1648	1894	1853	756	1610
736488	1415773_at	390	265	429	409	195	342
468704	1415773_at	83	68	88	76	50	73
440076	1415773_at	814	558	764	666	373	614
291622	1415773_at	1206	819	1149	1039	501	997
732487	1415773_at	898	796	852	805	383	747
96097	1415774_at	1680	1596	1565	1385	685	1190
783300	1415774_at	167	176	173	180	89	175
965547	1415774_at	169	196	171	159	84	167
388349	1415774_at	427	377	422	390	225	411
3405	1415774_at	235	152	201	186	93	169
957900	1415774_at	46	53	51	65	45	50
45994	1415774_at	319	325	330	342	171	353
737133	1415774_at	73	59	68	73	41	51
410026	1415774_at	67	64	58	69	50	68
212004	1415774_at	299	291	292	304	145	296
836759	1415774_at	284	312	281	294	163	258
844820	1415775_at	128	111	108	98	68	114
412383	1415775_at	956	793	971	942	439	731
971059	1415775_at	519	388	459	488	209	492
490759	1415775_at	4756	4505	4395	4746	1856	3944
554877	1415775_at	3060	3253	2962	3172	1171	2931
272062	1415775_at	2023	1990	2048	1967	842	1958
763469	1415775_at	3229	3157	2839	3022	1128	3131
906898	1415775_at	2411	2382	2412	2668	1007	2393
460692	1415775_at	3249	3029	3072	3274	1255	2974
538211	1415775_at	5723	5438	5274	5424	2090	4943
591002	1415775_at	2282	1723	2237	2143	828	2009
608515	1415776_at	308	232	249	261	122	280
93621	1415776_at	285	227	229	220	129	243
322536	1415776_at	141	121	144	132	61	120
715124	1415776_at	441	354	428	345	238	340
235956	1415776_at	269	203	244	243	148	238
462324	1415776_at	141	140	122	114	61	139
67806	1415776_at	496	427	455	394	244	406
38063	1415776_at	1083	913	943	971	421	883
859125	1415776_at	1052	921	939	923	464	894
841657	1415776_at	716	546	619	632	299	574
43480	1415776_at	1710	1441	1544	1495	748	1438
831321	1415777_at	60	49	51	63	39	47
804914	1415777_at	78	64	76	81	50	64
490220	1415777_at	61	51	49	59	41	58
562742	1415777_at	70	62	89	59	47	67
518562	1415777_at	49	42	50	48	36	50
71479	1415777_at	45	36	46	57	33	42
29671	1415777_at	45	43	54	48	35	48
382339	1415777_at	42	43	51	48	33	53
680978	1415777_at	65	80	75	74	45	71
564725	1415777_at	115	117	104	104	55	96
181877	1415777_at	72	63	66	74	47	70
232131	1415778_at	2036	1688	1941	1258	818	1259
985019	1415778_at	2303	1411	2145	1743	826	1438
598667	1415778_at	5589	4582	5442	4443	2149	3743
127545	1415778_at	4279	2843	3549	2645	1536	2324
603122	1415778_at	4869	3679	4272	3536	1746	3332
512788	1415778_at	1236	688	1140	785	449	650
51773	1415778_at	5037	3712	4372	3631	1901	3177
576287	1415778_at	5311	4203	4920	4095	2057	3641
73485	1415778_at	1222	716	1144	806	442	726
959369	1415778_at	3679	2641	3194	2438	1359	2548
374684	1415778_at	1789	1317	1596	1247	704	1322
496543	1415779_s_at	9415	9853	9175	9256	3691	7537
267637	1415779_s_at	14385	14220	13411	12107	5765	11442
101301	1415779_s_at	18801	19934	17183	16137	7292	15353
364390	1415779_s_at	11791	11172	10644	10034	4288	9363
695069	1415779_s_at	5749	4868	5544	5074	2172	4740
802888	1415779_s_at	11781	10534	10673	9535	4574	9269
839661	1415779_s_at	11994	10704	9963	9369	4223	9278
845461	1415779_s_at	20110	20339	18509	17722	7964	17000
316434	1415779_s_at	21565	23747	20361	20025	8920	18478
614667	1415779_s_at	17927	18444	17479	16726	6964	15283
301850	1415779_s_at	11230	10451	10716	9379	4302	9527
13088	1415780_a_at	2165	1750	2035	2088	949	1745
13175	1415780_a_at	564	394	422	471	230	469
456887	1415780_a_at	480	361	389	409	197	404
696996	1415780_a_at	1310	1018	1139	1178	515	1019
610727	1415780_a_at	756	669	798	733	337	578
7817	1415780_a_at	1900	1757	1856	1860	835	1860
210042	1415780_a_at	1111	1067	971	1074	463	973
208325	1415780_a_at	2636	2528	2511	2537	1138	2347
422744	1415780_a_at	1953	1494	1697	1640	814	1590
577140	1415780_a_at	3280	3053	2977	3191	1378	2902
196112	1415780_a_at	467	296	415	465	208	368
895227	1415781_a_at	1230	897	1132	867	452	926
186318	1415781_a_at	3187	2630	2856	2460	1238	2278
628578	1415781_a_at	4761	3773	4200	3635	1740	3418
173882	1415781_a_at	3066	2274	2651	2141	1209	2404
211756	1415781_a_at	6332	5887	6263	5798	2544	5558
57919	1415781_a_at	8797	9033	7741	7936	3529	7867
576825	1415781_a_at	9827	10146	9585	9552	4010	8412
840938	1415781_a_at	6791	6335	6681	6289	2860	6080
356265	1415781_a_at	5482	5102	5606	4991	2327	5028
586466	1415781_a_at	6246	5954	6359	5776	2451	5469
25639	1415781_a_at	5589	5306	4854	4462	2161	4453
133599	1415782_at	2534	2201	2410	2206	1034	2163
318323	1415782_at	1539	1370	1519	1433	664	1441
184021	1415782_at	2783	2051	2340	2390	982	1970
846940	1415782_at	1256	1048	1077	1104	536	907
634401	1415782_at	1646	1390	1221	1447	579	1341
65341	1415782_at	877	601	833	724	349	790
530168	1415782_at	9544	9325	9478	8400	3783	7557
837372	1415782_at	1526	1172	1368	1328	614	1341
132093	1415782_at	725	636	651	671	333	718
310083	1415782_at	7421	6839	7308	6877	3020	6756
449980	1415782_at	8181	7798	7292	6977	3074	6608
872774	1415783_at	2172	1587	2087	2075	900	1658
612679	1415783_at	4163	3539	3942	3498	1652	3281
267962	1415783_at	2373	1730	2063	2000	897	1902
211801	1415783_at	2935	2494	2831	2662	1109	2333
979285	1415783_at	2745	2027	2421	2146	1015	2133
189580	1415783_at	8517	8031	7741	6891	3151	5987
979557	1415783_at	3882	3022	3570	3215	1587	3190
194323	1415783_at	3254	2397	2864	2385	1232	2429
777431	1415783_at	3164	2508	2838	2514	1172	2510
955205	1415783_at	3687	2868	3510	3238	1414	2839
957508	1415783_at	3946	2977	4264	3404	1713	3412
658793	1415784_at	1107	805	1058	909	450	795
827165	1415784_at	521	356	438	429	212	423
21987	1415784_at	227	154	181	147	88	183
532193	1415784_at	529	343	481	448	215	407
574640	1415784_at	498	299	416	417	202	322
698957	1415784_at	223	151	226	231	113	201
75482	1415784_at	1216	821	1052	940	510	844
508455	1415784_at	1934	1409	1712	1637	769	1491
510228	1415784_at	936	661	903	760	388	680
592576	1415784_at	1186	776	1066	1130	476	914
889649	1415784_at	828	577	727	663	334	748
29330	1415785_a_at	470	300	366	306	164	319
266477	1415785_a_at	3144	2689	2524	2586	1106	2587
33222	1415785_a_at	2232	2037	1993	1919	881	1626
721204	1415785_a_at	847	622	781	784	358	717
538394	1415785_a_at	1311	956	1307	1331	542	1108
35170	1415785_a_at	1019	656	928	1065	378	837
120160	1415785_a_at	2443	2168	2084	2150	925	2190
650321	1415785_a_at	3503	3149	3166	3209	1336	2961
621070	1415785_a_at	537	379	598	619	253	578
615018	1415785_a_at	2267	1658	1988	1885	820	1872
589108	1415785_a_at	1588	1256	1430	1415	589	1245
878981	1415786_at	58	45	54	49	39	43
745426	1415786_at	59	47	56	50	34	57
3598	1415786_at	376	259	315	273	153	257
366673	1415786_at	115	76	116	106	58	93
496140	1415786_at	50	48	41	45	34	40
197510	1415786_at	41	31	38	37	38	44
830877	1415786_at	51	45	42	53	35	52
186312	1415786_at	79	73	72	69	43	61
335948	1415786_at	94	71	77	79	55	77
548409	1415786_at	944	800	905	826	385	705
817007	1415786_at	68	61	57	66	53	70
811293	1415787_at	543	461	445	453	202	419
363963	1415787_at	236	226	218	187	125	206
69539	1415787_at	966	861	811	868	416	885
802867	1415787_at	535	469	511	540	222	499
985097	1415787_at	170	165	197	189	100	154
983595	1415787_at	145	123	121	136	73	119
125765	1415787_at	427	349	359	419	183	368
39665	1415787_at	121	109	122	126	74	140
688943	1415787_at	549	369	403	450	234	379
309629	1415787_at	92	80	74	88	46	76
544538	1415787_at	1927	1908	1793	1869	784	1710
126026	1415788_at	1109	1178	991	1434	436	1110
245987	1415788_at	3641	4089	3507	4329	1441	3625
242150	1415788_at	2470	2888	2099	3064	931	2629
787154	1415788_at	2028	2362	1719	2393	758	2135
484257	1415788_at	1997	2062	1767	2187	712	1939
817232	1415788_at	2987	3237	2484	3755	1127	2813
675046	1415788_at	709	754	625	879	277	670
358112	1415788_at	180	183	192	242	82	207
510811	1415788_at	609	671	553	769	270	644
462099	1415788_at	2096	2316	2003	2742	823	2284
179729	1415788_at	2814	3125	2617	3269	1096	2893
484705	1415789_a_at	40	33	41	42	34	46
484005	1415789_a_at	78	97	69	81	44	87
336213	1415789_a_at	571	515	582	724	260	662
504868	1415789_a_at	764	699	752	999	317	949
227580	1415789_a_at	192	199	220	233	114	216
277951	1415789_a_at	477	591	406	631	210	474
775193	1415789_a_at	313	311	304	395	159	380
488714	1415789_a_at	1054	1116	917	1253	405	946
627053	1415789_a_at	1330	1419	1192	1692	492	1350
578501	1415789_a_at	1394	1432	1297	1728	536	1382
440496	1415789_a_at	1335	1415	1204	1579	580	1316
59632	1415790_at	579	528	392	541	238	562
388286	1415790_at	499	486	402	532	200	468
173615	1415790_at	1418	1494	1199	1701	565	1351
506068	1415790_at	117	120	133	145	63	138
520623	1415790_at	1330	1347	1185	1544	528	1291
105634	1415790_at	263	291	213	312	116	262
965492	1415790_at	399	365	361	481	152	313
816634	1415790_at	811	771	631	913	263	479
766947	1415790_at	1267	1342	1202	1509	549	1259
937818	1415790_at	951	960	756	1130	376	1011
161680	1415790_at	970	1242	833	1155	460	1050
676688	1415791_at	528	408	579	511	240	494
847316	1415791_at	212	183	217	227	106	190
997607	1415791_at	436	362	461	359	182	375
672475	1415791_at	377	279	286	308	160	245
400587	1415791_at	685	523	641	669	303	601
270521	1415791_at	330	247	356	284	176	292
779063	1415791_at	1090	798	1072	1092	458	968
153625	1415791_at	613	440	588	542	226	530
476449	1415791_at	2136	1811	2101	2083	858	1962
305950	1415791_at	1031	723	1023	933	383	775
622322	1415791_at	2050	1663	2019	1889	875	1726
386002	1415792_at	291	241	276	214	126	245
985617	1415792_at	401	311	410	363	213	345
431986	1415792_at	332	291	328	317	159	313
182040	1415792_at	210	169	239	208	113	209
570225	1415792_at	584	507	584	564	271	451
408803	1415792_at	587	447	425	422	205	359
1262	1415792_at	97	70	85	84	46	83
133666	1415792_at	438	419	438	417	206	391
905103	1415792_at	509	342	415	414	213	388
783442	1415792_at	209	155	236	175	115	170
537049	1415792_at	1085	886	865	905	433	829
85182	1415793_at	833	759	858	965	324	847
490382	1415793_at	186	146	158	183	82	181
510674	1415793_at	207	250	243	237	105	234
71761	1415793_at	635	505	580	608	272	638
867481	1415793_at	420	340	428	421	160	428
999211	1415793_at	309	244	299	317	132	292
313875	1415793_at	699	720	723	809	322	659
445918	1415793_at	334	299	280	290	142	268
908999	1415793_at	724	716	701	830	345	769
137470	1415793_at	986	891	936	1068	396	934
385801	1415793_at	321	292	317	353	155	411
192183	1415794_a_at	506	334	473	447	197	360
278015	1415794_a_at	2827	2424	2734	2608	1188	2616
530432	1415794_a_at	2934	2411	2588	2667	1174	2418
653103	1415794_a_at	410	270	383	364	177	346
234107	1415794_a_at	471	344	488	439	225	371
788735	1415794_a_at	834	539	665	771	336	682
506718	1415794_a_at	1456	1214	1392	1274	634	1086
299978	1415794_a_at	1962	1502	1995	1644	899	1439
438273	1415794_a_at	1958	1671	1841	1692	791	1469
339963	1415794_a_at	1839	1273	1687	1325	658	1289
120236	1415794_a_at	5400	4788	4735	4623	2010	4483
263694	1415795_at	293	217	302	229	123	246
460912	1415795_at	990	1039	925	848	359	728
552907	1415795_at	182	119	189	193	96	162
581132	1415795_at	219	164	229	192	92	179
350215	1415795_at	248	173	201	215	109	202
59132	1415795_at	189	108	143	126	65	113
456069	1415795_at	206	160	217	213	104	181
991352	1415795_at	78	51	70	87	46	78
173924	1415795_at	174	143	157	143	76	152
901322	1415795_at	170	142	152	144	87	142
408668	1415795_at	163	129	171	161	81	140
895522	1415796_at	1032	1155	942	1244	440	1126
55468	1415796_at	1073	1119	981	1031	453	1034
430331	1415796_at	1234	1276	1231	1302	497	1323
228356	1415796_at	3436	3805	3519	3639	1486	3308
983822	1415796_at	1436	1364	1376	1407	563	1355
75559	1415796_at	708	641	542	602	273	530
474662	1415796_at	1916	1957	1848	2223	857	1964
336117	1415796_at	1898	1909	1797	2051	733	1908
604491	1415796_at	3014	2539	3143	3006	1217	2755
616420	1415796_at	7389	7496	7098	7209	2778	7266
897367	1415796_at	3111	2887	2943	2954	1233	2886
518100	1415797_at	397	359	342	392	150	297
309981	1415797_at	159	168	156	194	94	194
286031	1415797_at	209	208	199	182	110	185
828847	1415797_at	225	212	208	217	107	195
732940	1415797_at	101	102	111	104	56	115
562262	1415797_at	1037	863	1014	926	411	797
408687	1415797_at	138	117	142	111	66	127
484242	1415797_at	175	154	170	181	91	158
835172	1415797_at	103	102	83	95	70	92
692833	1415797_at	469	373	407	400	219	449
18023	1415797_at	631	520	592	488	260	543
873537	1415798_at	449	414	387	413	195	376
147972	1415798_at	217	179	181	212	94	178
171471	1415798_at	95	86	91	83	66	97
690635	1415798_at	137	121	119	98	61	92
71294	1415798_at	91	83	101	84	56	76
235979	1415798_at	129	134	115	95	73	133
169502	1415798_at	94	87	110	98	59	82
139287	1415798_at	83	78	73	79	55	80
109652	1415798_at	72	75	69	72	52	93
93725	1415798_at	114	94	97	110	67	110
197838	1415798_at	116	80	90	102	62	91
415847	1415799_at	290	250	254	256	143	236
205543	1415799_at	75	61	59	61	46	66
484618	1415799_at	396	390	404	362	203	382
639155	1415799_at	698	682	708	727	328	742
111679	1415799_at	479	495	429	464	214	420
61303	1415799_at	549	437	472	407	238	419
89389	1415799_at	447	286	390	408	210	379
570941	1415799_at	274	245	269	251	139	266
715023	1415799_at	749	533	783	797	359	667
187974	1415799_at	1540	1419	1364	1322	638	1425
242416	1415799_at	803	642	799	691	340	801
628974	1415800_at	721	859	654	990	284	1048
561056	1415800_at	927	1227	991	1174	382	1352
560571	1415800_at	718	789	675	924	301	986
737423	1415800_at	407	465	402	659	172	659
15159	1415800_at	628	514	546	723	250	731
892893	1415800_at	177	186	195	273	81	226
494071	1415800_at	60	59	43	69	39	87
196076	1415800_at	436	567	430	459	176	585
528392	1415800_at	1148	1536	1070	1693	420	1590
906961	1415800_at	327	391	320	470	158	438
381983	1415800_at	1276	1659	1305	1735	551	1729
648335	1415801_at	71	65	59	81	43	85
670402	1415801_at	118	130	141	128	65	113
739059	1415801_at	65	84	68	87	47	87
177808	1415801_at	80	108	79	81	53	87
428583	1415801_at	80	91	84	92	44	79
841312	1415801_at	56	77	74	93	42	89
19349	1415801_at	63	65	78	82	41	75
217820	1415801_at	110	85	101	118	54	104
961591	1415801_at	93	84	86	100	54	110
127823	1415801_at	208	187	206	197	115	170
496855	1415801_at	81	69	83	97	39	79
977009	1415802_at	287	284	254	405	102	313
109920	1415802_at	757	867	822	1168	338	1038
905559	1415802_at	748	707	681	1016	311	924
105834	1415802_at	1015	1177	934	1475	405	1522
873655	1415802_at	82	72	84	109	48	87
386035	1415802_at	898	1034	835	1181	340	1183
554409	1415802_at	187	205	178	261	81	223
828794	1415802_at	959	1013	886	1398	328	1253
17376	1415802_at	1074	1203	989	1434	433	1381
309827	1415802_at	682	818	640	948	286	912
117727	1415802_at	873	1080	884	1253	302	1204
836967	1415803_at	88	89	90	89	48	91
125808	1415803_at	133	116	102	116	49	109
660765	1415803_at	55	45	46	64	35	60
396591	1415803_at	70	73	81	76	48	79
945235	1415803_at	876	799	868	868	361	710
398299	1415803_at	72	84	85	101	49	85
681056	1415803_at	94	88	88	107	57	100
135703	1415803_at	141	121	118	134	72	137
660972	1415803_at	134	169	118	147	73	138
879211	1415803_at	82	89	75	110	48	93
1853	1415803_at	105	136	101	133	61	125
431962	1415804_at	54	53	52	56	45	58
890975	1415804_at	112	109	117	130	60	136
378371	1415804_at	292	405	247	370	131	307
325702	1415804_at	43	49	50	51	36	52
161849	1415804_at	46	59	45	37	35	63
991282	1415804_at	99	110	95	109	55	103
168259	1415804_at	145	145	133	119	78	122
17197	1415804_at	416	316	328	322	175	368
23234	1415804_at	60	56	62	53	36	63
151406	1415804_at	335	247	269	258	119	225
36035	1415804_at	105	113	88	85	55	88
408201	1415805_at	43	48	42	55	31	50
137969	1415805_at	115	80	79	95	55	72
696563	1415805_at	46	44	52	49	38	44
564910	1415805_at	46	53	58	70	44	74
456841	1415805_at	44	57	42	48	33	49
448673	1415805_at	73	78	105	74	59	69
544479	1415805_at	98	87	124	95	62	106
362360	1415805_at	45	37	36	42	42	42
688761	1415805_at	120	95	109	120	60	96
181524	1415805_at	67	53	79	67	51	62
961653	1415805_at	44	64	52	44	35	44
812949	1415806_at	157	183	190	190	70	201
749468	1415806_at	75	78	60	108	39	114
195850	1415806_at	260	258	199	282	97	294
49439	1415806_at	445	507	364	510	189	521
85971	1415806_at	285	286	250	301	144	288
845292	1415806_at	255	318	221	303	118	327
490950	1415806_at	380	492	343	503	150	465
292041	1415806_at	333	387	310	425	122	388
472536	1415806_at	117	157	124	180	64	146
211663	1415806_at	486	615	456	602	192	612
778903	1415806_at	289	287	289	368	123	420
438665	1415807_s_at	371	344	413	312	187	350
267705	1415807_s_at	384	381	391	364	197	327
857070	1415807_s_at	417	347	443	412	209	365
831648	1415807_s_at	496	332	519	424	204	393
837357	1415807_s_at	265	248	266	261	162	252
45815	1415807_s_at	380	307	327	329	159	329
850724	1415807_s_at	329	245	326	333	161	317
86171	1415807_s_at	378	320	361	317	183	368
882899	1415807_s_at	289	232	278	234	128	225
704586	1415807_s_at	304	252	324	302	189	305
653177	1415807_s_at	238	170	199	182	97	201
318306	1415808_at	59	61	53	61	34	55
371839	1415808_at	47	40	46	50	36	42
518527	1415808_at	50	47	46	53	33	49
196102	1415808_at	37	47	42	37	31	42
174344	1415808_at	46	48	44	48	34	41
25479	1415808_at	161	131	119	120	75	114
833616	1415808_at	215	168	190	159	117	158
518622	1415808_at	53	41	47	56	38	41
965350	1415808_at	54	68	65	80	49	61
898987	1415808_at	44	39	42	46	33	48
833298	1415808_at	78	64	89	98	52	83
350609	1415809_at	44	44	46	50	32	46
598808	1415809_at	42	52	40	49	36	49
233509	1415809_at	44	38	45	43	32	36
975733	1415809_at	41	41	41	41	35	43
289866	1415809_at	60	49	58	75	42	48
454357	1415809_at	47	42	51	37	35	42
859217	1415809_at	52	33	54	48	34	52
224226	1415809_at	73	74	67	83	47	61
943725	1415809_at	63	67	66	44	41	55
909478	1415809_at	39	46	39	50	36	48
146179	1415809_at	103	82	88	82	51	84
384763	1415810_at	54	50	55	59	38	48
159880	1415810_at	44	47	48	56	37	59
400182	1415810_at	70	63	65	58	46	56
720464	1415810_at	49	43	56	56	39	62
712482	1415810_at	44	35	37	39	32	38
747037	1415810_at	51	49	50	59	37	62
111571	1415810_at	37	42	49	47	32	59
694739	1415810_at	116	118	96	136	49	122
634286	1415810_at	48	57	49	53	35	83
895718	1415810_at	40	51	51	51	32	51
767047	1415810_at	71	81	90	81	48	69
123848	1415811_at	56	55	73	64	49	75
124192	1415811_at	55	79	84	92	59	72
574294	1415811_at	57	41	57	58	35	52
506340	1415811_at	55	45	55	48	42	55
167936	1415811_at	38	35	42	42	32	42
246255	1415811_at	35	32	41	42	31	44
127794	1415811_at	74	62	84	71	54	71
682852	1415811_at	109	76	103	81	59	84
706483	1415811_at	58	42	59	44	35	59
929132	1415811_at	53	37	55	58	40	55
110021	1415811_at	66	45	49	44	37	67
827572	1415812_at	2096	2699	1593	3378	710	3005
466648	1415812_at	2452	3008	2127	4027	899	3007
484321	1415812_at	1480	1933	1230	2351	512	1944
485999	1415812_at	2207	2900	1667	3448	766	3123
802787	1415812_at	1383	1696	1124	2320	467	1968
167501	1415812_at	713	946	533	1162	278	844
250115	1415812_at	3101	4199	2693	4780	1091	3705
428701	1415812_at	4204	5735	3688	6665	1450	5819
336514	1415812_at	1929	2574	1616	3147	665	2683
184130	1415812_at	5877	8159	4933	8258	2084	6921
416234	1415812_at	6530	9381	6226	9883	2449	8762
287828	1415813_at	522	444	522	470	221	480
137371	1415813_at	517	491	496	441	222	452
654872	1415813_at	325	251	332	352	160	351
815606	1415813_at	545	493	515	513	234	457
248393	1415813_at	655	572	589	558	301	501
79427	1415813_at	817	750	820	803	325	802
408368	1415813_at	672	637	668	680	307	758
532338	1415813_at	547	453	538	547	241	514
842966	1415813_at	465	404	426	418	209	386
92103	1415813_at	978	812	913	995	438	914
530936	1415813_at	1172	987	1108	1167	455	1035
995501	1415814_at	4066	3629	3493	3650	1533	3749
568470	1415814_at	1923	1490	1585	1864	787	1740
87342	1415814_at	6434	6152	5911	6364	2487	5728
776799	1415814_at	2081	1772	1871	2006	864	1847
842842	1415814_at	4925	4367	4570	4620	1836	4323
774672	1415814_at	4450	4141	4000	4215	1701	3820
366365	1415814_at	1016	1071	870	995	482	1017
757098	1415814_at	6255	6280	5936	6461	2522	5849
83954	1415814_at	5383	5243	4612	4564	2074	4173
538460	1415814_at	5993	5828	5473	5900	2324	5175
616949	1415814_at	2499	2291	2287	2539	1006	2272
544849	1415815_at	54	35	43	40	32	42
652945	1415815_at	58	44	50	55	35	42
586274	1415815_at	44	41	48	43	41	41
260277	1415815_at	47	46	45	56	40	52
304565	1415815_at	44	45	61	46	40	42
883483	1415815_at	34	33	37	37	33	45
841627	1415815_at	64	61	71	73	39	72
450863	1415815_at	160	150	153	138	80	134
270151	1415815_at	66	52	58	71	36	70
95632	1415815_at	180	162	152	135	99	136
809260	1415815_at	1152	1040	1064	1132	449	1023
192025	1415816_at	4946	4704	4578	4340	1925	3953
44015	1415816_at	4039	4146	4012	3474	1573	3328
420610	1415816_at	4463	4150	4368	3925	1761	3682
385888	1415816_at	4280	3767	3958	3546	1495	2944
205744	1415816_at	2842	2220	2391	2079	1034	1848
240109	1415816_at	2822	2294	2454	2227	1023	1815
347814	1415816_at	2841	2428	2561	2215	1009	2042
839305	1415816_at	2624	2197	2361	2091	1037	2020
332441	1415816_at	2074	1851	1937	1644	793	1558
77240	1415816_at	2068	1631	1796	1668	765	1671
159465	1415816_at	1339	1125	1230	1288	594	1164
339718	1415817_s_at	188	144	145	142	101	192
722584	1415817_s_at	510	395	444	428	206	403
159497	1415817_s_at	800	527	753	685	289	575
969026	1415817_s_at	3304	2704	2812	2946	1212	2499
590420	1415817_s_at	2610	2268	2476	2463	1019	2086
9025	1415817_s_at	286	270	266	257	134	239
747304	1415817_s_at	1120	844	1050	818	421	998
724585	1415817_s_at	3265	2532	3040	2879	1237	2590
442432	1415817_s_at	3371	3031	3446	3101	1336	2821
750986	1415817_s_at	1958	1399	1584	1618	736	1406
204334	1415817_s_at	2356	2151	2138	2061	838	1637
177829	1415818_at	1887	1771	1713	1989	745	1924
54047	1415818_at	1128	1164	1068	1149	470	1049
552127	1415818_at	2166	1888	1930	2397	777	2099
337903	1415818_at	300	201	257	271	99	247
23355	1415818_at	4196	3677	3656	3946	1501	4086
804976	1415818_at	1148	973	974	1180	483	1190
871324	1415818_at	3901	3949	3210	3638	1489	3433
353844	1415818_at	1730	1807	1544	1639	722	1700
661291	1415818_at	2532	2351	2154	2426	932	2221
684487	1415818_at	1886	1761	1589	1845	692	1594
909758	1415818_at	2005	1969	1889	2139	801	1889
680383	1415819_a_at	3071	2618	2722	2670	1207	2459
586583	1415819_a_at	4227	3308	4039	3803	1645	3124
583002	1415819_a_at	1886	1736	1713	1726	748	1528
482400	1415819_a_at	3293	2834	2894	2693	1353	2518
162148	1415819_a_at	4670	3872	4317	3966	1787	3332
791204	1415819_a_at	4227	3316	3666	3407	1580	2994
985961	1415819_a_at	1551	1239	1355	1198	617	1145
363788	1415819_a_at	2534	1884	2019	1745	932	1781
486271	1415819_a_at	2006	1497	1673	1566	726	1599
212094	1415819_a_at	4709	3999	4118	3727	1735	3539
140125	1415819_a_at	5487	4925	5115	4368	2137	4034
345871	1415820_x_at	76	62	80	70	47	72
247582	1415820_x_at	524	421	426	390	196	390
189921	1415820_x_at	441	315	479	400	198	345
342121	1415820_x_at	448	281	353	373	182	305
856758	1415820_x_at	880	572	821	753	404	620
311914	1415820_x_at	1720	1305	1567	1453	636	1322
693355	1415820_x_at	2046	1672	1795	1533	796	1638
702560	1415820_x_at	1499	1003	1322	1073	571	1040
656659	1415820_x_at	1604	1149	1287	1316	641	1150
817003	1415820_x_at	1465	1127	1323	1224	588	1126
656696	1415820_x_at	357	218	349	246	157	283
267714	1415821_at	3183	3518	3198	3558	1309	3018
343889	1415821_at	2643	2631	2476	2994	1039	2357
739165	1415821_at	1647	2156	1630	2443	726	2205
102110	1415821_at	4706	5964	4441	5780	1907	5839
947862	1415821_at	1145	1300	1123	1381	560	1324
237738	1415821_at	3310	3979	3220	3842	1410	3508
17098	1415821_at	2270	1744	2033	2354	880	1922
298139	1415821_at	1701	1650	1672	1765	753	1612
821311	1415821_at	4785	5268	4490	5394	1791	4919
701113	1415821_at	6026	6682	6083	7115	2390	6414
466234	1415821_at	8069	9079	7608	8696	3121	7917
810935	1415822_at	7486	6450	6655	6026	2743	5756
714559	1415822_at	4445	3482	4002	3819	1607	3490
9886	1415822_at	8015	8757	7656	7412	3136	7681
684413	1415822_at	6606	5719	5793	5569	2483	5250
908886	1415822_at	5512	4567	4944	4796	2105	4635
554872	1415822_at	7666	7440	7148	7270	2998	6570
949744	1415822_at	8238	7363	7211	6817	3097	6874
338082	1415822_at	12582	12225	11785	11126	4731	10762
63896	1415822_at	14644	15809	13394	12564	5933	12708
229899	1415822_at	17878	18875	16990	15398	7121	15413
903610	1415822_at	12190	11745	10668	10366	4377	9664
227502	1415823_at	3143	2773	2763	2626	1100	2105
546562	1415823_at	2539	2133	2361	2208	935	1880
380226	1415823_at	2076	1705	1688	1775	730	1467
853051	1415823_at	1428	994	1151	1205	528	989
424379	1415823_at	3867	3854	3556	3428	1558	3020
192261	1415823_at	2592	2183	2124	2028	958	1866
783478	1415823_at	2888	2216	2243	2299	955	2051
132245	1415823_at	3452	3355	3008	2741	1216	2544
349991	1415823_at	3187	2904	2883	2563	1153	2109
474461	1415823_at	4076	2765	3804	3453	1504	2772
9144	1415823_at	5066	3701	4253	3509	1738	2913
985407	1415824_at	713	435	560	552	255	433
869420	1415824_at	668	461	509	535	251	424
802803	1415824_at	1157	809	941	883	414	829
929441	1415824_at	1510	982	1344	1012	523	1007
554685	1415824_at	961	655	791	749	349	578
412214	1415824_at	829	616	772	668	310	557
588509	1415824_at	1299	762	1047	1010	435	735
948901	1415824_at	762	564	575	571	286	490
306419	1415824_at	1130	773	981	836	360	653
41386	1415824_at	569	446	504	492	242	403
466337	1415824_at	1070	741	952	784	364	695
560841	1415825_s_at	295	247	213	247	115	212
803385	1415825_s_at	336	257	324	322	152	249
943273	1415825_s_at	797	583	745	821	354	642
474515	1415825_s_at	1511	1483	1377	1526	707	1311
492073	1415825_s_at	1080	791	882	787	409	761
712489	1415825_s_at	760	514	696	548	286	432
15138	1415825_s_at	353	272	307	309	155	304
648362	1415825_s_at	534	483	559	576	268	488
955124	1415825_s_at	193	180	185	216	90	170
47284	1415825_s_at	1680	1550	1400	1531	655	1362
366329	1415825_s_at	946	880	860	938	413	790
209715	1415826_at	360	205	320	288	138	261
348330	1415826_at	1202	870	959	1023	428	927
572555	1415826_at	1793	1537	1538	1568	670	1340
152099	1415826_at	2297	1913	2071	1836	875	1740
469974	1415826_at	1612	1329	1357	1215	585	1236
229887	1415826_at	1436	1056	1159	1109	568	873
664478	1415826_at	460	315	430	437	196	415
484712	1415826_at	1790	1523	1619	1553	679	1319
898815	1415826_at	1627	1204	1352	1251	596	1245
760840	1415826_at	572	453	471	577	250	498
344473	1415826_at	722	489	621	531	290	541
538246	1415827_a_at	362	410	359	408	158	395
691251	1415827_a_at	188	180	170	163	106	215
77738	1415827_a_at	358	417	409	363	171	408
646995	1415827_a_at	392	373	377	466	180	427
57368	1415827_a_at	1262	1222	1250	1320	569	1236
833378	1415827_a_at	868	761	764	800	356	697
97831	1415827_a_at	1171	1195	1155	1105	521	1185
999886	1415827_a_at	675	688	598	670	313	684
416181	1415827_a_at	839	740	804	902	354	752
143565	1415827_a_at	2317	2430	2307	2442	995	2423
941582	1415827_a_at	507	487	576	530	235	598
702864	1415828_a_at	220	211	204	229	93	174
133978	1415828_a_at	261	196	198	211	99	233
744614	1415828_a_at	290	231	244	291	115	279
789215	1415828_a_at	330	303	316	336	158	290
661094	1415828_a_at	405	361	416	435	161	374
396092	1415828_a_at	815	856	790	867	360	864
249918	1415828_a_at	512	492	499	484	223	552
758774	1415828_a_at	432	486	414	481	204	406
973051	1415828_a_at	1011	1104	1115	1068	445	1021
65818	1415828_a_at	305	267	259	315	138	334
556238	1415828_a_at	402	425	400	443	190	401
945069	1415829_at	184	208	156	247	105	242
793225	1415829_at	245	265	259	277	124	313
676833	1415829_at	233	236	219	272	105	246
308290	1415829_at	315	413	321	416	157	414
96018	1415829_at	452	545	481	509	197	541
711231	1415829_at	173	159	186	224	90	228
27731	1415829_at	236	291	197	255	121	283
574846	1415829_at	200	271	208	311	111	234
347780	1415829_at	244	310	221	301	120	224
172097	1415829_at	303	375	311	332	143	346
777304	1415829_at	1054	1260	911	1124	445	1187
19873	1415830_at	209	134	184	140	84	171
829456	1415830_at	127	103	126	121	57	118
66071	1415830_at	322	262	294	275	134	285
429918	1415830_at	57	38	52	46	43	58
227812	1415830_at	392	313	339	362	164	327
140145	1415830_at	486	476	550	527	255	459
456594	1415830_at	503	388	447	486	244	436
230224	1415830_at	607	492	607	581	254	478
203744	1415830_at	327	237	342	361	150	284
789307	1415830_at	836	690	763	786	339	665
440271	1415830_at	665	420	516	487	246	454
352540	1415831_at	1615	1464	1419	1677	729	1488
903609	1415831_at	4135	4081	3823	3951	1685	3670
598511	1415831_at	1375	1187	1224	1478	523	1202
269968	1415831_at	3205	3091	3125	3136	1298	2690
419891	1415831_at	3493	3276	3128	3027	1338	2976
803170	1415831_at	1145	958	1030	1203	499	1023
107402	1415831_at	2470	2413	2174	2297	994	2219
300599	1415831_at	2687	2573	2369	2604	1018	2520
110168	1415831_at	840	703	722	693	369	692
740571	1415831_at	3477	3430	3365	3707	1446	3083
380381	1415831_at	302	241	274	274	144	209
323967	1415832_at	52	49	54	39	37	67
214417	1415832_at	61	70	50	72	42	84
935013	1415832_at	35	39	43	40	33	38
691206	1415832_at	148	110	136	137	78	134
41714	1415832_at	66	62	54	50	40	55
407859	1415832_at	48	51	55	58	40	52
869304	1415832_at	39	37	45	48	32	44
200362	1415832_at	51	54	49	59	35	70
292129	1415832_at	123	99	103	151	66	122
562642	1415832_at	38	46	40	48	34	45
610423	1415832_at	45	43	42	55	36	46
103239	1415833_x_at	7765	8497	6956	7605	2858	7294
869480	1415833_x_at	6770	7276	6093	6432	2575	6339
482600	1415833_x_at	6104	6936	5656	6048	2390	6221
57775	1415833_x_at	6526	7650	5853	6264	2475	6514
682617	1415833_x_at	9115	9812	8334	9094	3491	9247
238177	1415833_x_at	8998	10335	8476	8713	3440	8464
97685	1415833_x_at	6077	6577	5212	5299	2200	5680
346456	1415833_x_at	5418	5996	4877	5094	2056	5586
730589	1415833_x_at	11151	11688	10424	10261	4241	10150
426772	1415833_x_at	14746	15742	13610	13984	5615	13035
592234	1415833_x_at	14344	16088	13614	14081	5849	12819
19565	1415834_at	88	75	94	84	47	97
532374	1415834_at	203	130	148	162	95	131
298295	1415834_at	329	274	302	285	141	264
59400	1415834_at	320	212	288	220	139	195
645012	1415834_at	173	147	181	176	95	157
282544	1415834_at	228	170	203	187	92	192
953514	1415834_at	282	214	255	233	115	230
294581	1415834_at	223	184	234	190	101	175
514481	1415834_at	158	125	136	160	69	140
656433	1415834_at	413	311	442	379	183	377
297993	1415834_at	824	788	930	826	348	821
180021	1415835_at	47	68	53	55	43	62
500984	1415835_at	46	53	48	51	31	46
162219	1415835_at	48	50	49	55	36	39
670735	1415835_at	42	36	44	40	35	44
897538	1415835_at	68	62	58	56	43	59
193436	1415835_at	62	47	62	64	38	64
37539	1415835_at	36	34	36	41	32	41
959910	1415835_at	52	36	48	47	37	57
702895	1415835_at	72	64	59	73	41	77
266378	1415835_at	45	45	36	40	35	45
834738	1415835_at	48	51	44	40	36	45
763462	1415836_at	228	203	195	208	104	235
981486	1415836_at	125	118	118	120	75	133
604452	1415836_at	142	146	159	163	93	152
126169	1415836_at	204	161	184	216	110	219
273577	1415836_at	223	206	223	219	112	217
528500	1415836_at	169	138	199	160	102	170
545012	1415836_at	104	128	133	127	66	135
302176	1415836_at	227	187	240	219	114	208
367962	1415836_at	164	114	146	113	65	136
245784	1415836_at	96	89	96	96	53	106
859493	1415836_at	54	53	86	60	37	61
745299	1415837_at	127	96	95	113	78	77
146032	1415837_at	53	57	43	52	38	49
449922	1415837_at	45	49	37	50	34	52
198193	1415837_at	47	39	44	41	35	49
166230	1415837_at	46	44	57	44	38	51
294094	1415837_at	38	43	34	56	32	41
23567	1415837_at	41	39	38	46	33	49
925708	1415837_at	48	37	43	56	37	50
55142	1415837_at	47	39	51	50	37	45
818783	1415837_at	62	67	51	54	46	56
472194	1415837_at	63	48	59	58	44	63
903634	1415838_at	6759	6080	6150	6071	2456	5590
49284	1415838_at	7034	6238	6236	6099	2586	5015
586779	1415838_at	3318	2673	3360	3134	1256	2401
923253	1415838_at	1980	1329	1885	1758	757	1563
189446	1415838_at	3104	2325	1941	2669	1089	2421
598300	1415838_at	4058	3013	3427	3256	1503	3102
39694	1415838_at	4377	3954	3765	3722	1728	3741
620500	1415838_at	3856	3168	3438	3014	1454	2993
41240	1415838_at	5979	4684	5097	5051	2267	4852
138058	1415838_at	10086	9626	9514	9159	3825	8328
915626	1415838_at	7451	6824	6690	6296	2892	5899
752898	1415839_a_at	1694	1634	1543	1609	657	1261
251583	1415839_a_at	112	83	105	109	54	107
658892	1415839_a_at	3392	2762	3490	3387	1464	3178
845023	1415839_a_at	2016	1504	1922	1700	873	1727
83898	1415839_a_at	2243	1803	1991	1835	892	1779
442408	1415839_a_at	2029	1878	1930	1979	765	1803
580168	1415839_a_at	2198	1967	2059	1962	865	1918
327689	1415839_a_at	239	132	231	183	106	211
814973	1415839_a_at	867	632	820	765	372	708
258055	1415839_a_at	2473	1838	2348	2045	961	2134
271922	1415839_a_at	5550	5324	5303	5095	2294	5056
971488	1415840_at	527	421	476	496	208	548
530956	1415840_at	2319	2423	2203	2477	883	2405
730753	1415840_at	2099	2044	2095	2428	826	2064
211764	1415840_at	4688	5542	4412	5126	1810	4632
424452	1415840_at	1879	2254	1607	2031	756	2022
446069	1415840_at	2863	3211	2643	3221	1155	3055
767031	1415840_at	1709	1983	1614	2005	733	1842
612818	1415840_at	1414	1274	1396	1639	508	1220
851276	1415840_at	459	395	463	449	180	487
551021	1415840_at	2197	2303	2142	2435	861	2264
901601	1415840_at	3432	3572	3152	3242	1303	2988
564511	1415841_at	780	438	635	447	284	427
153817	1415841_at	2637	1600	2441	1678	1000	1493
241672	1415841_at	2472	1278	2251	1519	940	1365
739364	1415841_at	732	358	700	454	284	466
512341	1415841_at	1744	814	1501	968	625	901
954998	1415841_at	739	334	572	495	286	362
267989	1415841_at	6029	3887	5680	3903	2227	4083
887113	1415841_at	9305	5692	8342	5134	3423	5430
618252	1415841_at	4709	2320	3909	2695	1627	2515
849232	1415841_at	4971	2888	4261	3124	1813	2799
614293	1415841_at	5693	3406	5147	3657	2249	3476
88002	1415842_at	186	178	158	168	104	141
162302	1415842_at	113	86	92	108	67	91
749286	1415842_at	123	131	107	117	55	103
708502	1415842_at	464	321	457	374	197	406
943813	1415842_at	196	158	169	220	91	177
75358	1415842_at	296	258	251	259	153	266
156238	1415842_at	1036	943	905	787	408	608
284512	1415842_at	218	190	179	200	107	204
318554	1415842_at	252	188	215	227	97	225
736608	1415842_at	296	241	219	244	140	233
392444	1415842_at	261	182	242	283	147	236
45097	1415843_at	96	97	109	93	63	103
125291	1415843_at	246	158	209	179	92	181
282329	1415843_at	178	126	150	140	78	146
317942	1415843_at	62	72	82	76	58	88
620803	1415843_at	295	210	252	262	130	227
716498	1415843_at	243	189	253	244	126	206
638295	1415843_at	264	173	196	175	115	204
156025	1415843_at	506	377	468	346	193	306
622859	1415843_at	110	83	99	118	57	106
133534	1415843_at	300	234	288	234	128	218
448558	1415843_at	150	112	122	113	73	102
967775	1415844_at	1057	522	465	187	493	414
112160	1415844_at	51	57	57	57	37	65
309752	1415844_at	153	119	124	112	109	125
906813	1415844_at	549	307	411	371	238	310
643116	1415844_at	261	168	155	167	122	238
701201	1415844_at	1062	688	611	551	481	854
91570	1415844_at	2705	1621	1854	1303	1139	1528
201819	1415844_at	908	419	725	428	420	540
209925	1415844_at	953	610	608	401	546	711
391939	1415844_at	2039	720	1326	457	863	820
510984	1415844_at	373	176	267	149	226	223
610278	1415845_at	1741	665	1995	957	764	673
943571	1415845_at	1989	728	2072	808	769	697
647159	1415845_at	1431	445	1242	532	483	504
522537	1415845_at	1224	509	1208	652	504	446
182194	1415845_at	619	394	484	347	255	370
660557	1415845_at	418	219	300	198	178	208
31922	1415845_at	532	321	436	280	238	331
334358	1415845_at	499	376	415	350	232	321
70057	1415845_at	805	407	623	393	354	370
971871	1415845_at	431	239	360	225	216	227
702511	1415845_at	961	413	854	404	421	421
530516	1415846_a_at	50	52	67	61	38	54
168121	1415846_a_at	58	44	46	56	38	46
576754	1415846_a_at	47	44	56	53	40	52
50053	1415846_a_at	47	50	47	57	32	42
831589	1415846_a_at	54	43	51	43	33	45
420793	1415846_a_at	58	46	44	48	34	44
398071	1415846_a_at	38	42	48	45	31	47
271780	1415846_a_at	46	45	42	41	31	43
666569	1415846_a_at	46	34	40	48	35	41
614875	1415846_a_at	39	40	38	36	33	48
985620	1415846_a_at	38	39	37	37	33	40
775446	1415847_at	54	44	49	49	40	49
835359	1415847_at	153	108	144	108	70	117
689168	1415847_at	515	303	467	325	202	305
599055	1415847_at	52	47	76	44	41	49
818816	1415847_at	48	44	39	54	30	43
277862	1415847_at	68	60	61	56	39	66
480518	1415847_at	72	57	56	57	39	58
751217	1415847_at	108	107	103	114	59	115
375813	1415847_at	54	60	54	56	37	58
762996	1415847_at	41	48	40	42	30	39
263574	1415847_at	105	77	90	110	60	85
893495	1415848_at	87	92	105	104	47	94
133931	1415848_at	413	329	406	336	178	261
783178	1415848_at	95	81	100	84	51	86
823635	1415848_at	117	115	103	135	72	101
473967	1415848_at	49	51	38	53	38	51
464475	1415848_at	42	46	36	38	33	43
532451	1415848_at	38	47	44	45	31	46
284252	1415848_at	43	41	51	44	31	50
135886	1415848_at	50	57	48	51	42	59
396434	1415848_at	132	81	132	162	70	125
526827	1415848_at	236	142	206	168	102	165
218072	1415849_s_at	3396	1794	3007	1628	1331	1587
943289	1415849_s_at	4322	2276	3676	2073	1650	2030
856789	1415849_s_at	7492	4026	6746	3871	2858	3874
626856	1415849_s_at	10022	7911	9164	7260	3819	6437
991127	1415849_s_at	5383	2866	4346	2672	2025	2523
301865	1415849_s_at	9345	6063	8383	5273	3519	5386
817141	1415849_s_at	5168	2626	4552	2415	1971	2392
349727	1415849_s_at	7021	4391	6167	3840	2758	4134
434202	1415849_s_at	14318	11768	13816	9356	5635	9274
939484	1415849_s_at	9018	6012	8672	4962	3748	5464
298015	1415849_s_at	8301	5277	7680	4426	3339	4672
677023	1415850_at	270	330	268	376	138	347
550562	1415850_at	228	243	223	265	118	223
245582	1415850_at	210	215	170	258	101	191
669293	1415850_at	308	295	261	275	123	271
238076	1415850_at	135	181	127	179	87	177
412730	1415850_at	346	393	335	421	156	378
260005	1415850_at	148	170	110	195	71	149
105622	1415850_at	316	323	277	333	153	304
819032	1415850_at	114	131	118	138	79	129
866854	1415850_at	57	56	53	47	39	58
43360	1415850_at	392	412	371	473	165	509
694412	1415851_a_at	42	36	46	48	31	51
766713	1415851_a_at	381	408	372	405	171	420
480284	1415851_a_at	466	448	481	460	185	529
89997	1415851_a_at	570	599	483	570	244	570
835630	1415851_a_at	982	1093	941	924	421	1061
310334	1415851_a_at	1041	1097	1033	1088	458	1041
199542	1415851_a_at	1133	1185	1100	1134	543	1155
[truncated: 494,470+ more rows]
