# Supplementary material for: Transcriptomic and proteomic profiling of NaV1.8-expressing mouse nociceptors
Source: Front Mol Neurosci. 2022 Oct 11;15:1002842. doi: 10.3389/fnmol.2022.1002842 (PMC9593034; doi:10.3389/fnmol.2022.1002842)
Supplement: Supplementary file 4 [file Table_4.XLSX]

## Sheet: rma_normalized_probe_values
Supplemetary Table 4
Probe Ids	ZJDT-1180807-DT1_wt.CEL	ZJDT-2170807_DT2_mut.CEL	ZJDT-3180807_DT3_wt.CEL	ZJDT-4180807_DT4_mut.CEL	ZJDT-5180807_DT5_wt.CEL	ZJDT-6180807_DT6_mut.CEL
1415670_at	8.779	8.893	8.757	8.972	8.789	8.964
1415671_at	11.213	10.901	11.163	10.948	11.143	10.903
	10.449	10.511	10.534	10.577	10.398	10.48
1415673_at	7.424	7.623	7.526	7.809	7.398	7.857
1415674_a_at	10.188	10.14	10.171	9.993	10.079	10.109
1415675_at	8.487	8.176	8.403	8.223	8.437	8.231
1415676_a_at	10.939	10.932	10.882	10.955	10.96	10.868
1415677_at	10.077	9.808	10.123	9.837	10.035	9.843
1415678_at	10.779	10.577	10.786	10.658	10.844	10.595
1415679_at	10.412	10.494	10.378	10.425	10.433	10.513
1415680_at	7.536	7.682	7.523	7.659	7.642	7.725
1415681_at	9.61	9.769	9.575	9.796	9.577	9.884
1415682_at	7.028	6.851	6.963	6.84	6.957	6.936
1415683_at	10.437	10.34	10.39	10.389	10.378	10.399
1415684_at	8.552	8.386	8.508	8.558	8.423	8.315
1415685_at	8.171	8.378	8.281	8.429	8.051	8.391
1415686_at	9.064	9.051	9.109	9.084	9.073	9.209
1415687_a_at	12.57	12.476	12.556	12.526	12.568	12.413
1415688_at	9.396	9.598	9.403	9.634	9.409	9.569
1415689_s_at	5.817	6.131	6.029	6.216	5.753	6.106
1415690_at	10.572	10.503	10.6	10.561	10.592	10.587
1415691_at	7.141	7.758	7.081	7.634	7.178	7.688
1415692_s_at	10.713	10.593	10.641	10.64	10.674	10.564
1415693_at	8.209	7.912	8.123	8.039	8.121	8.028
1415694_at	8.628	8.792	8.566	8.807	8.555	8.847
1415695_at	10.587	10.567	10.658	10.608	10.608	10.633
1415696_at	9.403	9.507	9.381	9.472	9.414	9.442
1415697_at	9.737	9.431	9.711	9.49	9.735	9.369
1415698_at	7.16	7.317	7.262	7.181	7.1	7.349
1415699_a_at	10.055	10.161	10.077	10.156	10.104	10.221
1415700_a_at	9.61	9.525	9.565	9.567	9.588	9.589
1415701_x_at	12.683	12.658	12.67	12.649	12.679	12.694
1415702_a_at	10.666	10.591	10.661	10.619	10.615	10.614
1415703_at	8.352	8.307	8.378	8.351	8.421	8.554
1415704_a_at	8.665	8.816	8.697	8.668	8.617	8.743
1415705_at	8.798	8.749	8.806	8.833	8.819	8.802
1415706_at	11.078	10.947	10.98	11	10.992	10.859
1415707_at	9.78	9.568	9.628	9.616	9.71	9.655
1415708_at	8.818	8.745	8.784	8.677	8.837	8.828
1415709_s_at	8.527	8.554	8.453	8.632	8.546	8.759
1415710_at	8.731	8.375	8.694	8.583	8.505	8.414
1415711_at	9.697	9.621	9.703	9.683	9.804	9.779
1415712_at	6.909	6.842	7.053	6.875	7.116	6.911
1415713_a_at	9.644	9.929	9.593	10.037	9.689	10.052
1415714_a_at	9.963	9.979	10.07	9.998	10.001	9.933
1415715_at	8.424	8.501	8.438	8.603	8.348	8.622
1415716_a_at	11.149	11.33	11.175	11.288	11.074	11.446
1415717_at	8.503	8.383	8.409	8.339	8.523	8.248
1415718_at	9.7	9.537	9.8	9.572	9.761	9.691
1415719_s_at	8.944	9.203	8.91	9.378	9.001	9.341
1415720_s_at	7.952	8.076	8.043	8.08	7.984	8.243
1415721_a_at	8.519	8.657	8.491	8.627	8.566	8.592
1415722_a_at	9.609	9.571	9.627	9.628	9.605	9.675
1415723_at	10.699	10.729	10.705	10.723	10.719	10.692
1415724_a_at	9.769	9.987	9.753	10.042	9.712	9.96
1415725_at	8.246	7.96	8.237	8.159	8.306	8.17
1415726_at	8.635	8.802	8.655	8.866	8.675	8.922
1415727_at	9.59	9.641	9.449	9.718	9.573	9.837
1415728_at	5.959	5.769	5.842	5.843	5.924	5.776
1415729_at	9.864	9.582	9.854	9.707	9.872	9.724
1415730_at	7.998	8.02	7.954	8.047	8.022	7.976
1415731_at	6.58	6.617	6.587	6.682	6.708	6.733
1415732_at	9.336	9.399	9.312	9.348	9.346	9.337
1415733_a_at	10.898	10.94	10.96	10.9	10.922	10.977
1415734_at	11.486	11.469	11.464	11.478	11.488	11.523
1415735_at	9.483	9.298	9.42	9.243	9.498	9.257
1415736_at	10.085	9.844	9.962	10.026	10.005	10.06
1415737_at	9.66	9.698	9.673	9.732	9.601	9.846
1415738_at	8.45	8.842	8.549	8.702	8.539	8.766
1415739_at	9.125	9.173	9.224	9.241	9.09	9.185
1415740_at	11.182	11.219	11.169	11.278	11.142	11.192
1415741_at	9.417	9.529	9.529	9.64	9.455	9.627
1415742_at	7.693	7.708	7.724	7.694	7.715	7.715
1415743_at	7.559	7.977	7.361	7.685	7.46	7.82
1415744_at	9.957	9.92	9.92	9.845	9.93	9.881
1415745_a_at	8.652	8.845	8.782	9.009	8.685	8.893
1415746_at	8.112	8.28	8.209	8.074	8.197	8.138
1415747_s_at	9.936	9.995	10.088	10.006	10.051	9.97
1415748_a_at	10.513	10.24	9.996	9.777	10.352	10.38
1415749_a_at	10.427	10.269	10.407	10.319	10.401	10.331
1415750_at	7.127	7.208	7.016	7.121	7.046	7.194
1415751_at	9.904	9.793	9.869	9.793	9.822	9.751
1415752_at	10.711	10.691	10.798	10.696	10.744	10.709
1415753_at	10.334	10.438	10.277	10.44	10.301	10.459
1415754_at	8.542	8.618	8.545	8.606	8.5	8.697
1415755_a_at	10.105	10.17	10.045	10.163	10.125	10.183
1415756_a_at	9.675	9.577	9.489	9.537	9.562	9.573
1415757_at	8.399	8.45	8.31	8.463	8.484	8.47
1415758_at	9.173	8.618	9.161	8.74	9.408	9.002
1415759_a_at	10.764	10.745	10.709	10.731	10.718	10.788
1415760_s_at	10.258	10.294	10.26	10.217	10.233	10.318
1415761_at	8.876	9.102	8.856	9.108	8.907	9.164
1415762_x_at	8.915	9.061	8.883	9.068	8.909	9.256
1415763_a_at	9.212	9.384	9.378	9.327	9.21	9.341
1415764_at	9.634	9.739	9.773	9.763	9.758	9.799
1415765_at	6.953	6.663	6.895	6.489	6.788	6.711
1415766_at	9.467	9.544	9.46	9.58	9.507	9.622
1415767_at	8.62	8.618	8.581	8.769	8.598	8.546
1415768_a_at	8.614	8.505	8.659	8.554	8.56	8.638
1415769_at	8.741	8.726	8.66	8.586	8.65	8.618
1415770_at	8.946	8.745	8.892	8.634	8.965	8.725
1415771_at	10.154	10.171	10.193	10.15	10.241	10.162
1415772_at	6.541	6.262	6.442	6.255	6.396	6.362
1415773_at	8.224	8.102	8.298	8.212	8.23	8.177
1415774_at	6.717	6.981	6.828	6.922	6.82	6.896
1415775_at	11.082	11.098	11.059	11.176	10.991	11.119
1415776_at	8.324	8.264	8.236	8.239	8.297	8.25
1415777_at	3.243	3.024	3.4	3.333	3.243	3.184
1415778_at	11.574	11.242	11.504	11.187	11.465	11.081
1415779_s_at	13.26	13.173	13.251	13.188	13.212	13.149
1415780_a_at	9.909	9.905	9.901	9.981	9.96	9.908
1415781_a_at	12.22	12.184	12.273	12.148	12.294	12.198
1415782_at	10.363	10.317	10.354	10.292	10.354	10.297
1415783_at	11.333	11.13	11.319	11.157	11.295	11.166
1415784_at	9.316	9.02	9.249	9.183	9.224	9.12
1415785_a_at	10.303	10.17	10.263	10.273	10.179	10.222
1415786_at	4.218	3.841	4.027	3.923	3.91	3.834
1415787_at	8.226	8.251	8.194	8.32	8.215	8.206
1415788_at	10.671	10.994	10.605	11.112	10.547	10.905
1415789_a_at	8.806	9.086	8.801	9.271	8.779	9.103
1415790_at	9.174	9.471	9.012	9.579	9.051	9.361
1415791_at	8.787	8.631	8.889	8.824	8.771	8.8
1415792_at	8.231	8.142	8.208	8.161	8.18	8.14
1415793_at	8.204	8.27	8.236	8.444	8.107	8.396
1415794_a_at	10.347	10.211	10.356	10.269	10.32	10.207
1415795_at	6.931	6.654	6.959	6.855	6.691	6.757
1415796_at	10.611	10.79	10.607	10.726	10.604	10.774
1415797_at	7.078	7.076	7.059	6.992	7.012	7.014
1415798_at	5.384	5.463	5.272	5.273	5.593	5.358
1415799_at	8.457	8.466	8.396	8.375	8.518	8.473
1415800_at	8.684	9.208	8.745	9.314	8.516	9.383
1415801_at	4.619	4.833	4.828	5.249	4.452	5.101
1415802_at	9.291	9.721	9.303	9.966	9.095	9.899
1415803_at	5.215	5.613	5.115	5.569	5.067	5.57
1415804_at	5.342	5.612	5.335	5.484	5.287	5.665
1415805_at	3.301	3.398	3.562	3.595	3.677	3.309
1415806_at	7.447	8.008	7.426	7.94	7.174	8.006
1415807_s_at	7.974	7.987	8.088	7.994	8.077	8.031
1415808_at	2.581	2.641	2.503	2.878	2.503	2.259
1415809_at	2.415	2.473	2.448	2.488	2.41	2.29
1415810_at	2.545	2.825	2.826	3.05	2.615	2.934
1415811_at	2.873	2.471	3.032	2.813	3.114	2.897
1415812_at	10.797	11.342	10.614	11.611	10.593	11.405
1415813_at	8.71	8.767	8.738	8.756	8.666	8.798
1415814_at	11.84	11.848	11.772	11.911	11.832	11.857
1415815_at	2.541	2.467	2.644	2.587	2.568	2.555
1415816_at	11.118	11.053	11.071	10.938	11.015	10.892
1415817_s_at	10.576	10.435	10.497	10.451	10.439	10.365
1415818_at	10.608	10.721	10.529	10.751	10.508	10.662
1415819_a_at	11.414	11.315	11.343	11.26	11.373	11.2
1415820_x_at	9.448	9.17	9.381	9.288	9.386	9.23
1415821_at	11.361	11.587	11.42	11.665	11.407	11.588
1415822_at	12.751	12.643	12.693	12.665	12.716	12.672
1415823_at	11.344	11.278	11.234	11.195	11.176	11.044
1415824_at	9.554	9.255	9.363	9.276	9.276	9.06
1415825_s_at	8.95	8.885	8.894	8.999	8.917	8.811
1415826_at	10.121	9.915	9.967	9.962	9.927	9.894
1415827_a_at	8.992	9.224	9.078	9.185	9.072	9.247
1415828_a_at	8.177	8.365	8.172	8.37	8.114	8.293
1415829_at	7.296	7.949	7.365	7.826	7.365	7.847
1415830_at	8.115	7.942	8.111	8.113	8.018	8.055
1415831_at	10.953	11.037	10.921	11.034	10.993	10.96
1415832_at	2.655	2.897	2.672	3.248	2.915	2.882
1415833_x_at	12.681	12.822	12.626	12.735	12.649	12.76
1415834_at	7.154	6.952	7.184	7.036	6.986	7.091
1415835_at	2.428	2.765	2.362	2.315	2.618	2.467
1415836_at	6.473	6.598	6.613	6.593	6.555	6.823
1415837_at	2.337	2.266	2.063	2.521	2.578	2.424
1415838_at	11.877	11.729	11.798	11.783	11.802	11.725
1415839_a_at	10.717	10.506	10.713	10.67	10.663	10.703
1415840_at	10.731	10.984	10.768	10.978	10.669	10.967
1415841_at	11.109	10.419	11.034	10.501	11.008	10.467
1415842_at	7.385	7.355	7.177	7.319	7.338	7.271
1415843_at	7.199	6.834	7.049	6.872	7.045	6.97
1415844_at	9.308	8.754	8.631	8.349	9.441	8.73
1415845_at	9.28	8.477	9.039	8.284	9.306	8.266
1415846_a_at	2.076	2.221	2.127	2.286	2.008	2.035
1415847_at	3.535	3.411	3.206	3.218	3.019	3.13
1415848_at	4.964	5.118	5.123	5.111	5.097	5.046
1415849_s_at	12.559	11.939	12.524	11.764	12.603	11.859
1415850_at	7.195	7.619	7.167	7.599	7.241	7.449
1415851_a_at	8.697	9.013	8.774	8.86	8.71	9.016
1415852_at	9.659	9.929	9.684	9.855	9.665	9.934
1415853_at	7.681	7.847	7.718	7.863	7.603	7.518
1415854_at	5.495	5.734	5.487	6.114	5.609	6.232
1415855_at	9.822	10.086	9.701	10.341	9.841	10.291
1415856_at	10.48	10.496	10.462	10.472	10.465	10.513
1415857_at	11.327	11.404	11.384	11.411	11.238	11.357
1415858_at	10.497	10.476	10.474	10.484	10.493	10.484
1415859_at	9.186	9.03	9.156	9.137	9.105	9.088
1415860_at	9.535	9.246	9.569	9.14	9.474	9.286
1415861_at	7.773	7.723	7.321	6.728	8.019	7.723
1415862_at	7.935	7.981	7.508	6.878	8.112	7.858
1415863_at	11.089	11.184	11.136	11.26	11.093	11.197
1415864_at	7.24	7.525	7.027	7.559	7.185	7.8
1415865_s_at	7.508	7.665	7.348	7.863	7.424	8.006
1415866_at	7.213	7.154	7.228	6.908	7.353	6.982
1415867_at	10.816	10.741	10.87	10.726	10.805	10.638
1415868_at	5.27	4.561	4.843	4.719	5.229	4.731
1415869_a_at	8.835	8.914	8.815	8.846	8.859	8.832
1415870_at	9.338	9.752	9.294	9.736	9.418	9.848
1415871_at	8.327	9.342	8.184	9.345	8.248	9.418
1415872_at	9.79	9.87	9.68	9.854	9.639	9.865
1415873_a_at	10.939	10.808	10.814	10.759	10.887	10.782
1415874_at	5.968	6.508	6.104	6.7	6.006	6.326
1415875_at	3.162	2.954	3.132	2.905	3.235	2.916
1415876_a_at	11.751	11.622	11.723	11.574	11.675	11.632
1415877_at	10.765	9.972	10.773	9.911	10.774	10.075
1415878_at	6.643	6.845	6.675	6.662	6.591	6.938
1415879_a_at	12.015	12.1	11.988	12.075	11.976	12.183
1415880_a_at	11.155	11.208	11.141	11.119	11.133	11.195
1415881_at	10.889	11.013	10.98	11.049	11.026	11.111
1415882_at	10.917	10.581	11.031	10.742	10.984	11.073
1415883_a_at	3.871	3.925	3.925	4.049	3.826	3.91
1415884_at	5.787	5.62	5.978	5.572	5.906	5.461
1415885_at	10.209	10.744	10.106	10.857	10.244	10.861
1415886_at	6.711	6.597	6.686	6.687	6.782	6.686
1415887_at	10.74	10.76	10.74	10.839	10.737	10.734
1415888_at	8.268	7.912	8.102	7.953	8.052	7.929
1415889_a_at	10.326	10.408	10.296	10.342	10.251	10.25
1415890_at	9.391	9.422	9.403	9.446	9.352	9.45
1415891_at	10.074	10.301	10.08	10.376	10.036	10.358
1415892_at	7.084	6.879	6.979	6.928	6.88	6.988
1415893_at	6.433	6.403	6.391	6.447	6.295	6.565
1415894_at	6.472	6.32	6.511	6.816	6.236	6.767
1415895_at	12.996	12.974	12.935	12.96	13.009	12.958
1415896_x_at	12.936	12.971	12.886	12.906	12.927	12.894
1415897_a_at	9.066	9.843	9.204	9.699	9.133	9.834
1415898_at	2.748	2.622	2.908	2.82	2.833	2.865
1415899_at	5.684	5.615	6.051	5.258	5.501	5.383
1415900_a_at	6.201	5.391	6.197	5.299	6.31	5.37
1415901_at	8.457	8.553	8.448	8.499	8.4	8.431
1415902_at	2.972	2.913	2.937	2.972	2.887	3.044
1415903_at	6.636	7.062	6.839	7.138	6.984	7.131
1415904_at	7.426	8.838	7.694	8.13	7.703	8.464
1415905_at	3.1	2.876	2.998	2.876	2.996	2.912
1415906_at	13.397	13.28	13.398	13.265	13.411	13.319
1415907_at	7.104	7.721	7.098	7.552	7.271	7.804
1415908_at	9.782	9.611	9.93	9.785	9.819	9.651
1415909_at	10.187	10.127	10.165	10.123	10.136	9.979
1415910_s_at	9.499	9.718	9.55	9.683	9.468	9.694
1415911_at	9.363	8.694	9.214	8.582	9.181	8.62
1415912_a_at	10.867	10.952	10.795	10.957	10.792	11.043
1415913_at	3.573	3.984	3.49	3.76	3.553	3.776
1415914_at	10.109	9.974	10.092	9.928	10.077	9.887
1415915_at	10.359	10.442	10.302	10.482	10.336	10.383
1415916_a_at	8.402	8.72	8.38	8.784	8.383	8.751
1415917_at	7.924	8.338	7.99	8.318	7.987	8.219
1415918_a_at	11.931	12.131	11.941	12.07	11.816	11.966
1415919_at	10.765	10.442	10.74	10.374	10.707	10.392
1415920_at	9.101	9.159	9.079	9.276	9.096	9.24
1415921_a_at	3.142	3.033	2.905	2.99	2.872	3.155
1415922_s_at	6.63	6.388	6.625	6.598	6.622	6.666
1415923_at	11.56	11.007	11.511	11.089	11.563	11.104
1415924_at	2.155	2.119	2.349	2.207	2.107	2.316
1415925_a_at	7.994	7.587	7.901	7.575	7.827	7.456
1415926_at	7.93	7.728	8.08	7.621	7.938	7.66
1415927_at	5.017	6.332	4.859	5.099	5.263	5.308
1415928_a_at	11.993	11.878	11.978	11.95	11.91	11.934
1415929_at	12.302	12.241	12.281	12.299	12.278	12.278
1415930_a_at	11.888	11.834	11.877	11.875	11.819	11.883
1415931_at	3.444	3.531	3.394	2.99	3.321	3.366
1415932_x_at	10.322	10.075	10.217	10.037	10.279	10.044
1415933_a_at	12.383	12.514	12.423	12.562	12.369	12.52
1415934_at	9.165	9.115	9.039	9.178	9.034	9.09
1415935_at	8.754	9.64	8.754	9.965	8.538	9.961
1415936_at	7.878	8.38	7.905	8.394	7.791	8.208
1415937_s_at	6.66	6.787	6.71	6.702	6.761	6.785
1415938_at	2.954	2.82	2.889	3.341	2.98	3.233
1415939_at	5.899	6.95	6.287	6.468	5.683	7.581
1415940_at	9.846	9.423	9.884	9.549	9.834	9.481
1415941_s_at	8.336	7.933	8.53	7.951	8.484	8.051
1415942_at	12.89	12.741	12.831	12.674	12.845	12.716
1415943_at	7.901	6.398	7.799	6.052	7.819	6.453
1415944_at	5.788	5.154	5.806	5.23	5.544	5.156
1415945_at	4.555	4.379	4.334	4.239	4.239	4.518
1415946_at	9.013	9.204	9.005	9.234	9.025	9.243
1415947_at	7.629	8.347	7.644	8.287	7.517	8.261
1415948_at	7.886	8.509	7.886	8.725	7.986	8.85
1415949_at	12.625	12.561	12.647	12.663	12.641	12.575
1415950_a_at	11.872	11.915	11.673	11.747	11.815	12.087
1415951_at	6.005	6.753	5.947	6.561	6.123	6.988
1415952_at	8.336	8.188	8.251	8.141	8.317	8.216
1415953_s_at	5.261	4.898	5.19	5.096	5.04	4.749
1415954_at	2.494	2.356	2.2	2.331	2.551	1.969
1415955_x_at	5.352	5.384	5.29	5.217	5.43	5.294
1415956_a_at	9.272	9.484	9.263	9.442	9.28	9.437
1415957_a_at	9.2	9.282	9.181	9.367	9.177	9.264
1415958_at	5.28	5.839	5.471	5.396	5.55	5.349
1415959_at	4.061	4.568	4.402	4.29	4.264	4.404
1415960_at	5.32	6.46	4.738	5.904	4.899	5.503
1415961_at	11.289	11.651	11.241	11.657	11.248	11.661
1415962_at	10.557	10.547	10.569	10.597	10.527	10.602
1415963_at	9.483	9.373	9.577	9.443	9.487	9.4
1415964_at	11.558	11.36	11.664	11.018	11.473	11.121
1415965_at	7.774	7.068	7.774	7.013	7.457	6.952
1415966_a_at	10.762	10.714	10.683	10.773	10.413	10.23
1415967_at	10.729	10.755	10.664	10.761	10.671	10.691
1415968_a_at	4.612	4.506	4.318	4.666	4.259	4.474
1415969_s_at	2.96	3.072	3	2.86	2.99	2.919
1415970_at	12.183	12.438	12.152	12.44	12.177	12.491
1415971_at	9.961	9.814	9.872	9.72	9.916	9.929
1415972_at	8.293	8.239	8.205	7.963	8.121	8.145
1415973_at	9.341	9.547	9.247	9.389	9.332	9.63
1415974_at	8.752	8.723	8.69	8.89	8.683	8.751
1415975_at	8.873	6.669	8.899	6.504	8.762	6.67
1415976_a_at	8.42	6.527	8.545	6.031	8.322	6.41
1415977_at	7.582	7.525	7.617	7.831	7.634	7.973
1415978_at	11.645	11.7	11.605	11.571	11.543	11.456
1415979_x_at	12.007	12.037	11.983	12.011	11.948	12.033
1415980_at	10.13	10.37	10.13	10.327	10.204	10.481
1415981_at	8.051	8.284	8.179	8.402	8.222	8.446
1415982_at	6.191	6.324	6.266	6.466	6.084	6.413
1415983_at	9.34	9.635	9.46	9.76	9.534	9.74
1415984_at	9.589	9.715	9.559	9.744	9.474	9.626
1415985_at	7.8	7.866	7.799	7.857	7.863	8.012
1415986_at	9.143	9.045	9.166	9.114	9.09	9.098
1415987_at	8.978	9.085	8.899	9.074	8.933	9.119
1415988_at	6.968	6.862	7.021	7.205	7.001	7.363
1415989_at	5.378	5.978	5.669	5.763	5.357	5.98
1415990_at	11.627	11.793	11.602	11.801	11.582	11.789
1415991_a_at	10.58	10.664	10.649	10.694	10.672	10.714
1415992_at	6.413	6.513	6.189	6.32	6.396	6.538
1415993_at	11.022	10.506	11.038	10.415	10.887	10.44
1415994_at	5.68	8.42	5.774	7.601	5.821	7.812
1415995_at	5.912	6.449	5.961	6.41	5.909	6.46
1415996_at	8.778	9.306	8.674	9.281	8.788	9.17
1415997_at	8.177	8.474	7.909	8.481	8.058	8.336
1415998_at	10.928	10.887	10.828	10.94	10.775	10.869
1415999_at	7.806	7.952	7.78	7.939	7.841	7.956
1416000_a_at	11.364	11.422	11.345	11.408	11.282	11.475
1416001_a_at	7.879	8.201	7.822	8.223	7.924	8.126
1416002_x_at	6.27	6.678	6.382	6.604	6.109	6.785
1416003_at	5.543	6.717	5.525	6.427	5.561	7.386
1416004_at	12.522	12.343	12.522	12.266	12.501	12.2
1416005_at	10.266	10.333	10.324	10.321	10.258	10.273
1416006_at	7.315	7.635	7.236	7.641	7.312	8.08
1416007_at	8.112	8.783	8.185	8.949	8.26	8.847
1416008_at	8.222	8.82	8.315	8.897	8.387	8.945
1416009_at	10.922	11.167	11.025	11.191	10.943	11.172
1416010_a_at	7.842	7.705	7.8	7.805	7.679	7.866
1416011_x_at	7.563	7.681	7.648	7.563	7.54	7.561
1416012_at	5.893	5.92	5.89	5.87	5.841	5.79
1416013_at	9.68	9.482	9.56	9.387	9.53	9.391
1416014_at	8.52	8.313	8.523	8.308	8.55	8.378
1416015_s_at	9.179	8.858	9.191	9.044	9.115	9.04
1416016_at	5.359	6.106	5.743	5.883	5.498	5.896
1416017_at	9.279	9.288	9.231	9.336	9.303	9.332
1416018_at	7.265	6.998	7.345	7.16	7.332	7.295
1416019_at	6.562	6.189	6.611	6.254	6.433	6.2
1416020_a_at	10.942	11.346	10.868	11.334	10.932	11.39
1416021_a_at	12.494	12.479	12.526	12.476	12.472	12.489
1416022_at	11.084	11.12	11.082	11.141	11.063	11.279
1416023_at	9.473	10.235	9.437	10.211	9.466	10.246
1416024_x_at	11.399	11.278	11.391	11.332	11.462	11.284
1416025_at	5.205	3.311	4.696	3.478	4.687	2.72
1416026_a_at	11.165	11.258	11.132	11.198	11.112	11.295
1416027_at	9.587	9.778	9.571	9.783	9.637	9.873
1416028_a_at	9.475	8.614	9.361	8.477	9.397	8.598
1416029_at	6.977	6.865	7.339	6.54	7.208	6.791
1416030_a_at	6.029	6.497	5.891	6.129	6.126	6.23
1416031_s_at	6.145	6.505	6.221	6.305	6.271	6.429
1416032_at	7.126	7.078	6.993	6.848	7.057	6.965
1416033_at	4.252	4.39	4.587	4.049	4.566	3.815
1416034_at	12.707	10.542	12.704	10.741	12.546	10.523
1416035_at	8.195	7.75	8.021	7.846	8.104	7.902
1416036_at	11.663	11.463	11.739	11.507	11.644	11.557
1416037_a_at	11.009	10.904	11.004	10.941	11.002	10.911
1416038_at	6.374	6.338	6.284	6.253	6.212	6.058
1416039_x_at	5.04	5.83	6.432	5.5	4.759	5.752
1416040_at	2.575	2.327	2.407	2.413	2.606	2.327
1416041_at	9.303	9.745	9.102	9.624	9.455	10.045
1416042_s_at	6.523	6.716	6.376	6.696	6.588	6.822
1416043_at	2.578	2.617	2.578	2.731	2.683	2.709
1416044_at	9.163	9.044	9.062	8.946	9.147	8.998
1416045_a_at	8.084	7.794	8.055	7.859	7.945	7.988
1416046_a_at	8.913	9.005	8.778	9.097	8.774	9.098
1416047_at	3.491	3.767	3.691	3.328	3.374	3.579
1416048_at	8.658	8.734	8.7	8.671	8.787	8.707
1416049_at	4.098	4.23	4.151	4.331	4.024	4.138
1416050_a_at	6.723	7.444	6.773	7.372	6.798	7.403
1416051_at	5.597	6.12	5.36	6.254	5.353	6.18
1416052_at	9.405	9.237	9.319	9.276	9.292	9.223
1416053_at	10.798	10.992	10.913	11.215	10.779	11.127
1416054_at	12.097	12.088	12.034	12.03	11.992	12.034
1416055_at	1.783	2	1.754	2.041	1.861	2.124
1416056_a_at	11.524	11.695	11.524	11.671	11.526	11.847
1416057_at	10.822	11.011	10.821	11.044	10.79	11.219
1416058_s_at	12.033	12.364	12.064	12.431	12.078	12.478
1416059_at	9.216	9.264	9.273	9.135	9.234	9.12
1416060_at	8.825	8.585	8.732	8.727	8.675	8.744
1416061_at	8.093	8.133	8.022	8.22	8.08	8.171
1416062_at	6.749	6.755	6.593	6.755	6.417	6.804
1416063_x_at	1.85	2.207	2.263	1.959	2.047	2.034
1416064_a_at	11.305	11.332	11.387	11.409	11.299	11.26
1416065_a_at	7.592	7.237	7.602	7.09	7.433	7.35
1416066_at	12.318	11.556	12.376	11.176	12.221	11.272
1416067_at	7.933	8.045	8.159	7.971	7.866	7.998
1416068_at	8.857	8.969	8.791	8.974	8.877	8.919
1416069_at	11.138	11.17	11.082	11.217	11.105	11.115
1416070_a_at	6.506	6.471	6.457	6.551	6.471	6.44
1416071_at	7.432	7.603	7.483	7.503	7.362	7.441
1416072_at	8.071	8.368	7.703	8.241	8.141	8.377
1416073_a_at	7.373	7.369	7.269	7.206	7.229	7.293
1416074_a_at	12.031	12.022	12.037	11.967	12.031	12.049
1416075_at	7	7.032	6.969	6.992	6.932	6.96
1416076_at	2.488	2.96	3.361	3.068	3.55	3.425
1416077_at	4.874	5.822	5.052	4.96	4.752	5.434
1416078_s_at	9.187	9.299	9.122	9.306	9.246	9.201
1416079_a_at	9.89	9.632	9.828	9.557	9.714	9.516
1416080_at	6.005	6.439	5.941	6.25	5.864	6.188
1416081_at	6.407	5.752	6.283	5.699	6.399	5.681
1416082_at	12.185	11.991	12.216	12.018	12.141	12.001
1416083_at	11.477	11.63	11.448	11.721	11.534	11.589
1416084_at	8.39	8.65	8.346	8.663	8.243	8.533
1416085_s_at	10.644	10.861	10.568	10.905	10.649	10.869
1416086_at	7.126	7.485	7.022	7.517	7.131	7.591
1416087_at	9.752	9.657	9.778	9.65	9.785	9.68
1416088_a_at	11.52	11.613	11.463	11.465	11.435	11.548
1416089_at	11.959	11.989	11.905	11.935	11.902	11.987
1416090_at	11.79	12.281	11.877	12.28	11.896	12.312
1416091_at	8.572	8.883	8.501	8.749	8.524	8.773
1416092_a_at	8.527	8.98	8.53	8.867	8.584	8.843
1416093_a_at	9.497	9.485	9.525	9.519	9.553	9.593
1416094_at	9.743	9.749	9.793	9.892	9.883	9.863
1416095_x_at	9.069	9.048	9.028	9.071	9.064	9.132
1416096_at	8.738	8.94	8.747	9.138	8.876	9.175
1416097_at	5.353	6.053	5.337	6.239	5.488	6.133
1416098_at	9.901	9.256	9.993	9.236	9.922	9.348
1416099_at	11.533	11.519	11.475	11.45	11.448	11.585
1416100_at	10.091	10.051	10.029	10.052	10.069	10.02
1416101_a_at	10.898	11.194	11.026	11.072	10.819	11.043
1416102_at	10	9.709	9.834	9.814	9.577	9.307
1416103_at	9.841	9.786	9.798	9.851	9.361	9.275
1416104_at	8.221	8.3	8.232	8.251	8.314	8.302
1416105_at	7.361	7.425	7.394	7.511	7.205	7.48
1416106_at	7.194	7.19	7.185	7.301	7.233	7.185
1416107_at	10.051	8.872	9.965	8.796	9.937	8.652
1416108_a_at	8.961	9.06	8.97	9.124	8.956	9.175
1416109_at	8.73	9.134	8.817	9.194	8.738	9.287
1416110_at	7.936	8.128	7.926	8.258	7.962	8.245
1416111_at	5.507	5.609	5.596	5.816	5.344	5.947
1416112_at	11.008	11.231	10.924	11.222	10.984	11.269
1416113_at	9.873	9.828	9.822	9.855	9.831	9.809
1416114_at	11.067	11.783	11.064	11.825	11.13	11.842
1416115_at	7.707	7.647	7.662	7.616	7.727	7.682
1416116_at	6.777	6.302	6.601	6.735	6.647	6.688
1416117_at	6.107	6.003	6.158	6.089	6.14	5.957
1416118_at	4.784	4.473	5.051	4.764	4.517	4.618
1416119_at	13.218	12.383	13.221	12.257	13.222	12.422
1416120_at	3.38	3.915	3.431	3.863	3.694	3.993
1416121_at	7.106	8.765	7.072	8.344	7.58	8.618
1416122_at	6.922	7.942	7.215	7.808	7.189	8.188
1416123_at	2.47	2.688	2.712	3.011	2.448	3.009
1416124_at	2.263	2.75	2.467	2.819	2.339	3.24
1416125_at	8.676	8.668	8.626	8.611	9.029	8.966
1416126_at	5.885	6.035	5.935	6.018	5.691	6.109
1416127_a_at	9.228	9.51	9.183	9.424	9.199	9.399
1416128_at	3.954	4.049	4.027	3.794	3.716	4.016
1416129_at	9.029	9.212	9.135	9.19	8.978	9.28
1416130_at	11	11.187	10.929	11.156	10.959	11.137
1416131_s_at	8.571	8.805	8.638	9.169	8.515	9.081
1416132_at	7.362	7.566	7.202	7.779	7.173	7.754
1416133_at	9.074	9.483	9.082	9.746	9.132	9.676
1416134_at	8.579	8.31	8.48	8.286	8.439	8.278
1416135_at	8.74	8.706	8.755	8.655	8.783	8.689
1416136_at	6.908	7.882	6.893	7.892	7.089	8.252
1416137_at	8.593	8.297	8.605	8.269	8.619	8.209
1416138_at	9.986	9.51	9.969	9.531	9.891	9.531
1416139_at	4.691	4.254	4.46	4.492	4.405	4.679
1416140_a_at	9.416	9.583	9.277	9.534	9.403	9.556
1416141_a_at	12.998	12.979	12.98	12.931	13.016	12.942
1416142_at	7.346	7.01	7.446	7.044	7.464	7.529
1416143_at	11.44	11.76	11.429	11.76	11.387	11.865
1416144_a_at	10.32	10.009	10.366	10.253	10.275	10.154
1416145_at	10.46	10.31	10.462	10.357	10.464	10.286
1416146_at	9.063	9.009	9.065	9.09	9.088	9.076
1416147_at	8.201	7.746	8.347	7.847	8.31	7.624
1416148_at	9.97	10.517	10.014	10.551	10.037	10.538
1416149_at	3.345	3.666	3.247	3.048	3.766	4.364
1416150_a_at	9.505	9.444	9.519	9.538	9.422	9.613
1416151_at	8.066	8.015	8.152	8.245	8.058	8.222
1416152_a_at	8.605	8.489	8.621	8.62	8.602	8.564
1416153_at	10.433	10.327	10.368	10.42	10.31	10.578
1416154_at	3.004	2.816	3.242	3.116	2.877	2.864
1416155_at	8.041	8.174	8.067	8.203	8.02	8.094
1416156_at	9.666	9.67	9.643	9.684	9.666	9.81
1416157_at	6.345	6.144	6.156	6.268	6.072	6.247
1416158_at	6.635	7.045	6.462	7.017	6.359	7.167
1416159_at	7.517	8.094	7.584	8.21	7.545	8.009
1416160_at	5.282	6.151	5.141	5.855	4.95	5.89
1416161_at	9.388	9.222	9.373	9.298	9.457	9.28
1416162_at	7.59	7.441	7.453	7.406	7.626	7.52
1416163_at	9.395	9.462	9.364	9.423	9.285	9.449
1416164_at	9.885	10.36	9.876	10.24	9.999	10.399
1416165_at	7.867	8.176	7.917	8.154	7.901	8.228
1416166_a_at	6.514	6.275	6.551	6.496	6.295	6.674
1416167_at	8.741	8.934	8.743	9.014	8.661	9.048
1416168_at	10.059	10.611	10.104	10.559	10.139	10.762
1416169_at	2.259	2.365	2.353	2.499	2.291	2.186
1416170_at	9.021	9.276	8.93	9.251	8.961	9.223
1416171_at	8.949	9.023	9.018	9.063	8.909	9.1
1416172_at	7.69	7.467	7.581	7.211	7.655	7.445
1416173_at	7.321	6.818	7.358	6.899	7.201	6.899
1416174_at	6.923	7.059	6.943	7.213	6.955	7.349
1416175_a_at	11.787	11.678	11.797	11.752	11.794	11.702
1416176_at	9.557	9.644	9.586	9.62	9.589	9.628
1416177_at	8.933	9.039	9.04	9.093	8.897	9.052
1416178_a_at	10.267	10.92	10.219	10.734	10.208	10.841
1416179_a_at	9.553	9.452	9.684	9.447	9.556	9.493
1416180_a_at	6.213	6.142	6.138	5.927	5.887	5.792
1416181_at	9.3	9.413	9.299	9.38	9.274	9.427
1416182_at	6.3	6.103	6.152	6.148	6.073	6.169
1416183_a_at	10.973	11.776	10.905	11.833	10.968	11.783
1416184_s_at	8.284	8.213	8.101	8.324	8.199	8.454
1416185_a_at	10.115	10.139	10.195	10.127	10.142	10.181
1416186_at	7.583	7.671	7.675	7.701	7.641	7.937
1416187_s_at	7.841	7.92	7.913	8.164	7.922	8.08
1416188_at	6.216	6.794	6.426	6.589	6.292	6.396
1416189_a_at	10.419	10.286	10.406	10.133	10.375	10.333
1416190_a_at	6.946	6.793	6.909	6.843	6.967	6.945
1416191_at	8.152	7.797	8.142	7.918	7.995	7.83
1416192_at	8.301	8.077	8.326	8.3	8.267	8.206
1416193_at	3.766	4.49	3.788	4.46	4.054	4.14
1416194_at	5.495	5.102	5.188	5.134	5.357	5.285
1416195_at	8.888	8.706	8.795	8.65	8.887	8.521
1416196_at	3.47	3.214	3.344	3.111	3.29	2.909
1416197_at	9.594	9.717	9.698	9.694	9.624	9.813
1416198_at	7.988	8.107	8.048	8.077	7.849	8.102
1416199_at	6.902	7.294	6.827	7.453	6.883	7.395
1416200_at	6.407	6.837	6.174	6.78	6.488	7.215
1416201_at	9.077	8.747	8.94	8.894	8.93	8.703
1416202_at	8.946	9.104	8.906	9.184	8.881	9.144
1416203_at	10.516	8.292	10.478	7.341	10.398	7.507
1416204_at	6.16	6.661	6.221	6.586	6.284	6.647
1416205_at	7.578	7.71	7.623	7.664	7.747	7.774
1416206_at	5.78	6.249	5.884	6.357	5.967	6.432
1416207_at	7.499	7.695	7.416	7.45	7.465	7.493
1416208_at	10.195	10.144	10.218	10.302	10.159	10.189
1416209_at	9.958	10.144	9.998	10.117	10.02	10.213
1416210_at	8.603	8.589	8.549	8.561	8.603	8.719
1416211_a_at	8.112	8.387	7.983	8.421	7.888	8.505
1416212_at	9.074	9.203	9.148	9.274	9.022	9.284
1416213_x_at	8.182	8.018	8.163	7.897	8.199	8.03
1416214_at	7.258	7.539	7.133	7.375	7.252	7.381
1416215_at	7.771	7.512	7.609	7.626	7.668	7.462
1416216_at	7.5	7.554	7.439	7.453	7.416	7.502
1416217_a_at	12.668	12.724	12.629	12.748	12.643	12.803
1416218_x_at	7.167	7.128	7.054	7.133	7.122	7.144
1416219_at	11.985	11.934	11.956	11.934	11.937	11.997
1416220_at	11.13	11.137	11.13	11.145	11.067	11.103
1416221_at	13.092	13.006	13.112	13.013	13.08	13.049
1416222_at	10.291	9.976	10.193	9.766	10.111	9.919
1416223_at	8.944	9.089	8.828	8.989	8.965	8.903
1416224_at	7.117	7.211	7.032	7.319	7.086	7.272
1416225_at	5.334	6.16	5.289	6.04	5.342	6.517
1416226_at	11.052	10.497	11.075	10.302	10.832	10.368
1416227_at	6.98	6.634	7.056	6.49	6.938	6.679
1416228_at	10.372	10.778	10.389	10.777	10.385	10.877
1416229_at	9.048	9.071	8.997	9.139	8.865	9.13
1416230_at	9.12	9.17	9.101	9.233	9.045	9.233
1416231_at	6.382	6.274	6.111	6.286	6.314	6.313
1416232_at	2.109	2.097	2.191	2.191	2.111	2.189
1416233_at	11.011	11.211	10.996	11.146	11.015	11.195
1416234_at	10.671	10.335	10.638	10.28	10.649	10.298
1416235_at	9.392	8.968	9.414	9.054	9.353	8.949
1416236_a_at	5.14	5.94	5.189	6.086	5.148	6.771
1416237_at	3.786	4.529	3.906	4.51	3.905	5.017
1416238_at	5.056	5.943	5.163	5.605	4.74	5.52
1416239_at	9.164	7.862	9.141	7.729	9.045	7.734
1416240_at	12.051	12.078	12.07	12.184	12.055	12.172
1416241_at	9.227	9.182	9.2	9.251	9.125	9.292
1416242_at	6.023	6.441	6.125	6.503	6.071	6.579
1416243_a_at	11.543	11.539	11.566	11.548	11.52	11.636
1416244_a_at	11.148	11.355	11.151	11.42	11.1	11.414
1416245_at	10.518	10.69	10.538	10.726	10.534	10.774
1416246_a_at	10.131	9.329	10.061	9.154	10.063	9.25
1416247_at	11.594	11.474	11.561	11.492	11.56	11.518
1416248_at	8.613	8.601	8.631	8.609	8.625	8.628
1416249_at	7.7	7.581	7.631	7.636	7.602	7.62
1416250_at	5.299	5.517	6.113	5.602	5.211	5.436
1416251_at	4.923	5.713	5.887	6.551	5.828	6.418
1416252_at	7.304	7.678	7.349	7.634	7.428	7.735
1416253_at	10.081	10.137	10.041	10.155	10.044	10.125
1416254_a_at	7.974	7.949	7.974	7.938	7.941	7.996
1416255_at	4.388	5.1	4.269	4.954	4.531	5.055
1416256_a_at	12.951	12.556	12.863	12.47	12.874	12.437
1416257_at	10.384	10.496	10.309	10.471	10.355	10.479
1416258_at	5.084	5.004	5.094	4.818	4.87	5.05
1416259_at	6.62	6.342	6.473	6.591	6.668	6.554
1416260_a_at	8.298	8.165	8.326	8.15	8.245	8.051
1416261_at	8.216	8.316	8.147	8.166	8.248	8.279
1416262_at	8.045	7.951	8.138	8.103	8.052	8.031
1416263_at	6.334	6.822	6.618	6.687	6.726	6.82
1416264_at	6.879	7.312	6.949	7.086	6.844	7.234
1416265_at	6.702	6.507	6.561	6.414	6.622	6.467
1416266_at	3.128	3.15	3.242	3.361	3.3	3.083
1416267_at	10.679	10.216	10.738	10.625	10.655	10.455
1416268_at	7.574	8.173	7.67	8.084	7.756	8.07
1416269_at	11.616	11.925	11.552	11.922	11.599	12.004
1416270_at	10.218	10.346	10.264	10.366	10.225	10.409
1416271_at	6.425	6.442	6.444	6.548	6.332	6.924
1416272_at	9.623	9.738	9.679	9.793	9.652	9.786
1416273_at	4.528	4.889	4.449	4.73	4.323	4.662
1416274_at	5.729	5.711	5.627	5.704	5.774	5.669
1416275_at	6.049	5.862	6.143	5.928	6.103	6.141
1416276_a_at	12.293	12.27	12.264	12.252	12.273	12.269
1416277_a_at	12.575	12.597	12.519	12.596	12.519	12.629
1416278_a_at	11.582	11.912	11.588	11.968	11.628	11.975
1416279_at	8.803	8.933	8.687	8.799	8.813	8.825
1416280_at	9.972	9.732	10.065	9.835	10.008	9.667
1416281_at	9.408	9.323	9.367	9.376	9.351	9.361
1416282_at	11.171	11.189	11.166	11.158	11.101	11.153
1416283_at	7.741	7.889	7.861	7.872	7.811	7.817
1416284_at	9.084	9.362	9.109	9.357	9.102	9.317
1416285_at	10.693	11.017	10.691	10.939	10.626	11
1416286_at	12.7	11.315	12.747	11.195	12.676	11.048
1416287_at	11.85	9.957	11.851	9.954	11.738	9.798
1416288_at	12.18	12.016	12.25	12.06	12.169	12.022
1416289_at	6.674	7.244	6.818	6.984	6.889	7.356
1416290_a_at	10.215	10.273	10.414	10.483	10.248	10.368
1416291_at	9.707	9.885	9.724	9.869	9.669	9.89
1416292_at	9.789	9.942	9.789	10.014	9.741	10.023
1416293_at	5.551	5.833	5.708	5.616	5.681	5.491
1416294_at	8.819	8.309	8.787	8.4	8.75	8.306
1416295_a_at	4.625	4.081	4.504	4.159	4.559	4.352
1416296_at	5.19	5.177	5.171	5.004	5.03	5.094
1416297_s_at	3.132	3.512	3.015	3.217	2.774	3.486
1416298_at	4.932	5.977	4.673	5.65	4.405	5.287
1416299_at	5.09	5.162	4.972	5.138	5.318	5.43
1416300_a_at	12.394	12.597	12.378	12.6	12.339	12.552
1416301_a_at	8.317	7.122	8.282	7.381	8.36	7.414
1416302_at	8.176	7.319	8.109	7.363	8.104	7.048
1416303_at	8.526	8.556	8.585	8.228	8.376	8.325
1416304_at	7.72	7.603	7.713	7.47	7.369	7.355
1416305_at	6.016	6.18	5.99	6.24	6.053	6.295
1416306_at	2.438	2.577	2.306	2.162	2.449	2.264
1416307_at	9.633	9.36	9.609	9.379	9.693	9.331
1416308_at	7.894	8.118	8.064	8.089	7.721	8.068
1416309_at	4.218	5.436	4.522	4.966	4.086	5.21
1416310_at	2.706	2.676	2.948	2.895	2.687	2.676
1416311_s_at	7.958	7.777	8.065	7.807	7.974	7.807
1416312_at	9.283	9.276	9.295	9.261	9.242	9.268
1416313_at	11.795	11.65	11.72	11.566	11.775	11.653
1416314_at	4.613	4.731	4.667	4.719	4.632	4.492
1416315_at	9.321	9.882	9.468	9.843	9.429	9.931
1416316_at	2.71	2.77	2.641	2.797	2.904	2.631
1416317_a_at	7.708	7.541	7.772	7.646	7.694	7.567
1416318_at	9.754	9.758	9.839	9.623	9.586	9.8
1416319_at	10.994	9.868	10.981	9.95	10.875	9.979
1416320_at	6.795	6.829	6.761	6.823	6.644	6.893
1416321_s_at	6.62	7.553	6.372	7.751	6.486	7.833
1416322_at	6.462	7.096	6.313	7.13	6.138	7.363
1416323_at	7.062	6.938	6.973	6.929	7.034	7.008
1416324_s_at	7.333	7.183	7.32	7.23	7.348	7.336
1416325_at	3.033	3.871	2.553	3.94	3.022	3.907
1416326_at	9.804	10.261	9.82	10.263	9.468	10.158
1416327_at	10.654	10.697	10.596	10.708	10.575	10.698
1416328_a_at	9.327	9.464	9.38	9.391	9.364	9.491
1416329_at	9.537	9.795	9.542	9.768	9.565	9.857
1416330_at	10.148	10.794	10.139	10.765	10.242	10.798
1416331_a_at	9.357	9.252	9.248	9.203	9.278	9.192
1416332_at	6.708	6.527	6.687	6.434	6.656	6.656
1416333_at	4.742	4.816	4.658	4.702	4.713	4.713
1416334_at	6.423	6.703	6.732	6.855	6.639	6.977
1416335_at	11.448	11.487	11.48	11.46	11.39	11.565
1416336_s_at	8.556	8.594	8.695	8.728	8.475	8.82
1416337_at	9.968	10.091	10.003	10.301	9.908	10.307
1416338_at	6.512	6.665	6.491	6.474	6.472	6.482
1416339_a_at	9.004	9.057	8.985	9.005	9.037	9.044
1416340_a_at	8.467	8.519	8.508	8.532	8.586	8.495
1416341_at	8.486	8.748	8.516	8.797	8.424	8.799
1416342_at	4.936	5.709	4.76	5.669	5.065	5.645
1416343_a_at	9.313	8.743	9.31	8.917	9.15	8.914
1416344_at	10.077	9.764	10.09	9.843	10.008	9.912
1416345_at	8.974	9.1	9.093	9.332	9.031	9.221
1416346_at	7.662	7.82	7.629	7.913	7.617	7.99
1416347_at	8.305	8.419	8.204	8.343	8.262	8.385
1416348_at	7.114	7.223	7.127	7.185	7.103	7.248
1416349_at	8.476	8.612	8.357	8.606	8.467	8.753
1416350_at	6.418	6.318	6.359	6.462	6.316	6.383
1416351_at	9.953	9.317	9.897	9.311	10.022	9.306
1416352_s_at	12.285	12.519	12.233	12.482	12.208	12.523
1416353_at	8.28	8.445	8.297	8.404	8.318	8.518
1416354_at	7.171	6.916	7.031	7.383	7.096	7.174
1416355_at	2.723	3.301	2.561	2.643	3.023	2.707
1416356_at	8.258	8.251	8.158	8.225	8.154	8.11
1416357_a_at	8.534	9.253	8.454	9.272	8.529	9.196
1416358_at	6.159	5.997	6.166	5.806	6.373	5.965
1416359_at	7.758	7.891	7.762	7.983	7.642	7.973
1416360_at	5.992	5.963	5.845	6.186	5.802	5.945
1416361_a_at	10.729	10.524	10.703	10.607	10.685	10.492
1416362_a_at	9.758	10.134	9.792	10.144	9.75	10.139
1416363_at	5.329	5.136	5.217	5.168	4.894	5.151
1416364_at	12.483	12.298	12.484	12.236	12.455	12.219
1416365_at	12.416	12.193	12.389	12.141	12.365	12.101
1416366_at	11.341	11.518	11.277	11.579	11.298	11.668
1416367_at	8.075	8.384	8.06	8.313	8.141	8.471
1416368_at	8.19	8.921	8.072	8.517	8.166	8.851
1416369_at	8.425	8.14	8.317	8.276	8.339	8.395
1416370_at	7.216	7.382	7.09	7.29	7.138	7.401
1416371_at	12.669	13.206	12.716	13.373	12.568	13.286
1416372_at	8.717	8.881	8.763	8.906	8.699	8.931
1416373_at	8.716	8.566	8.612	8.675	8.743	8.611
1416374_at	8.643	7.914	8.563	8.116	8.483	7.999
1416375_at	7.672	7.164	7.535	7.182	7.554	7.286
1416376_at	6.001	5.674	6.035	5.667	6.03	5.649
1416377_at	7.061	6.88	6.824	6.938	6.844	6.946
1416378_at	6.832	6.943	6.934	6.822	6.852	6.953
1416379_at	8.993	8.168	8.879	8.086	8.798	8.151
1416380_at	3.888	3.572	3.834	4.057	3.918	3.705
1416381_a_at	10.874	11.307	10.837	11.313	10.975	11.346
1416382_at	8.245	9.045	8.175	8.957	8.191	8.941
1416383_a_at	7.63	7.958	7.62	8.078	7.655	7.949
1416384_a_at	10.183	10.254	10.104	10.223	10.073	10.277
1416385_a_at	9.525	9.649	9.504	9.759	9.486	9.644
1416386_a_at	8.612	8.786	8.678	8.807	8.594	8.782
1416387_at	8.641	8.556	8.519	8.66	8.666	8.543
1416388_at	7.216	7.314	7.28	7.425	7.402	7.307
1416389_a_at	7.401	7.692	7.221	7.631	7.199	7.566
1416390_at	6.719	6.895	6.64	7.013	6.516	6.948
1416391_at	5.555	5.558	5.69	5.501	5.61	5.673
1416392_a_at	12.722	12.641	12.68	12.635	12.702	12.629
1416393_at	8.676	9.046	8.7	9.03	8.748	8.957
1416394_at	10.219	10.084	10.285	10.112	10.218	10.099
1416395_at	9.7	9.661	9.774	9.693	9.662	9.756
1416396_at	3.858	3.274	3.99	3.704	3.464	3.689
1416397_at	6.233	5.952	6.007	5.784	6.294	5.745
1416398_at	3.911	3.475	3.948	3.649	3.816	3.109
1416399_a_at	10.291	10.03	10.21	10.218	10.229	10.22
1416400_at	6.841	7.171	6.926	7.058	6.926	7.114
1416401_at	9.858	9.049	9.854	8.969	9.778	9.08
1416402_at	7.093	7.252	7.195	7.331	6.879	6.942
1416403_at	5.713	5.697	6.079	5.886	5.621	5.583
1416404_s_at	11.698	11.823	11.678	11.742	11.69	11.87
1416405_at	8.732	9.896	8.684	9.746	8.71	9.979
1416406_at	10.217	10.581	10.195	10.527	10.243	10.645
1416407_at	11.39	11.394	11.406	11.289	11.398	11.432
1416408_at	9.107	8.912	9.086	8.826	9.079	8.913
1416409_at	8.833	8.495	8.769	8.526	8.62	8.431
1416410_at	8.449	7.773	8.412	7.811	8.423	7.965
1416411_at	6.275	6.695	6.019	6.615	6.093	6.941
1416412_at	6.533	6.55	6.46	6.706	6.608	6.636
1416413_at	2.438	2.2	2.265	2.138	2.21	2.12
1416414_at	4.722	5.33	4.945	5.215	4.588	5.42
1416415_a_at	11.473	11.445	11.503	11.43	11.409	11.464
1416416_x_at	8.369	8.41	8.244	8.471	8.227	8.4
1416417_a_at	11.391	11.639	11.37	11.672	11.448	11.731
1416418_at	11.725	11.813	11.645	11.851	11.609	11.828
1416419_s_at	12.556	12.669	12.462	12.708	12.538	12.617
1416420_a_at	12.516	12.463	12.488	12.423	12.483	12.456
1416421_a_at	7.301	7.113	7.251	7.276	7.203	7.352
1416422_a_at	8.104	7.839	8.197	8.251	8.092	8.051
1416423_x_at	7.577	7.417	7.542	7.54	7.412	7.604
1416424_at	7.481	7.87	7.455	7.871	7.372	7.998
1416425_at	9.029	8.817	9.057	8.862	9.063	8.892
1416426_at	10.909	10.867	10.928	10.942	10.907	10.907
1416427_at	11.227	11.185	11.252	11.219	11.159	10.992
1416428_at	7.459	7.492	7.553	7.621	7.517	7.516
1416429_a_at	9.933	9.849	10.08	9.98	9.895	10.221
1416430_at	9.124	9.39	9.189	9.241	9.033	9.299
1416431_at	6.637	7.499	6.741	7.431	6.727	7.664
1416432_at	6.974	6.329	6.883	6.244	7.008	6.5
1416433_at	6.294	6.436	6.071	6.257	6.251	6.334
1416434_at	3.202	3.076	3.49	3.128	3.363	3.154
1416435_at	6.301	6.927	6.232	6.712	6.272	6.862
1416436_a_at	8.437	8.442	8.406	8.545	8.336	8.616
1416437_a_at	9.406	9.579	9.325	9.506	9.426	9.539
1416438_at	9.974	10.074	9.978	9.988	9.925	9.971
1416439_at	7.224	7.337	7.23	7.403	7.239	7.547
1416440_at	11.275	11.729	11.431	11.891	11.357	11.746
1416441_at	7.091	7.348	7.104	7.512	7.066	7.542
1416442_at	5.845	6.383	6.931	6.353	5.99	6.167
1416443_a_at	9.844	9.543	9.837	9.591	9.846	9.489
1416444_at	5.293	5.801	5.351	5.902	5.317	5.544
1416445_at	9.281	9.256	9.259	9.362	9.203	9.302
1416446_at	11.008	10.875	10.987	11.059	11.031	11.017
1416447_at	10.489	10.334	10.457	10.445	10.434	10.324
1416448_at	8.556	8.496	8.504	8.564	8.468	8.55
1416449_x_at	4.674	4.508	4.714	4.672	4.661	4.801
1416450_at	5.277	4.912	5.365	5.254	5.606	5.237
1416451_s_at	6.489	6.201	6.345	6.454	6.417	6.498
1416452_at	10.035	10.325	10.147	10.293	10.037	10.355
1416453_x_at	10.901	10.967	10.823	10.859	10.805	10.964
1416454_s_at	8.532	10.177	8.992	9.355	8.747	9.588
1416455_a_at	10.288	11.336	10.386	11.003	10.367	11.24
1416456_a_at	6.029	4.509	5.747	4.879	5.868	4.759
1416457_at	8.185	8.564	7.992	8.439	7.962	8.528
1416458_at	6.879	7.027	6.921	7.052	6.733	7.236
1416459_at	6.475	6.838	6.428	6.822	6.427	6.891
1416460_at	2.649	2.818	2.746	2.778	2.637	2.65
1416461_at	9.772	9.786	9.716	9.742	9.728	9.641
1416462_at	10.549	10.499	10.518	10.557	10.521	10.458
1416463_at	7.815	7.735	7.694	7.933	7.801	7.899
1416464_at	4.901	6.254	5.173	5.966	5.081	6.622
1416465_a_at	10.833	10.796	10.875	10.835	10.801	10.881
1416466_at	11.642	11.636	11.658	11.671	11.616	11.743
1416467_at	9.687	9.585	9.679	9.639	9.729	9.577
1416468_at	7.729	7.851	7.779	7.786	7.447	8.271
1416469_at	8.658	9.131	8.62	9.239	8.676	9.205
1416470_a_at	9.934	9.999	9.928	9.933	9.913	9.712
1416471_at	9.741	9.86	9.796	9.795	9.718	9.821
1416472_at	9.085	9.048	9.18	9.025	9.125	9.042
1416473_a_at	7.198	7.954	7.096	8.088	7.327	8.234
1416474_at	5.828	6.928	5.945	7.084	5.967	7.119
1416475_at	8.048	8.048	8.213	8.199	8.109	8.198
1416476_a_at	10.498	10.342	10.547	10.466	10.469	10.453
1416477_at	10.214	10.105	10.265	10.148	10.184	10.103
1416478_a_at	12.27	12.457	12.283	12.477	12.266	12.443
1416479_a_at	8.502	8.661	8.467	8.671	8.459	8.65
1416480_a_at	10.761	10.735	10.84	10.79	10.74	10.84
1416481_s_at	9.526	9.423	9.523	9.446	9.517	9.405
1416482_at	7.084	7.316	7.216	7.517	7.15	7.47
1416483_at	11.065	11.245	11.03	11.35	11.05	11.274
1416484_at	10.324	10.469	10.278	10.63	10.238	10.626
1416485_at	9.941	10.15	10.048	10.278	10.031	10.256
1416486_at	9.275	9.085	9.202	9.176	9.161	9.168
1416487_a_at	5.951	5.973	5.752	6.07	5.5	6.179
1416488_at	8.852	8.606	8.813	8.549	8.91	8.721
1416489_at	6.116	5.963	6.064	5.608	6.044	5.627
1416490_at	1.963	2.228	2.295	1.906	2.2	2.041
1416491_at	7.71	7.533	7.71	7.119	7.778	7.228
1416492_at	5.991	6.308	6.161	6.268	5.929	6.379
1416493_at	8.428	8.279	8.324	8.176	8.211	8.144
1416494_at	10.694	10.65	10.894	11.097	10.863	11.214
1416495_s_at	11.167	11.223	11.327	11.497	11.209	11.565
1416496_at	11.608	11.701	11.588	11.653	11.573	11.68
1416497_at	5.641	5.892	5.714	5.805	5.682	5.805
1416498_at	6.005	7.178	6.099	6.787	6.15	7.475
1416499_a_at	11.098	10.505	11.161	10.735	11.167	10.863
1416500_at	11.099	11.333	11.094	11.472	11.101	11.406
1416501_at	8.089	7.886	8.143	7.819	8.065	7.937
1416502_a_at	8.889	9.144	8.822	9.001	8.915	9.149
1416503_at	12.6	11.683	12.66	11.607	12.626	11.72
1416504_at	6.692	7.014	6.437	6.805	6.651	6.791
1416505_at	8.727	9.283	9.396	9.11	8.801	9.278
1416506_at	11.054	11.035	11.052	11.121	10.989	11.218
1416507_at	2.971	2.873	3.003	2.735	2.78	3.071
1416508_at	10.462	10.348	10.495	10.344	10.441	10.423
1416509_at	9.938	9.867	9.926	10.016	9.982	10.023
1416510_at	8.608	8.967	8.637	8.95	8.627	9.047
1416511_a_at	6.734	7.086	6.912	7.185	6.919	7.234
1416512_at	8.334	8.375	8.404	8.411	8.353	8.38
1416513_at	5.929	6.692	5.914	6.708	5.872	7.084
1416514_a_at	9.115	9.765	9.196	9.582	9.202	9.868
1416515_at	4.38	4.72	4.348	4.38	4.347	4.412
1416516_at	4.178	3.928	4.002	4.063	3.901	3.994
1416517_at	8.63	8.381	8.516	8.481	8.533	8.505
1416518_at	3.339	3.491	3.577	3.614	3.231	3.02
1416519_at	11.72	11.946	11.659	11.842	11.664	12.05
1416520_x_at	10.615	10.909	10.598	10.778	10.551	10.965
1416521_at	10.906	10.571	10.74	10.479	10.755	10.456
1416522_a_at	10.973	10.975	10.97	10.919	10.979	11.039
1416523_at	3.887	3.99	3.663	3.9	3.681	3.751
1416524_at	10.196	10.575	10.187	10.579	10.219	10.47
1416525_at	9.049	9.258	8.899	9.383	9.011	9.272
1416526_a_at	11.099	11.26	11.07	11.254	11.068	11.28
1416527_at	5.25	5.803	5.205	5.643	4.982	5.648
1416528_at	12.196	11.593	12.242	11.554	12.177	11.6
1416529_at	6.546	7.261	6.528	7.471	6.347	7.452
1416530_a_at	8.462	8.733	8.51	8.459	8.595	8.832
1416531_at	9.513	9.557	9.598	9.648	9.344	9.549
1416532_at	7.324	7.168	7.363	7.102	7.311	7.231
1416533_at	9.771	9.799	9.774	9.726	9.848	9.706
1416534_at	9.573	9.44	9.586	9.407	9.514	9.289
1416535_at	8.052	8.188	8.113	8.2	8.119	8.217
1416536_at	7.766	7.354	7.841	7.486	7.766	7.36
1416537_at	10.136	9.655	10.153	9.558	10.138	9.616
1416538_at	6.852	7.182	6.776	7.441	6.901	7.301
1416539_at	6.044	6.196	6.166	6.365	6.185	6.228
1416540_at	9.002	8.912	8.917	8.866	8.989	8.814
1416541_at	7.459	7.468	7.423	7.498	7.365	7.459
1416542_at	7.253	7.456	7.266	7.329	7.182	7.301
1416543_at	8.753	8.755	8.979	8.896	8.801	8.744
1416544_at	4.42	5.075	4.281	4.543	4.538	4.525
1416545_at	8.372	8.54	8.382	8.459	8.318	8.482
1416546_a_at	11.874	11.815	11.842	11.789	11.866	11.799
1416547_at	11.209	11.434	11.306	11.453	11.248	11.518
1416548_at	7.664	7.443	7.709	7.444	7.727	7.507
1416549_at	8.051	7.586	7.961	7.903	7.923	7.839
1416550_at	7.722	7.512	7.718	7.565	7.796	7.546
1416551_at	10.835	11.076	10.835	11.079	10.954	11.07
1416552_at	5.146	4.885	5.181	4.624	5.051	4.584
1416553_at	6.06	6.486	6.221	6.579	6.325	6.592
1416554_at	8.696	8.411	8.692	8.247	8.642	8.29
1416555_at	9.633	9.364	9.544	9.494	9.686	9.497
1416556_at	10.119	10.16	10.099	10.191	10.058	10.147
1416557_a_at	7.829	7.816	7.843	7.797	7.902	7.791
1416558_at	2.858	3.105	2.819	2.702	2.578	2.872
1416559_at	6.413	6.31	6.456	6.374	6.551	6.489
1416560_at	4.99	5.384	4.778	5.194	4.622	5.892
1416561_at	3.074	2.831	3.636	3.161	3.254	3.398
1416562_at	3.795	3.073	3.553	3.536	3.159	3.465
1416563_at	8.896	9.065	8.893	9.095	8.811	9.003
1416564_at	3.901	3.826	3.884	3.708	4.027	3.968
1416565_at	12.415	12.609	12.386	12.635	12.442	12.727
1416566_at	9.462	9.529	9.522	9.646	9.402	9.507
1416567_s_at	10.089	10.283	10.027	10.321	10.073	10.49
1416568_a_at	6.752	6.726	6.793	6.837	6.667	6.623
1416569_at	6.591	6.385	6.647	6.472	6.504	6.446
1416570_s_at	8.406	8.761	8.379	8.823	8.403	8.835
1416571_at	3.484	3.392	3.342	3.264	3.067	3.092
1416572_at	6.51	7.097	6.174	6.916	6.286	7.064
1416573_at	5.879	6.131	5.842	6.236	5.924	6.396
1416574_at	8.17	8.097	8.197	8.186	8.056	8.237
1416575_at	5.026	5.23	4.816	5.084	4.977	4.982
1416576_at	5.934	6.343	6.051	6.067	5.72	6.225
1416577_a_at	11.158	11.102	11.126	11.111	11.18	11.169
1416578_at	10.595	10.563	10.619	10.66	10.6	10.622
1416579_a_at	2.775	3.169	3.067	3.013	3.176	3.015
1416580_a_at	10.902	10.839	10.847	10.877	10.864	10.874
1416581_at	6.652	6.737	6.664	6.636	6.63	6.665
1416582_a_at	8.203	8.336	8.073	8.26	8.091	8.467
1416583_at	7.494	8.131	7.498	8.051	7.494	8.174
1416584_at	4.584	4.874	4.778	4.867	4.845	4.642
1416585_at	8.059	8.32	8.003	8.364	8.034	8.457
1416586_at	6.499	6.342	6.527	6.309	6.537	6.566
1416587_a_at	6.213	6.114	6.196	5.998	6.208	6.185
1416588_at	9.245	9.23	9.116	9.16	9.205	9.143
1416589_at	11.847	12.651	11.953	12.492	12.131	12.768
1416590_a_at	6.825	7.669	6.969	7.569	7.11	7.987
1416591_at	7.463	8.374	7.475	8.166	7.683	8.532
1416592_at	8.044	8.792	8.023	8.85	8.056	8.822
1416593_at	7.768	8.451	7.87	8.567	7.8	8.571
1416594_at	6.037	6.206	6.077	6.137	6.002	6.149
1416595_at	8.742	8.91	8.778	9.042	8.719	8.989
1416596_at	3.989	3.898	4.121	3.949	3.866	3.99
1416597_at	5.877	6.367	5.929	6.197	5.788	6.244
1416598_at	6.718	7.185	6.799	7.326	6.625	7.299
1416599_at	5.998	5.955	5.994	6.071	5.847	6.008
1416600_a_at	9.464	8.218	9.414	8.249	9.425	8.287
1416601_a_at	8.237	6.949	8.163	6.819	8.073	7.015
1416602_a_at	4.899	4.932	4.71	4.789	4.881	4.926
1416603_at	9.761	9.93	9.676	9.947	9.646	9.994
1416604_at	11.507	11.904	11.456	11.918	11.483	11.934
1416605_at	8.341	8.449	8.458	8.535	8.416	8.553
1416606_s_at	9.613	9.703	9.589	9.64	9.565	9.785
1416607_at	8.563	8.946	8.643	8.919	8.679	9.139
1416608_a_at	10.057	10.034	10.155	9.989	10.025	10.07
1416609_at	9.63	9.565	9.629	9.554	9.598	9.541
1416610_a_at	8.885	8.613	8.887	8.688	8.993	8.841
1416611_at	7.305	7.681	7.314	7.72	7.372	7.636
1416612_at	7.487	7.537	7.494	7.462	7.356	7.316
1416613_at	6.037	6.067	6.098	6.217	6.183	6.186
1416614_at	9.633	9.97	9.703	10.231	9.697	10.228
1416615_at	8.995	8.944	8.908	8.994	8.924	9.139
1416616_s_at	8.397	8.442	8.437	8.466	8.447	8.506
1416617_at	5.642	5.99	5.37	5.826	5.658	5.965
1416618_at	6.529	6.894	6.612	6.77	6.592	6.711
1416619_at	4.628	5.686	4.754	5.91	4.913	5.712
1416620_at	7.878	7.992	7.984	7.943	7.838	7.994
1416621_at	7.996	8.22	7.978	8.138	8.018	8.257
1416622_at	5.862	6.01	5.899	5.919	5.919	5.997
1416623_at	4.608	4.862	3.877	5.249	4.794	4.937
1416624_a_at	13.365	13.441	13.372	13.463	13.385	13.499
1416625_at	10.607	10.593	10.582	10.58	10.604	10.716
1416626_at	4.071	4.161	4.258	4.057	4.197	4.124
1416627_at	5.248	5.262	5.061	5.433	5.46	5.725
1416628_at	8.815	9.093	8.863	9.115	8.852	9.224
1416629_at	6.071	7.121	6.414	6.554	6.409	6.838
1416630_at	9.231	9.622	9.258	9.699	9.381	9.796
1416631_at	7.236	7.035	7.161	7.145	7.06	7.06
1416632_at	9.967	10.063	9.925	10.119	9.983	10.052
1416633_a_at	8.965	9.003	9.105	9.156	9.027	9.207
1416634_at	8.279	8.351	8.298	8.356	8.157	8.41
1416635_at	8.882	8.894	8.941	8.958	8.945	9.011
1416636_at	11.794	11.654	11.77	11.744	11.763	11.726
1416637_at	7.796	8.55	7.83	8.509	7.944	8.638
1416638_at	6.049	6.439	5.967	6.544	6.063	6.274
1416639_at	5.342	5.405	5.285	5.505	5.529	5.338
1416640_at	3.315	3.082	3.537	3.358	3.338	3.274
1416641_at	6.612	6.3	6.493	6.049	6.636	5.827
1416642_a_at	13.355	13.465	13.362	13.439	13.353	13.458
1416643_at	2.818	2.619	2.539	2.718	2.779	2.587
1416644_a_at	8.351	9.325	8.283	9.021	8.417	9.323
1416645_a_at	2.999	2.924	3.118	3.36	3.19	3.31
1416646_at	4.054	4.049	3.924	4.081	3.811	3.691
1416647_at	7.977	8.288	7.908	8.257	8.123	8.205
1416648_at	10.473	10.539	10.518	10.494	10.595	10.641
1416649_at	3.175	2.999	3.157	3.24	3.19	3.273
1416650_at	2.106	2.325	2.151	2.328	2.537	2.081
1416651_at	7.931	7.887	7.902	7.951	7.913	7.851
1416652_at	4.419	5.595	4.626	5.62	4.713	5.986
1416653_at	7.257	7.663	7.242	7.63	7.25	7.785
1416654_at	7.246	7.012	7.277	7.059	7.157	7.174
1416655_at	9.425	9.161	9.416	9.203	9.354	9.271
1416656_at	10.351	10.082	10.416	9.972	10.274	10.095
1416657_at	9.82	9.79	9.796	9.744	9.789	9.808
1416658_at	8.597	8.407	8.481	8.19	8.598	8.315
1416659_at	9.143	8.993	9.023	8.92	9.13	8.983
1416660_at	7.678	7.634	7.645	7.604	7.64	7.515
1416661_at	5.713	5.618	5.869	5.701	5.833	5.529
1416662_at	5.51	5.74	5.455	5.775	5.496	5.987
1416663_at	10.975	11.164	10.964	11.22	10.956	11.119
1416664_at	5.15	5.565	5.185	5.292	5.211	5.194
1416665_at	9.126	9.536	8.937	9.433	9.113	9.662
1416666_at	10.378	11.042	10.343	10.863	10.38	10.854
1416667_at	8.988	8.655	9.071	8.547	8.927	8.705
1416668_at	11.147	11.145	11.174	11.264	11.058	11.2
1416669_s_at	10.919	11	10.971	11.045	10.923	11.056
1416670_at	5.669	5.591	5.686	5.735	5.631	5.623
1416671_a_at	8.157	7.683	8.197	7.712	8.104	7.734
1416672_s_at	8.494	8.17	8.49	8.008	8.466	8.131
1416673_at	6.694	7.282	6.646	7.379	6.448	7.446
1416674_at	5.029	5.179	5.18	5.159	5.117	5.267
1416675_s_at	6.779	7.283	6.818	7.088	6.901	7.36
1416676_at	2.6	3.111	2.462	3.086	2.36	2.903
1416677_at	5.924	5.088	5.645	4.957	5.798	4.743
1416678_at	10.701	10.766	10.722	10.802	10.734	10.837
1416679_at	9.693	9.869	9.678	9.859	9.727	9.938
1416680_at	10.73	10.407	10.762	10.503	10.772	10.575
1416681_at	6.641	6.054	6.652	6.396	6.672	6.415
1416682_at	5.927	5.715	6.01	5.583	5.956	5.67
1416683_at	7.097	7.76	7.085	7.464	7.076	7.765
1416684_at	7.985	7.905	7.988	7.89	7.922	7.89
1416685_s_at	8.739	8.714	8.685	8.631	8.63	8.648
1416686_at	5.416	6.152	5.465	5.595	5.67	6.224
1416687_at	5.532	6.518	5.399	5.851	5.649	6.394
1416688_at	11.028	11.132	10.989	11.196	11.078	11.179
1416689_at	5.2	4.931	5.549	4.721	5.437	4.633
1416690_at	7.642	7.611	7.572	7.489	7.631	7.503
1416691_at	7.272	7.006	7.187	7.24	7.215	7.245
1416692_at	7.699	7.304	7.707	7.487	7.709	7.333
1416693_at	5.478	6.643	5.492	6.615	5.125	7.098
1416694_at	2.114	2.122	1.976	2.41	2.114	2.114
1416695_at	7.602	7.598	7.654	7.668	7.376	7.594
1416696_at	7.227	7.388	7.322	7.322	7.279	7.425
1416697_at	4.165	5.185	4.288	4.885	4.123	5.611
1416698_a_at	8.569	8.6	8.669	8.698	8.582	8.709
1416699_at	9.569	9.828	9.627	9.881	9.611	9.917
1416700_at	6.873	7.38	6.971	7.213	7.064	7.383
1416701_at	5.71	6.123	5.586	6.086	5.97	6.098
1416702_at	9.607	9.771	9.548	10.023	9.496	9.92
1416703_at	8.823	8.493	8.814	8.49	8.789	8.394
1416704_at	7.153	6.658	7.096	6.914	7.005	6.703
1416705_at	7.588	7.426	7.728	7.631	7.734	7.543
1416706_at	8.267	8.065	8.241	8.21	8.095	7.986
1416707_a_at	5.558	5.605	5.477	5.77	5.775	5.963
1416708_a_at	7.88	8.061	7.915	7.968	7.995	8.067
1416709_a_at	9.018	9.237	9.051	9.328	9.03	9.167
1416710_at	8.256	8.302	8.346	8.387	8.304	8.336
1416711_at	2.05	2.128	2.244	1.994	1.882	1.899
1416712_at	8.837	8.939	8.79	8.962	8.758	8.863
1416713_at	13.048	12.763	13.057	12.712	13.035	12.746
1416714_at	4.361	5.497	4.767	5.547	4.289	5.531
1416715_at	4.669	4.799	4.766	4.689	4.662	4.442
1416716_at	5.616	5.846	5.764	6.145	5.68	5.986
1416717_at	2.553	2.803	2.782	2.877	2.98	2.585
1416718_at	7.428	8.22	7.423	8.026	7.509	8.197
1416719_a_at	11.924	11.982	11.904	11.996	11.862	12.02
1416720_at	7.902	8.011	7.921	7.967	7.915	8.034
1416721_s_at	9.293	9.271	9.319	9.267	9.353	9.291
1416722_at	8.689	8.413	8.578	8.416	8.646	8.49
1416723_at	7.871	8.424	7.818	8.653	7.801	8.683
1416724_x_at	7.044	7.687	7.185	7.734	7.1	7.794
1416725_at	3.075	3.043	3.003	3.189	2.98	3.092
1416726_s_at	10.232	9.984	10.216	10.095	10.277	10.092
1416727_a_at	10.346	10.01	10.442	10.019	10.325	10.065
1416728_at	9.961	10.035	9.94	10.076	9.923	10.089
1416729_at	3.704	3.289	3.62	3.26	3.451	3.206
1416730_at	6.568	6.611	6.547	6.587	6.583	6.55
1416731_at	8.114	7.959	8.055	8.027	8.064	8.046
1416732_at	6.388	6.182	6.301	6.228	6.37	6.399
1416733_at	8.233	7.806	8.236	7.933	8.238	7.946
1416734_at	3.184	3.034	3.129	3.079	3.196	3.249
1416735_at	9.229	9.444	9.244	9.416	9.274	9.515
1416736_at	7.647	7.583	7.539	7.599	7.668	7.477
1416737_at	7.977	7.998	7.912	7.874	7.985	7.84
1416738_at	10.143	9.833	9.899	9.786	10.097	9.752
1416739_a_at	6.982	6.665	6.925	6.728	7.017	6.655
1416740_at	6.126	6.868	6.161	6.806	6.392	7.495
1416741_at	5.846	6.243	5.552	6.034	5.974	6.718
1416742_at	9.183	9.235	9.206	9.332	9.216	9.279
1416743_at	7.777	7.799	7.807	7.917	7.742	7.813
1416744_at	3.847	3.665	3.754	3.87	3.88	3.995
1416745_x_at	6.223	6.096	6.096	6.053	6.233	6.392
1416746_at	8.037	8.465	8.102	8.451	8.178	8.464
1416747_at	8.816	8.925	8.793	8.892	8.854	8.987
1416748_a_at	5.693	5.525	5.645	5.509	5.704	5.535
1416749_at	10.468	11.038	10.487	11.094	10.557	11.072
1416750_at	9.195	9.081	9.163	9.064	9.121	8.999
1416751_a_at	6.504	6.594	6.284	6.39	6.376	6.616
1416752_at	6.664	7.586	6.551	7.478	6.689	7.24
1416753_at	11.244	11.102	11.181	11.076	11.179	11.01
1416754_at	10.912	10.656	10.798	10.721	10.812	10.721
1416755_at	10.3	10.277	10.801	10.446	10.373	10.212
1416756_at	9.713	9.779	10.056	9.798	9.626	9.612
1416757_at	5.573	5.598	5.633	5.529	5.649	5.603
1416758_at	7.023	6.939	7.103	6.95	7.077	7.047
1416759_at	7.769	7.069	7.801	6.539	7.901	6.714
1416760_at	6.835	7.756	6.782	7.543	7.086	7.623
1416761_at	2.714	2.73	2.897	2.615	2.815	2.84
1416762_at	12.274	12.123	12.24	12.059	12.18	12.098
1416763_at	10.025	10.201	10.048	10.288	10.037	10.225
1416764_at	10.045	10.064	10.03	10.043	10.014	10.018
1416765_s_at	10.205	10.331	10.242	10.318	10.225	10.38
1416766_at	9.224	9.398	9.27	9.271	9.1	9.217
1416767_a_at	10.473	9.875	10.461	9.991	10.368	9.955
1416768_at	10.497	10.035	10.423	9.961	10.353	9.914
1416769_s_at	11.024	10.79	11.051	10.779	10.964	10.853
1416770_at	7.875	8.113	7.658	7.899	7.639	7.017
1416771_at	9.838	10.053	9.884	10.096	9.901	10.133
1416772_at	8.294	8.539	8.366	8.72	8.441	8.691
1416773_at	7.318	7.831	7.266	8.086	7.564	8.233
1416774_at	5.148	5.693	5.298	5.94	5.516	6.004
1416775_at	7.354	7.402	7.3	7.661	7.325	7.55
1416776_at	5.844	5.506	5.851	5.49	5.545	5.702
1416777_at	2.398	2.085	2.311	2.229	2.578	2.178
1416778_at	7.224	7.959	7.213	8.245	7.356	8.368
1416779_at	6.648	7.125	6.241	7.209	6.504	7.353
1416780_at	10.296	10.451	10.298	10.362	10.345	10.234
1416781_at	9.896	9.417	9.959	9.361	9.882	9.408
1416782_s_at	10.499	9.972	10.507	9.908	10.446	9.978
1416783_at	12.028	10.821	12.122	10.241	11.968	10.491
1416784_at	2.263	2.279	2.585	2.128	2.507	2.186
1416785_at	7.708	7.847	7.712	7.783	7.756	7.875
1416786_at	5.438	5.662	5.469	5.553	5.553	5.757
1416787_at	4.282	4.104	4.154	3.941	4.085	4.229
1416788_a_at	10.295	10.669	10.295	10.638	10.307	10.64
1416789_at	10.444	10.859	10.429	10.921	10.492	10.891
1416790_a_at	8.062	8.01	7.993	7.884	8.032	8.004
1416791_a_at	7.698	7.906	7.532	7.533	7.611	7.667
1416792_at	8.879	8.696	8.855	8.747	8.765	8.662
1416793_at	9.087	8.851	9.093	8.92	9.139	8.884
1416794_at	7.396	7.108	7.39	7.422	7.346	7.112
1416795_at	5.854	5.564	5.87	5.539	5.796	5.883
1416796_at	6.739	6.847	6.677	6.898	6.76	6.934
1416797_at	4.073	3.942	4.025	4.246	3.991	4.034
1416798_a_at	5.07	5.402	5.475	5.064	5.176	4.994
1416799_at	8.188	8.16	8.245	8.367	8.25	8.266
1416800_at	7.131	7.405	7.044	7.274	7.112	7.202
1416801_at	3.883	3.673	3.815	3.765	3.883	4.108
1416802_a_at	2.795	3.143	2.973	3.12	3.144	3.268
1416803_at	7.249	7.857	7.145	7.849	7.219	8.094
1416804_at	6.294	6.293	6.232	6.282	6.204	6.461
1416805_at	7.517	8.286	7.324	8.082	7.707	8.592
1416806_at	5.682	5.955	5.766	5.862	5.638	5.757
1416807_at	11.197	10.999	11.19	10.994	11.127	11.01
1416808_at	8.745	9.527	8.683	9.389	8.912	9.625
1416809_at	2.93	2.905	2.442	2.349	2.56	2.905
1416810_at	9.672	9.569	9.609	9.593	9.567	9.667
1416811_s_at	6.34	7.506	6.503	7.237	6.42	7.597
1416812_at	6.823	6.946	6.838	6.791	6.781	6.92
1416813_at	5.207	5.204	5.12	5.132	5.144	5.335
1416814_at	5.469	5.514	5.476	5.509	5.393	5.476
1416815_s_at	10.31	10.172	10.28	10.146	10.171	10.154
1416816_at	11.032	11.237	11.035	11.423	11.092	11.308
1416817_at	6.824	6.92	6.779	7.081	6.833	6.971
1416818_at	7.631	7.644	7.601	7.841	7.516	7.845
1416819_at	10.194	10.254	10.101	10.295	10.116	10.151
1416820_at	5.73	5.556	5.751	5.924	5.784	5.728
1416821_at	6.114	6.12	6.039	6.279	6.149	6.236
1416822_at	6.106	5.965	5.986	6.093	5.952	6.007
1416823_a_at	8.754	9.249	8.71	9.423	8.826	9.245
1416824_at	9.07	9.37	8.989	9.478	9	9.509
1416825_at	6.742	7.17	6.653	7.101	6.922	7.311
1416826_a_at	8.586	8.094	8.675	8.293	8.623	8.372
1416827_at	4.905	5.257	4.571	5.151	4.934	4.798
1416828_at	12.689	12.981	12.701	13.059	12.739	13.007
1416829_at	12.92	13.09	12.904	13.079	12.881	13.061
1416830_at	8.729	8.846	8.679	8.76	8.719	8.886
1416831_at	7.023	7.042	7.107	7.089	7.207	7.086
1416832_at	5.508	5.248	6.19	6.386	5.111	5.42
1416833_at	3.153	3.302	2.858	3.088	3.294	2.792
1416834_x_at	10.685	10.967	10.665	10.954	10.659	11.087
1416835_s_at	9.58	9.426	9.491	9.499	9.384	9.547
1416836_at	9.681	9.703	9.675	9.698	9.723	9.689
1416837_at	7.877	7.812	7.981	7.599	7.887	7.813
1416838_at	8.805	8.965	8.904	8.594	8.684	8.909
1416839_at	1.759	2.279	2.465	1.869	1.824	2.179
1416840_at	11.421	11.402	11.405	11.38	11.404	11.353
1416841_at	8.547	8.543	8.517	8.518	8.564	8.585
1416842_at	10.79	10.688	10.792	10.732	10.765	10.811
1416843_at	9.464	8.886	9.499	8.796	9.498	8.841
1416844_at	10.786	10.388	10.717	10.379	10.687	10.357
1416845_at	6.588	6.458	6.592	6.472	6.719	6.512
1416846_a_at	6.052	6.599	6.127	6.719	6.083	6.777
1416847_s_at	2.512	2.41	2.541	2.271	2.398	3.06
1416848_at	8.695	8.681	8.723	8.718	8.705	8.773
1416849_at	10.952	10.865	10.993	10.959	10.949	10.933
1416850_s_at	11.588	11.549	11.593	11.541	11.6	11.596
1416851_at	4.805	5.059	4.733	4.878	4.731	5.037
1416852_a_at	11.658	11.528	11.662	11.494	11.716	11.573
1416853_at	10.378	10.258	10.332	10.15	10.324	10.221
1416854_at	5.344	5.41	5.272	5.114	5.377	5.174
1416855_at	7.707	8.308	7.5	8.366	7.529	8.802
1416856_at	8.586	8.538	8.581	8.632	8.574	8.647
1416857_at	10.235	10.163	10.23	10.163	10.221	10.222
1416858_a_at	10.772	10.877	10.88	11.059	10.796	11.056
1416859_at	10.625	10.852	10.639	10.909	10.568	11.01
1416860_s_at	7.672	7.595	7.864	7.712	7.882	7.724
1416861_at	9.085	8.63	9.161	8.661	9.12	8.587
1416862_at	7.923	7.361	7.795	7.578	7.913	7.522
1416863_at	8.318	8.519	8.138	8.527	8.21	8.636
1416864_at	6.323	6.379	6.426	6.386	6.407	6.45
1416865_at	5.816	5.874	5.908	5.875	5.876	5.833
1416866_at	7.744	7.767	7.83	7.842	7.669	7.852
1416867_at	6.544	6.682	6.649	6.767	6.597	6.676
1416868_at	6.047	6.681	6.221	6.585	6.276	6.522
1416869_x_at	5.677	5.399	5.764	5.164	5.739	5.354
1416870_at	6.558	6.357	6.469	6.519	6.348	6.373
1416871_at	6.289	5.897	6.486	5.61	6.332	5.796
1416872_at	6.102	6.152	5.893	6.34	6.17	6.234
1416873_a_at	4.509	4.678	4.365	4.635	4.252	4.89
1416874_a_at	6.425	6.606	6.424	6.374	6.613	6.613
1416875_at	3.704	4.264	3.48	3.826	3.753	3.743
1416876_at	3.485	3.927	3.433	3.503	3.433	3.58
1416877_a_at	10.363	10.591	10.43	10.575	10.442	10.685
1416878_at	6.069	6.047	6.09	6.109	5.935	6.049
1416879_at	4.004	3.728	4.025	4.009	3.91	3.995
1416880_at	8.705	8.887	8.753	8.786	8.787	8.851
1416881_at	7.102	7.126	7.158	7.133	6.96	7.24
1416882_at	11.136	9.475	11.069	9.236	11.226	9.331
1416883_at	9.484	9.667	9.483	9.543	9.531	9.588
1416884_at	9.705	9.927	9.857	9.926	9.776	9.943
1416885_at	7.38	7.26	7.236	7.309	7.197	7.301
1416886_at	4.38	3.584	4.463	4.282	4.682	4.553
1416887_at	4.032	3.824	3.999	4.135	4.073	3.965
1416888_at	5.778	5.932	5.642	5.949	5.606	5.776
1416889_at	5.237	9.171	5.331	5.023	5.488	5.08
1416890_at	8.31	8.194	8.214	8.13	8.148	8.122
1416891_at	9.143	9.189	9.148	9.201	9.155	9.112
1416892_s_at	9.33	8.729	9.298	8.843	9.29	8.82
1416893_at	8.173	7.512	8.158	7.779	8.107	7.517
1416894_at	8.172	8.16	8.162	8.199	8.163	8.182
1416895_at	7.8	6.652	8.102	6.816	7.964	6.831
1416896_at	6.07	6.656	5.978	6.551	5.973	6.768
1416897_at	5.889	6.364	5.837	6.364	5.77	6.543
1416898_a_at	5.932	6.035	5.908	5.952	5.821	6.053
1416899_at	4.998	5.004	4.982	5.061	5.035	4.861
1416900_s_at	7.155	7.445	7.028	7.367	7.244	7.511
1416901_at	10.398	10.647	10.437	10.558	10.413	10.713
1416902_a_at	11.661	11.851	11.663	11.913	11.686	11.923
1416903_at	9.062	9.106	9.062	8.997	9.046	9.063
1416904_at	11.446	11.525	11.373	11.569	11.429	11.661
1416905_at	3.928	4.108	3.869	3.898	3.798	3.486
1416906_at	10.823	10.625	10.798	10.599	10.828	10.627
1416907_at	8.366	8.526	8.478	8.703	8.327	8.559
1416908_s_at	9.353	9.426	9.415	9.561	9.344	9.595
1416909_at	7.837	7.862	7.799	7.771	7.79	7.888
1416910_at	9.293	9.505	9.37	9.638	9.289	9.609
1416911_a_at	9.376	9.016	9.548	9.214	9.36	9.151
1416912_at	10.723	10.394	10.754	10.446	10.661	10.402
1416913_at	3.198	2.899	3.143	2.857	3.048	2.765
1416914_s_at	10.487	10.149	10.456	10.171	10.518	10.184
1416915_at	6.683	6.97	6.557	7.009	6.609	6.98
1416916_at	4.655	4.964	4.835	4.679	4.879	4.645
1416917_at	8.111	7.909	8.088	7.855	8.133	7.883
1416918_at	5.209	5.924	5.036	5.769	5.17	5.73
1416919_a_at	5.628	5.802	5.709	5.697	5.613	5.813
1416920_at	6.17	6.212	6.292	6.296	6.245	6.39
1416921_x_at	12.556	12.509	12.546	12.512	12.518	12.452
1416922_a_at	9.844	9.742	9.935	9.861	9.862	9.894
1416923_a_at	9.655	9.616	9.647	9.663	9.621	9.657
1416924_at	8.67	8.279	8.669	8.235	8.703	8.418
1416925_at	8.585	8.276	8.409	8.407	8.436	8.443
1416926_at	8.145	7.821	8.058	7.951	8.499	8.216
1416927_at	4.152	3.933	4.144	4.241	4.083	3.924
1416928_at	7.401	7.285	7.463	7.443	7.239	7.293
1416929_at	4.369	4.262	4.136	4.348	4.304	4.132
1416930_at	4.072	4.624	4.28	4.488	4.358	4.312
1416931_at	7.803	7.916	7.787	7.861	7.742	7.863
1416932_at	7.448	7.701	7.208	7.621	7.346	7.599
1416933_at	7.453	7.851	7.556	7.597	7.646	8.076
1416934_at	6.033	4.912	5.932	5.289	6.004	5.12
1416935_at	9.266	8.809	9.414	8.635	9.247	8.623
1416936_at	8.617	9.26	8.519	9.029	8.755	9.131
1416937_at	11.55	11.361	11.499	11.368	11.504	11.467
1416938_at	9.699	9.729	9.736	9.825	9.7	9.805
1416939_at	10.459	10.787	10.46	10.803	10.483	10.849
1416940_at	7.498	8.214	7.501	8.271	7.548	8.184
1416941_s_at	11.496	11.484	11.476	11.497	11.474	11.471
1416942_at	5.645	5.986	5.775	5.863	5.792	5.841
1416943_at	10.486	10.478	10.502	10.517	10.412	10.538
1416944_a_at	7.634	7.617	7.642	7.706	7.541	7.592
1416945_at	5.844	6.261	5.954	6.063	6.007	6.077
1416946_a_at	7.335	7.42	7.42	7.332	7.368	7.431
1416947_s_at	7.632	7.653	7.588	7.479	7.542	7.707
1416948_at	9.212	9.088	9.09	9.117	9.11	9.17
1416949_s_at	8.663	8.847	8.597	8.879	8.614	8.863
1416950_at	6.266	5.888	6.423	5.787	5.754	5.744
1416951_a_at	10.803	10.627	10.821	10.821	10.911	10.791
1416952_at	10.614	10.397	10.604	10.577	10.774	10.587
1416953_at	7.812	8.72	7.808	8.215	8.095	9.074
1416954_at	7.247	7.544	7.346	7.556	7.307	7.61
1416955_at	6.445	6.54	6.481	6.55	6.419	6.803
1416956_at	10.618	10.817	10.639	10.765	10.691	10.794
1416957_at	2.25	2.729	2.038	2.698	2.443	2.471
1416958_at	9.347	10.354	9.513	10.436	10.047	10.757
1416959_at	5.815	6.489	5.871	6.733	6.399	6.861
1416960_at	8.172	8.061	8.119	8.066	8.142	8.228
1416961_at	5.005	4.697	5.053	5.059	5.02	5.038
1416962_at	6.015	6.076	5.98	5.774	5.922	5.797
1416963_at	9.813	9.928	9.861	9.932	9.829	9.951
1416964_at	6.667	6.845	6.486	6.888	6.724	6.763
1416965_at	11.588	11.433	11.471	11.41	11.55	11.477
1416966_at	4.78	5.075	4.992	5.157	4.415	6.17
1416967_at	7.321	8.013	7.675	7.967	7.476	7.877
1416968_a_at	6.54	6.824	6.593	6.503	6.494	6.756
1416969_at	5.337	5.268	5.296	5.345	5.301	5.216
1416970_a_at	12.862	12.976	12.862	13.012	12.895	13.066
1416971_at	12.166	12.407	12.203	12.389	12.158	12.468
1416972_at	10.075	9.906	10.045	9.887	10.06	9.788
1416973_at	9.916	9.754	9.915	9.785	9.889	9.7
1416974_at	7.365	7.268	7.483	7.148	7.307	7.095
1416975_at	5.862	5.579	5.756	5.626	5.868	5.754
1416976_at	7.091	6.731	7.106	6.815	7.104	6.653
1416977_at	3.812	3.841	4.256	4.066	4.235	3.904
1416978_at	7.42	8.086	7.346	7.978	7.336	8.234
1416979_at	11.167	11.319	11.168	11.33	11.129	11.313
1416980_at	3.425	4.097	4.101	4.074	3.924	3.998
1416981_at	6.683	7.143	6.409	7.17	6.87	7.47
1416982_at	6.567	7.134	6.53	7.019	6.755	7.148
1416983_s_at	7.383	7.88	7.398	7.85	7.542	8.047
1416984_at	9.287	9.459	9.309	9.531	9.355	9.587
1416985_at	7.185	7.743	7.156	7.447	7.249	7.604
1416986_a_at	5.627	5.779	5.537	5.511	5.547	5.77
1416987_at	3.132	3.009	2.85	3.002	3.228	2.802
1416988_at	8.566	8.277	8.513	8.243	8.525	8.233
1416989_at	9.428	9.279	9.437	9.304	9.456	9.254
1416990_at	8.915	8.883	8.83	8.879	8.905	8.815
1416991_at	7.516	7.625	7.446	7.71	7.486	7.713
1416992_at	5.039	5.456	5.213	5.305	5.07	5.448
1416993_at	8.998	9.239	9.002	9.194	9.035	9.13
1416994_at	8.549	8.969	8.48	9.14	8.487	9.022
1416995_at	5.653	6.202	5.945	6.128	5.596	6.307
1416996_at	6.973	7.409	6.966	7.375	6.899	7.408
1416997_a_at	4.706	4.435	4.516	4.611	4.628	4.667
1416998_at	7.85	7.907	7.808	7.952	7.843	7.897
1416999_at	6.817	7.525	6.644	7.219	7.03	7.48
1417000_at	7.668	7.708	7.689	7.773	7.719	7.678
1417001_a_at	9.715	9.487	10.139	9.486	9.729	9.282
1417002_at	9.527	9.681	9.571	9.591	9.615	9.789
1417003_at	4.984	4.709	4.943	4.527	4.975	4.631
1417004_at	10.107	9.805	10.093	9.909	10.025	9.791
1417005_at	13.007	12.991	13.008	13.035	13.014	12.909
1417006_at	8.765	8.712	8.741	8.626	8.72	8.68
1417007_a_at	11.17	10.459	11.144	10.547	11.217	10.571
1417008_at	6.397	6.351	6.56	6.206	6.546	6.233
1417009_at	5.821	6.626	5.772	6.526	5.612	6.685
1417010_at	9.501	9.552	9.526	9.727	9.512	9.706
1417011_at	6.974	7.416	6.894	7.327	7.012	7.45
1417012_at	6.321	6.457	6.232	6.718	6.069	6.75
1417013_at	10.902	10.459	10.826	10.522	10.831	10.511
1417014_at	9.996	9.656	9.997	9.703	9.913	9.658
1417015_at	3.967	3.404	3.733	3.361	3.613	3.68
1417016_at	7.368	7.212	7.39	7.164	7.29	7.287
1417017_at	4.66	4.671	4.606	4.619	4.809	4.29
1417018_at	7.079	7.496	7.095	7.668	7.039	7.696
1417019_a_at	3.064	3.314	2.771	3.711	2.898	3.562
1417020_at	2.597	2.589	2.656	2.671	2.52	2.492
1417021_a_at	3.924	3.858	3.909	4.092	3.924	4.099
1417022_at	5.952	4.403	5.895	4.125	5.944	4.3
1417023_a_at	6.235	9.226	7.449	8.131	6.146	8.66
1417024_at	8.338	8.28	8.661	8.722	8.406	8.212
1417025_at	8.541	9.48	8.486	9.415	8.197	9.274
1417026_at	9.427	9.621	9.511	9.77	9.434	9.752
1417027_at	10.799	10.745	10.724	10.861	10.797	10.892
1417028_a_at	10.548	10.409	10.31	10.385	10.485	10.406
1417029_a_at	8.326	7.938	8.096	8.163	8.099	8.176
1417030_at	6.008	4.941	6.232	5.488	6.412	5.359
1417031_at	6.053	5.264	5.988	5.311	5.824	5.334
1417032_at	8.831	8.831	8.847	8.758	8.793	8.784
1417033_at	7.303	7.133	7.417	7.264	7.18	7.262
1417034_at	8.081	8.171	8.385	7.731	8.169	8.09
1417035_at	7.817	7.994	7.754	8.066	7.816	8.083
1417036_at	2.841	2.446	2.732	2.876	2.635	2.686
1417037_at	6.841	6.844	6.819	6.799	6.839	6.796
1417038_at	7.684	8.273	7.624	8.255	7.598	8.357
1417039_a_at	8.163	7.994	8.03	8.072	8.245	8.197
1417040_a_at	7.278	7.261	7.356	7.295	7.41	7.318
1417041_at	7.666	7.786	7.632	7.705	7.594	7.795
1417042_at	7.634	7.846	7.68	7.67	7.624	7.768
1417043_at	5.646	6.258	6.008	6.521	5.973	6.316
1417044_at	8.795	8.553	8.769	8.589	8.761	8.531
1417045_at	7.678	7.085	7.571	7.185	7.579	7.288
1417046_at	8.507	8.499	8.501	8.567	8.581	8.534
1417047_at	2.935	2.703	2.528	2.531	2.849	2.593
1417048_at	3.069	3.025	2.751	2.788	2.954	2.806
1417049_at	4.978	5.442	5.037	5.413	5.125	5.552
1417050_at	4.66	4.66	4.722	4.574	4.703	4.578
1417051_at	6.405	6.985	6.377	7.422	6.472	7.473
1417052_at	10.76	10.743	10.71	10.756	10.7	10.801
1417053_at	9.69	10.108	9.652	10.093	9.653	10.111
1417054_a_at	9.68	9.776	9.745	9.757	9.65	9.851
1417055_at	9.922	10.014	9.965	10.02	9.955	10.136
1417056_at	8.444	8.204	8.437	8.03	8.382	8.206
1417057_a_at	9.227	9.187	9.393	9.411	9.252	9.272
1417058_a_at	8.692	8.973	8.739	8.834	8.631	8.924
1417059_at	9.719	9.793	9.64	9.808	9.582	9.721
1417060_at	9.298	8.95	9.31	9.057	9.399	9.056
1417061_at	5.138	5.346	5.125	5.337	5.348	5.299
1417062_at	7.177	6.925	7.107	6.869	7.15	6.856
1417063_at	7.373	8.183	7.499	8.129	7.275	8.482
1417064_at	9.399	9.573	9.437	9.562	9.429	9.586
1417065_at	8.224	9.13	10.143	9.13	7.799	8.759
1417066_at	6.811	7.122	6.773	7.233	6.858	7.032
1417067_s_at	6.261	5.787	6.339	6.176	6.217	6.553
1417068_a_at	8.127	8.161	8.228	7.956	8.234	8.21
1417069_a_at	9.151	8.686	9.266	8.87	9.253	9.035
1417070_at	5.757	6.006	5.763	5.839	5.911	6.127
1417071_s_at	6.688	6.957	6.819	6.947	6.914	7.146
1417072_at	4.588	4.997	4.541	4.843	4.446	5.039
1417073_a_at	10.001	10.461	10.114	10.553	10.125	10.61
1417074_at	6.955	4.612	7.059	3.668	7.169	3.849
1417075_at	8.185	7.915	8.283	8.084	7.997	8.144
1417076_at	2.626	2.713	3.068	2.885	3.123	2.957
1417077_at	9.547	8.971	9.662	9.171	9.526	9.115
1417078_at	5.092	5.177	5.094	5.132	5.044	5.08
1417079_s_at	3.411	3.193	3.581	3.367	3.352	3.45
1417080_a_at	7.716	7.762	7.676	7.892	7.696	7.756
1417081_a_at	6.947	7.338	7.107	6.956	6.781	7.262
1417082_at	8.648	8.791	8.736	8.794	8.656	8.755
1417083_at	9.285	9.228	9.316	9.16	9.257	9.332
1417084_at	5.276	5.406	5.458	5.026	5.478	4.46
1417085_at	3.349	3.015	3.077	3.126	3.139	3.12
1417086_at	10.778	10.341	10.637	10.533	10.695	10.417
1417087_at	10.042	10.016	10.008	10.048	10.168	10.001
1417088_at	7.455	7.446	7.427	7.467	7.45	7.539
1417089_a_at	9.43	10.02	9.319	10.145	9.441	10.04
1417090_at	8.411	8.62	8.356	8.561	8.357	8.817
1417091_at	7.18	6.875	7.273	6.731	7.122	7.024
1417092_at	6.948	7.774	6.912	7.978	7.076	8.067
1417093_a_at	6.579	6.544	6.448	6.719	6.501	6.35
1417094_at	12.237	12.053	12.282	12.048	12.231	11.999
1417095_a_at	4.571	4.676	4.485	4.642	4.671	4.772
1417096_at	5.915	6.071	5.95	6.092	5.871	6.059
1417097_at	7.355	7.284	7.496	7.53	7.433	7.448
1417098_s_at	7.516	7.556	7.593	7.563	7.663	7.568
1417099_at	8.065	8.369	8.217	8.294	8.221	8.423
1417100_at	7.47	7.542	7.335	7.535	7.542	7.592
1417101_at	6.839	6.582	7.103	6.67	6.992	6.817
1417102_a_at	10.871	11.237	11.002	11.262	10.909	11.208
1417103_at	9.807	10.085	9.885	10.102	9.803	10.156
1417104_at	8.538	8.077	8.523	7.992	8.369	8.255
1417105_at	10.353	10.287	10.387	10.351	10.393	10.446
1417106_at	9.538	9.433	9.477	9.367	9.42	9.446
1417107_at	8.026	7.793	7.938	7.792	7.974	7.644
1417108_at	7.898	7.492	7.767	7.661	7.893	7.607
1417109_at	6.218	6.844	6.173	6.447	6.239	6.67
1417110_at	5.525	5.967	5.254	5.937	5.488	6.071
1417111_at	6.726	7.095	6.583	7.203	6.758	7.367
1417112_at	10.132	10.119	9.961	10.194	10.196	10.198
1417113_at	8.996	8.601	8.912	8.672	8.937	8.783
1417114_at	8.047	7.675	8.043	7.886	7.881	7.712
1417115_at	8.821	8.713	8.665	8.686	8.751	8.596
1417116_at	7.464	8.345	7.434	8.117	7.728	8.38
1417117_at	4.838	4.78	4.838	4.73	4.893	4.913
1417118_a_at	8.05	8.218	8.036	8.081	8.024	8.188
1417119_at	6.796	6.676	6.758	6.723	6.676	6.744
1417120_at	5.787	5.863	5.795	5.962	5.772	5.795
1417121_at	2.813	2.834	2.751	2.747	2.784	2.565
1417122_at	6.974	7.195	6.893	7.425	7.117	7.196
1417123_at	5.972	6.12	5.953	6.317	6.165	6.167
1417124_at	11.485	11.384	11.475	11.328	11.415	11.319
1417125_at	9.563	9.554	9.439	9.57	9.545	9.554
1417126_a_at	10.865	10.875	10.941	10.927	10.905	11.125
1417127_at	5.168	5.377	5.302	5.292	5.222	5.146
1417128_at	6.164	6.152	6.185	6.151	6.148	6.242
1417129_a_at	7.126	7.95	6.829	7.927	7.122	7.985
1417130_s_at	7.581	8.431	7.546	8.343	7.995	8.255
1417131_at	5.924	6.448	6.201	6.332	6.17	6.195
1417132_at	6.364	6.835	6.487	6.895	6.468	6.834
1417133_at	12.803	13.307	12.865	13.112	12.966	13.321
1417134_at	7.605	7.697	7.556	7.666	7.468	7.821
1417135_at	7.013	6.809	6.751	6.652	6.924	6.683
1417136_s_at	6.329	6.167	6.278	6.119	6.228	6.101
1417137_at	4.488	4.312	4.322	4.451	4.369	4.446
1417138_s_at	9.339	9.474	9.324	9.483	9.358	9.593
1417139_at	4.592	4.771	4.631	4.482	4.733	4.692
1417140_a_at	6.79	7.088	6.813	7.019	6.836	7.197
1417141_at	7.755	8.056	7.727	7.948	7.615	8.065
1417142_at	8.499	8.51	8.46	8.537	8.504	8.579
1417143_at	8.878	9.159	8.862	9.145	8.89	9.273
1417144_at	8.878	9.069	8.891	9.219	8.973	9.115
1417145_at	5.072	5.594	5.161	5.321	5.054	5.628
1417146_at	7.118	6.866	7.08	6.887	7.281	6.969
1417147_at	8.622	9.279	8.611	9.286	8.618	9.177
1417148_at	5.864	6.417	5.743	6.217	5.885	6.292
1417149_at	7	7.098	7.108	6.972	6.974	7.143
1417150_at	4.474	4.625	4.482	4.503	4.475	4.398
1417151_a_at	5.801	6.3	6.379	6.411	5.934	5.9
1417152_at	9.247	9.406	9.279	9.42	9.242	9.415
1417153_at	8.576	8.624	8.591	8.744	8.563	8.918
1417154_at	8.733	8.431	8.686	8.363	8.651	8.428
1417155_at	6.377	5.966	6.559	5.899	6.539	6.14
1417156_at	4.316	4.086	4.257	4.612	3.727	4.627
1417157_at	10.57	10.578	10.567	10.623	10.534	10.577
1417158_at	5.771	5.466	6.003	5.769	5.85	5.881
1417159_at	5.072	5.051	5.139	5.05	5.117	5.128
1417160_s_at	3.981	3.607	3.916	3.607	3.863	3.975
1417161_at	8.208	8.494	8.235	8.435	8.143	8.416
1417162_at	7.653	7.962	7.666	7.789	7.56	7.893
1417163_at	3.195	3.344	3.532	3.654	3.537	3.345
1417164_at	5.532	5.639	5.558	5.433	5.711	5.535
1417165_at	8.579	8.602	8.585	8.591	8.562	8.651
1417166_at	8.267	8.172	8.225	8.089	8.291	8.182
1417167_at	7.864	8.066	7.701	8.015	7.841	7.996
1417168_a_at	6.413	6.682	6.178	6.804	6.661	7.3
1417169_at	7.501	7.57	7.305	7.611	7.627	8.041
1417170_at	8.004	8.053	7.833	8.239	7.916	8.17
1417171_at	4.394	2.913	3.858	2.735	4.764	2.902
1417172_at	5.167	5.441	5.045	5.564	5.113	5.813
1417173_at	6.829	6.876	6.852	6.856	6.927	6.959
1417174_at	7.957	7.926	7.959	8.01	7.894	8.117
1417175_at	7.64	7.142	7.61	7.231	7.625	7.129
1417176_at	8.733	8.291	8.844	8.2	8.845	8.318
1417177_at	6.217	6.422	5.931	6.382	6.132	6.284
1417178_at	6.016	6.236	5.878	6.503	6.005	6.214
1417179_at	8.695	7.635	8.575	7.584	8.642	7.623
1417180_at	7.345	7.318	7.322	7.287	7.357	7.282
1417181_a_at	9.264	8.975	9.416	9.022	9.278	8.975
1417182_at	7.839	7.8	7.837	7.748	7.934	7.8
1417183_at	9.354	9.16	9.338	9.296	9.292	9.242
1417184_s_at	12.242	12.843	12.009	12.716	11.893	13.259
1417185_at	9.13	10.258	8.953	9.793	9.096	10.247
1417186_at	10.327	10.341	10.344	10.421	10.282	10.42
1417187_at	4.539	4.778	4.861	5.024	4.543	4.917
1417188_s_at	7.128	7.119	7.104	7.359	7.154	7.472
1417189_at	9.6	9.581	9.656	9.496	9.546	9.591
1417190_at	7.121	6.845	7.246	6.994	7.204	7.109
1417191_at	9.832	10.036	9.853	10.077	9.932	10.081
1417192_at	8.168	8.08	8.266	8.137	8.139	8.107
1417193_at	10.038	10.197	10.085	10.23	9.998	10.22
1417194_at	5.146	5.137	5.183	5.076	5.325	5.335
1417195_at	4.899	5.004	5.016	4.903	5.096	5.216
1417196_s_at	6.089	6.537	6.401	6.401	6.323	6.53
1417197_at	4.931	5.082	4.948	4.995	5.383	5.424
1417198_at	2.98	2.978	2.766	2.9	2.805	2.821
1417199_at	8.338	8.194	8.37	8.173	8.442	8.21
1417200_at	8.548	8.379	8.525	8.379	8.466	8.324
1417201_at	7.263	7.342	7.232	7.47	7.148	7.45
1417202_s_at	10.187	9.973	10.177	10.065	10.176	10.05
1417203_at	7.549	7.617	7.553	7.713	7.543	7.761
1417204_at	8.985	9.133	8.954	8.959	9.082	9.298
1417205_at	6.009	6.346	5.924	6.003	6.242	6.033
1417206_at	8.321	8.495	8.291	8.423	8.302	8.423
1417207_at	4.472	4.87	4.555	4.644	4.265	4.614
1417208_at	7.249	7.317	7.269	7.342	7.238	7.666
1417209_at	8.583	8.193	8.695	8.038	8.597	8.048
1417210_at	7.134	7.18	7.222	7.179	7.182	7.207
1417211_a_at	8.685	8.751	8.706	8.944	8.658	8.677
1417212_at	6.783	7.269	6.718	7.337	6.62	7.416
1417213_a_at	6.605	6.514	6.712	6.747	6.628	6.822
1417214_at	9.346	6.364	9.583	6.401	9.565	6.411
1417215_at	7.374	4.156	7.394	4.182	7.461	3.841
1417216_at	7.352	7.283	7.372	7.256	7.135	7.092
1417217_at	3.68	3.838	3.933	3.635	3.842	3.657
1417218_at	5.238	5.329	5.043	5.344	5.122	5.414
1417219_s_at	11.601	11.092	11.586	10.991	11.516	11.172
1417220_at	7.489	6.957	7.717	6.904	7.474	6.748
1417221_at	6.325	6.222	6.2	6.138	6.2	6.086
1417222_a_at	5.965	6.19	6.051	6.562	5.756	6.547
1417223_at	8.695	8.724	8.665	8.704	8.706	8.756
1417224_a_at	6.043	5.945	6.004	6.088	6.069	6.139
1417225_at	10.882	10.278	10.927	10.515	10.748	10.31
1417226_at	7.143	7.214	7.134	7.164	7.186	7.244
1417227_at	8.078	7.89	7.845	7.979	7.979	8.229
1417228_at	9.089	8.876	9.02	8.942	8.987	8.94
1417229_at	9.067	8.719	8.937	8.902	8.895	8.778
1417230_at	5.837	5.22	5.795	5.435	5.606	5.238
1417231_at	3.283	3.024	3.549	3.466	3.566	3.425
1417232_at	5.819	5.67	5.8	5.722	5.733	5.606
1417233_at	8.507	8.561	8.54	8.615	8.5	8.58
1417234_at	4.672	4.672	4.34	5.106	4.015	5.166
1417235_at	10.457	10.855	10.373	10.97	10.521	10.851
1417236_at	9.3	9.717	9.285	9.77	9.307	9.613
1417237_at	6.623	6.803	6.743	6.742	6.672	6.7
1417238_at	7.389	7.462	7.307	7.215	7.235	7.341
1417239_at	9.117	8.836	9.113	8.865	9.102	8.995
1417240_at	7.852	8.449	7.668	8.49	7.92	8.519
1417241_at	8.249	8.413	8.296	8.451	8.343	8.462
1417242_at	9.718	9.79	9.756	9.803	9.796	9.807
1417243_at	8.815	8.887	8.794	8.909	8.746	8.914
1417244_a_at	5.518	5.884	5.638	5.893	5.478	5.867
1417245_at	8.117	7.982	8.164	8.185	8.174	8.201
1417246_at	2.775	3.203	3.106	2.913	3.018	3.09
1417247_at	6.979	6.777	7.074	6.967	7.055	6.83
1417248_at	9.252	8.833	9.185	8.521	9.281	8.62
1417249_at	4.244	4.387	4.177	4.129	4.326	3.956
1417250_at	7.783	7.802	7.879	7.859	7.982	7.861
1417251_at	7.942	7.751	7.88	7.832	7.959	7.911
1417252_at	9.64	9.241	9.699	9.352	9.594	9.382
1417253_at	7.812	7.799	7.944	7.901	7.669	7.653
1417254_at	5.995	5.709	5.771	5.786	5.779	5.812
1417255_at	8.138	7.56	8.025	7.72	8.119	7.692
1417256_at	3.602	5.569	3.592	4.437	3.684	4.538
1417257_at	4.507	4.56	4.754	4.206	4.639	4.263
1417258_at	11.405	11.275	11.453	11.3	11.373	11.195
1417259_a_at	10.624	10.315	10.636	10.356	10.536	10.369
1417260_at	9.427	9.371	9.279	9.397	9.274	9.271
1417261_at	5.1	5.308	5.39	5.173	5.138	5.351
1417262_at	2.559	2.567	2.639	2.451	2.356	2.881
1417263_at	2.209	2.383	2.275	2.32	2.202	2.252
1417264_at	6.92	6.979	7.041	7.302	6.943	6.988
1417265_s_at	7.077	7.28	7.113	7.367	7.022	7.194
1417266_at	5.53	6.123	5.346	6.195	5.219	6.398
1417267_s_at	4.786	4.543	4.428	4.516	4.154	4.508
1417268_at	5.363	5.897	5.84	6.106	5.608	5.958
1417269_at	9.27	9.188	9.265	9.185	9.221	9.173
1417270_at	5.024	4.991	5.061	5.065	4.912	4.776
1417271_a_at	6.738	7.433	6.75	7.253	6.728	7.148
1417272_at	7.138	7.198	7.118	7.145	7.212	7.166
1417273_at	6.701	7.039	6.573	6.717	7.011	6.446
1417274_at	8.882	8.808	8.887	8.785	8.864	8.906
1417275_at	10.105	11.011	10.296	10.897	10.428	11.134
1417276_at	2.98	2.789	2.807	2.913	2.993	2.871
1417277_at	5.545	5.826	5.695	5.713	5.774	5.752
1417278_a_at	4.281	4.675	4.252	4.756	4.509	4.88
1417279_at	6.231	6.836	6.237	6.43	6.102	6.681
1417280_at	2.534	2.735	2.559	2.779	2.634	2.382
1417281_a_at	4.915	5.563	4.941	5.336	5.067	5.058
1417282_at	5.793	5.831	5.826	5.842	5.648	5.742
1417283_at	9.834	10.418	9.729	10.45	9.805	10.374
1417284_at	8.382	8.345	8.399	8.502	8.417	8.418
1417285_a_at	10.823	11.597	11.216	11.202	10.858	11.702
1417286_at	9.637	10.384	9.997	10.085	9.627	10.55
1417287_at	8.109	7.774	8.081	7.607	8.182	7.648
1417288_at	7.849	8.599	7.788	8.693	7.734	8.687
1417289_at	6.495	7.006	6.3	7.246	6.368	7.292
1417290_at	5.097	6.79	5.072	6.233	4.788	6.439
1417291_at	8.33	9.01	8.334	8.899	8.314	8.998
1417292_at	6.258	7.396	6.222	7.432	5.751	7.289
1417293_at	7.036	6.99	7.117	6.955	7.186	6.961
1417294_at	7.573	7.725	7.658	7.71	7.617	7.813
1417295_at	7.115	6.86	6.975	6.694	6.988	6.917
1417296_at	6.63	6.893	6.607	6.988	6.707	6.915
1417297_at	7.654	8.518	7.626	8.254	7.976	8.668
1417298_at	8.569	8.519	8.586	8.44	8.578	8.447
1417299_at	3.115	3.648	3.271	3.768	3.484	3.614
1417300_at	4.113	4.168	3.884	3.844	3.965	4.252
1417301_at	5.789	6.329	5.792	6.056	6.071	6.244
1417302_at	5.744	5.636	5.72	5.648	5.731	5.747
1417303_at	7.913	7.277	7.672	6.873	7.283	6.909
1417304_at	5.329	5.362	5.291	5.211	5.209	5.266
1417305_at	4.68	4.711	4.554	4.775	4.749	4.567
1417306_at	5.971	6.096	5.866	5.914	5.906	5.86
1417307_at	8.073	8.495	8.076	8.554	8.196	8.613
1417308_at	12.003	12.333	11.902	12.319	11.945	12.305
1417309_at	5.422	5.355	5.32	5.338	5.572	5.218
1417310_at	5.449	5.73	5.473	5.288	5.382	5.302
1417311_at	12.1	11.502	12.066	11.499	12.023	11.419
1417312_at	9.023	7.737	8.814	7.619	9.029	7.841
1417313_at	8.677	8.753	8.706	8.776	8.676	8.735
1417314_at	3.944	4.542	4.091	4.365	4.014	4.416
1417315_at	9.475	9.18	9.491	9.21	9.529	9.136
1417316_at	9.704	9.747	9.742	9.83	9.715	9.844
1417317_s_at	12.016	12.054	12.002	12.056	12.01	12.155
1417318_at	6.996	7.272	6.862	7.449	7.037	7.505
1417319_at	5.584	4.871	5.698	4.925	5.325	5.002
1417320_at	9.154	9.283	9.166	9.335	9.205	9.358
1417321_at	6.837	6.954	6.802	6.922	6.791	6.954
1417322_at	8.602	8.465	8.43	8.508	8.476	8.567
1417323_at	3.696	3.856	3.669	3.89	3.798	4.034
1417324_at	9.093	9.289	8.992	9.224	9.144	9.314
1417325_at	6.041	5.946	5.781	6.059	6.092	5.875
1417326_a_at	10.215	10.004	10.115	10.016	10.175	10.132
1417327_at	9.946	10.128	10.227	10.251	10.027	10.328
1417328_at	7.74	7.748	7.87	7.785	7.77	7.617
1417329_at	8.087	8.216	7.998	8.275	8.052	8.424
1417330_at	5.142	5.147	5.01	5.103	5.03	5.143
1417331_a_at	9.049	8.801	8.949	8.91	8.938	8.917
1417332_at	3.332	3.319	3.535	3.541	3.38	3.425
1417333_at	5.456	4.22	5.476	4.268	5.033	4.029
1417334_at	7.488	7.388	7.519	7.34	7.498	7.328
1417335_at	3.72	3.939	3.841	3.882	3.77	3.819
1417336_a_at	3.966	4.337	4.105	4.097	3.859	4.201
1417337_at	2.145	2.237	2.237	2.277	2.208	2.376
1417338_at	3.566	3.549	3.425	3.501	3.686	3.657
1417339_a_at	12.605	12.383	12.736	12.389	12.613	12.435
1417340_at	9.004	9.029	9.114	9.105	9.003	9.059
1417341_a_at	10.885	9.576	11.033	9.646	10.807	9.538
1417342_at	9.025	7.834	9.072	7.829	8.976	7.683
1417343_at	8.899	9.177	8.756	9.12	8.683	8.856
1417344_at	10.426	10.695	10.497	10.64	10.471	10.667
1417345_at	5.654	5.645	5.56	5.743	5.942	5.677
1417346_at	4.664	5.644	4.478	5.503	4.735	5.674
1417347_at	2.557	2.729	2.606	2.641	2.449	2.538
1417348_at	6.32	6.641	6.053	6.57	6.399	6.655
1417349_at	9.139	9.421	9.115	9.519	9.263	9.512
1417350_at	7.258	7.305	7.306	7.461	7.166	7.525
1417351_a_at	8.444	8.509	8.409	8.557	8.312	8.6
1417352_s_at	7.55	7.818	7.539	7.85	7.598	7.771
1417353_x_at	8.038	8.237	8.23	8.262	8.061	8.2
1417354_at	7.78	7.822	7.822	7.86	7.79	7.987
1417355_at	9.543	8.69	9.619	8.77	9.662	8.79
1417356_at	8.208	7.861	8.327	7.935	8.358	7.896
1417357_at	8.203	7.859	8.054	7.938	8.066	8
1417358_s_at	6.508	6.51	6.196	6.654	6.374	6.633
1417359_at	6.106	6.514	6.11	6.216	6.332	6.854
1417360_at	6.223	6.144	6.396	5.637	6.498	5.832
1417361_at	7.342	6.992	7.346	7.11	7.34	7.099
1417362_at	4.002	4.049	4.014	4.09	4.061	4.003
1417363_at	4.922	5.273	4.927	4.979	5.248	5.096
1417364_at	11.754	11.703	11.682	11.665	11.699	11.576
1417365_a_at	11.217	10.798	11.101	10.742	11.084	10.74
1417366_s_at	12.222	12.098	12.207	12.05	12.237	12.078
1417367_at	11.685	11.71	11.686	11.718	11.658	11.715
1417368_s_at	10.84	11.014	10.89	11.128	10.898	11.1
1417369_at	8.536	8.789	8.594	8.724	8.562	8.697
1417370_at	4.09	3.995	3.761	3.983	3.826	3.919
1417371_at	7.634	7.586	7.607	7.574	7.825	7.868
1417372_a_at	8.022	7.896	8.018	8.068	8.189	8.263
1417373_a_at	12.51	12.934	12.5	12.938	12.544	12.883
1417374_at	10.97	11.442	10.859	11.411	10.894	11.315
1417375_at	7.115	7.637	7.127	7.723	7.074	7.481
1417376_a_at	10.431	9.188	10.424	9.097	10.446	9.21
1417377_at	9.353	7.818	9.036	7.688	9.108	7.768
1417378_at	10.476	9.391	10.461	9.169	10.494	9.193
1417379_at	7.36	7.952	7.548	7.86	7.489	8.048
1417380_at	8.011	8.481	8.216	8.739	8.15	8.705
1417381_at	7.209	7.814	7.158	7.794	6.954	8.053
1417382_at	7.945	8.248	7.97	8.363	7.995	8.349
1417383_at	6.814	6.903	6.823	6.903	6.811	6.913
1417384_at	7.61	7.823	7.659	7.771	7.697	7.752
1417385_at	8.255	7.808	8.139	7.897	8.232	7.869
1417386_at	9.325	9.029	9.197	9.013	9.321	9.028
1417387_at	8.993	9.099	8.954	9.097	8.944	9.264
1417388_at	11.549	11.036	11.557	11.112	11.475	11.105
1417389_at	8.793	8.78	8.76	8.617	8.757	8.791
1417390_at	8.625	8.648	8.506	8.702	8.567	8.681
1417391_a_at	6.165	6.806	5.967	6.669	6.327	6.809
1417392_a_at	9.332	8.377	9.374	8.253	9.308	8.24
1417393_a_at	8.482	7.873	8.497	7.743	8.468	7.759
1417394_at	6.427	7.292	6.949	7.03	6.559	7.413
1417395_at	5.094	5.908	5.848	5.968	5.492	6.202
1417396_at	5.112	5.124	4.968	5.333	4.884	5.128
1417397_at	7.364	7.885	7.322	7.947	7.548	7.967
1417398_at	6.41	6.399	6.597	6.291	6.355	6.244
1417399_at	9.597	10.328	9.408	10.334	9.551	10.221
1417400_at	7.332	7.71	7.314	7.585	7.27	7.655
1417401_at	5.343	5.873	5.553	5.951	5.36	5.743
1417402_at	7.618	7.854	7.678	8.004	7.579	7.997
1417403_at	8.607	8.35	8.41	7.939	8.395	8.231
1417404_at	9.747	9.492	9.786	9.36	9.71	9.572
1417405_at	8.097	8.116	8.119	8.259	8.071	8.14
1417406_at	7.254	7.86	7.459	7.727	7.484	7.943
1417407_at	6.555	6.795	6.625	6.707	6.647	6.826
1417408_at	7.299	7.18	6.858	7.219	7.31	7.393
1417409_at	9.083	9.335	9.34	9.335	9.092	9.287
1417410_s_at	9.135	8.976	9.039	9.033	9.171	8.905
1417411_at	11.775	11.718	11.705	11.829	11.735	11.732
1417412_at	6.364	5.824	6.199	5.742	6.344	5.747
1417413_at	3.931	3.998	3.911	4.055	3.911	3.871
1417414_at	8.894	8.877	8.945	8.863	8.953	8.731
1417415_at	3.704	3.781	3.66	3.7	3.766	3.687
1417416_at	11.021	11.27	11.09	11.373	11.166	11.325
1417417_a_at	13.472	13.559	13.442	13.497	13.503	13.539
1417418_s_at	12.017	12.015	11.903	11.992	11.984	12.192
1417419_at	7.502	7.679	7.48	7.856	7.159	7.587
1417420_at	7.514	8.159	7.501	8.218	7.776	8.132
1417421_at	6.877	7.376	7.091	7.199	6.948	7.458
1417422_at	5.097	5.197	5.127	5.53	5.087	5.23
1417423_at	11.305	11.224	11.265	11.173	11.26	11.15
1417424_at	9.546	9.732	9.527	9.849	9.552	9.858
1417425_at	8.008	8.176	8.068	8.033	8.109	8.191
1417426_at	8.848	9.819	8.845	9.658	8.772	9.893
1417427_at	8.418	8.475	8.287	8.484	8.361	8.531
1417428_at	12.564	12.292	12.52	12.349	12.534	12.387
1417429_at	8.206	8.78	8.195	8.766	8.256	8.949
1417430_at	9.185	9.459	9.098	9.505	9.045	9.578
1417431_a_at	6.798	6.92	6.88	6.879	6.851	6.793
1417432_a_at	8.147	7.818	8.161	7.915	8.087	7.896
1417433_at	9.857	9.75	9.877	9.863	9.869	9.752
1417434_at	9.342	8.752	9.55	8.593	9.41	8.718
1417435_at	10.069	10.418	9.997	10.524	10.16	10.523
1417436_at	4.694	4.913	4.688	4.952	4.833	5.03
1417437_at	6.838	6.834	6.864	6.846	6.783	6.712
1417438_at	8.936	8.97	8.832	9.081	8.892	9.055
1417439_at	5.774	6.369	5.675	6.139	5.806	6.351
1417440_at	7.855	7.909	7.885	7.911	7.89	7.988
1417441_at	8.474	7.991	8.478	8.012	8.432	8.003
1417442_a_at	7.413	7.542	7.386	7.664	7.336	7.61
1417443_at	4.005	4.078	3.981	4.058	4.146	3.831
1417444_at	6.443	6.346	6.636	6.544	6.513	6.528
1417445_at	3.148	3.59	3.49	3.516	3.522	3.483
1417446_at	6.255	6.874	6.301	6.606	6.239	6.905
1417447_at	2.573	2.693	2.715	2.778	2.865	2.632
1417448_at	7.581	7.525	7.601	7.654	7.688	7.555
1417449_at	6.956	6.704	6.957	6.97	6.993	6.913
1417450_a_at	3.878	4.18	3.878	4.068	4.18	4.032
1417451_a_at	13.514	13.451	13.507	13.496	13.501	13.483
1417452_a_at	11.117	11.099	11.025	11.024	10.985	11.043
1417453_at	6.699	6.245	6.579	6.388	6.675	6.47
1417454_at	9.103	9.067	9.124	9.11	9.2	9.067
1417455_at	6.85	7.3	6.676	7.137	6.618	7.142
1417456_at	7.93	7.983	7.925	8.107	8.004	8.015
1417457_at	6.837	7.223	7.012	7.222	6.984	7.352
1417458_s_at	6.515	6.806	6.63	6.801	6.536	6.862
1417459_at	2.591	2.729	2.657	2.464	2.542	2.466
1417460_at	8.518	9.155	8.519	9.093	8.388	9.149
1417461_at	8.672	9.299	6.167	5.333	6.181	4.948
1417462_at	8.27	8.919	5.685	4.981	5.632	4.49
1417463_a_at	11.081	11.161	11.065	11.129	11.109	11.194
1417464_at	6.213	10.232	6.162	5.767	6.325	6.034
1417465_at	10.938	11.229	10.952	11.232	10.959	11.203
1417466_at	11.204	11.116	11.176	10.872	11.032	10.722
1417467_a_at	7.498	7.566	7.529	7.535	7.527	7.547
1417468_at	8.148	8.334	8.223	8.258	7.994	8.187
1417469_at	4.512	4.56	4.49	4.374	4.407	4.554
1417470_at	5.354	5.366	5.307	5.238	5.087	5.551
1417471_s_at	8.025	8.094	8.188	8.266	8.115	8.245
1417472_at	7.275	7.008	7.303	6.831	7.171	6.78
1417473_a_at	5.986	6.148	5.963	6.578	6.076	6.517
1417474_at	8.831	8.389	8.646	8.358	8.722	8.437
1417475_at	8.085	8.32	8.191	8.125	8.186	8.063
1417476_at	7.461	7.675	7.339	7.543	7.411	7.488
1417477_at	7.488	7.567	7.439	7.571	7.447	7.658
1417478_a_at	9.536	9.419	9.525	9.483	9.493	9.503
1417479_at	5.457	5.207	5.307	5.323	5.2	5.073
1417480_at	9.813	9.379	9.702	9.397	9.82	9.475
1417481_at	5.403	5.851	5.226	6.018	5.146	6.898
1417482_at	3.89	3.811	3.84	3.699	3.64	3.998
1417483_at	4.57	5.007	4.682	4.919	4.517	4.894
1417484_at	5.022	6.479	5.251	6.588	5.556	6.596
1417485_at	4.498	5.141	4.632	5.72	4.609	5.197
1417486_at	6.35	6.739	6.491	6.934	6.489	6.835
1417487_at	4.467	4.364	4.707	4.294	4.574	4.588
1417488_at	3.058	2.888	3.015	2.888	2.741	2.444
1417489_at	8.175	4.032	7.964	3.429	7.69	3.205
1417490_at	12.754	12.658	12.763	12.671	12.738	12.641
1417491_at	8.913	9.156	9.024	9.311	8.984	9.29
1417492_at	10.331	10.451	10.389	10.612	10.276	10.491
1417493_at	8.035	8.072	8.116	8.173	8.04	8.138
1417494_a_at	8.601	9.248	8.581	9.348	8.447	9.388
1417495_x_at	8.296	8.992	8.32	9.062	8.044	9.101
1417496_at	6.806	7.128	6.751	7.407	6.581	7.499
1417497_at	6.037	6.561	6.008	7.027	5.898	7.023
1417498_at	5.546	5.466	5.399	5.356	5.553	5.192
1417499_at	10.059	10.419	10.065	10.405	10.008	10.363
1417500_a_at	6.962	7.878	6.849	7.617	6.779	7.676
1417501_at	7.494	7.562	7.402	7.512	7.434	7.546
1417502_at	9.514	9.066	9.301	9.115	9.288	9.114
1417503_at	8.313	8.211	8.253	8.154	8.239	8.236
1417504_at	9.549	10.482	9.26	10.232	9.497	10.305
1417505_s_at	7.903	8.331	7.787	8.284	7.677	8.565
1417506_at	7.461	7.526	7.437	7.552	7.464	7.58
1417507_at	8.985	8.991	9.056	9.042	9.019	9.076
1417508_at	9.984	9.601	9.915	9.624	9.911	9.651
1417509_at	8.46	8.108	8.377	8.139	8.39	8.134
1417510_at	9.415	9.32	9.395	9.304	9.384	9.306
1417511_at	7.088	7.221	7.081	7.232	6.988	7.395
1417512_at	9.237	9.014	9.206	9.077	9.22	9.229
1417513_at	9.216	8.793	9.019	8.72	9.112	8.743
1417514_at	8.044	7.826	8.067	8.031	7.963	8.072
1417515_at	7.263	7.127	7.273	7.08	7.247	7.305
1417516_at	8.473	8.05	8.665	8.01	8.386	7.937
1417517_at	4.427	4.64	4.096	4.438	4.177	4.398
1417518_at	3.623	3.646	3.423	3.442	3.459	3.163
1417519_at	3.924	4.317	4.088	3.924	4.05	4.05
1417520_at	4.782	5.486	4.786	5.538	4.784	5.52
1417521_at	4.007	4.3	4.466	4.144	4.07	3.804
1417522_at	4.623	4.972	4.509	4.794	4.771	4.869
1417523_at	4.712	4.973	4.664	4.99	4.602	4.713
1417524_at	6.036	5.394	6.26	5.03	6.24	5.088
1417525_at	4.802	4.94	4.907	4.824	4.864	4.773
1417526_at	10.699	10.493	10.679	10.378	10.686	10.239
1417527_at	7.316	6.953	7.247	7.095	7.278	7.061
1417528_at	3.354	3.995	3.675	3.501	3.556	3.385
1417529_at	8.634	7.648	8.664	7.726	8.525	7.736
1417530_a_at	9.839	9.884	9.813	10.077	9.799	10.098
1417531_at	2.357	2.272	2.176	2.741	2.259	2.272
1417532_at	2.401	2.27	2.438	2.284	2.653	2.339
1417533_a_at	7.465	8.224	7.357	8.21	7.401	8.344
1417534_at	7.075	7.816	7.056	7.739	6.957	7.916
1417535_at	9.123	9.208	9.158	9.151	9.194	9.317
1417536_at	9.279	8.989	9.157	8.999	9.207	8.953
1417537_at	5.751	5.713	5.611	5.465	5.599	5.731
1417538_at	6.932	6.932	6.972	6.917	6.843	6.968
1417539_at	7.262	7.305	7.313	7.322	7.183	7.325
1417540_at	6.766	6.155	7.055	6.049	6.825	5.931
1417541_at	5.842	5.087	6.095	5.02	5.791	5.452
1417542_at	10.467	10.077	10.445	10.124	10.557	10.008
1417543_at	7.711	7.292	7.68	7.404	7.63	7.329
1417544_a_at	10.104	9.387	10.027	9.201	10.064	9.217
1417545_at	4.379	4.378	4.224	4.288	4.355	4.314
1417546_at	4.118	4.033	3.71	3.723	3.98	3.884
1417547_at	6.899	6.991	6.914	6.914	6.991	6.993
1417548_at	5.329	4.877	5.512	5.461	5.278	5.466
1417549_at	6.755	6.774	6.901	7.018	6.778	7.007
1417550_a_at	3.749	3.138	3.301	3.399	3.386	3.292
1417551_at	5.989	6.028	5.949	6.008	5.972	6.184
1417552_at	6.46	7.019	6.312	7.174	6.441	7.422
1417553_at	3.92	3.881	4.066	3.77	4.091	3.805
1417554_at	3.218	2.86	2.65	2.813	2.871	2.848
1417555_at	7.272	7.203	7.213	7.224	7.32	7.244
1417556_at	2.311	2.399	2.29	2.193	2.386	2.618
1417557_at	9.066	9.057	9.143	9.024	9.129	8.978
1417558_at	8.401	8.594	8.357	8.628	8.465	8.535
1417559_at	8.284	8.127	8.33	8.024	8.327	8.144
1417560_at	8.179	8.094	8.212	7.939	8.194	7.836
1417561_at	5.638	5.944	5.842	5.699	5.416	6.165
1417562_at	6.71	7.059	6.702	6.92	6.639	7.091
1417563_at	4.439	4.525	4.608	4.627	4.624	4.488
1417564_at	8.525	8.668	8.638	8.687	8.384	8.63
1417565_at	7.836	7.745	7.917	7.588	7.987	7.705
1417566_at	7.314	6.982	7.406	7.012	7.212	7.107
1417567_at	7.861	7.87	7.821	7.788	7.887	7.847
1417568_at	9.07	8.934	9.078	9.036	9.141	9.036
1417569_at	9.667	9.279	9.479	9.235	9.528	9.142
1417570_at	6.176	6.455	6.068	6.3	6.305	6.181
1417571_at	6.605	6.478	6.518	6.479	6.556	6.64
1417572_at	5.293	5.234	5.308	5.175	5.379	5.157
1417573_at	9.457	9.459	9.473	9.57	9.39	9.508
1417574_at	6.985	8.365	6.947	7.687	6.829	7.712
1417575_at	7.147	6.771	7.126	6.745	7.084	6.747
1417576_a_at	6.286	6.43	6.164	6.286	6.418	6.286
1417577_at	8.683	6.176	8.579	5.814	8.661	5.926
1417578_a_at	7.305	7.361	7.386	7.358	7.31	7.388
1417579_x_at	7.345	7.35	7.297	7.331	7.313	7.25
1417580_s_at	4.993	5.697	4.81	5.669	4.579	5.748
1417581_at	6.208	6.133	5.987	6.193	6.128	6.347
1417582_s_at	6.419	6.484	6.192	6.545	6.128	6.402
1417583_a_at	8.66	8.803	8.748	8.802	8.716	8.804
1417584_at	5.781	5.551	5.593	5.67	5.671	5.377
1417585_at	5.308	5.676	5.285	5.639	5.374	5.913
1417586_at	8.826	6.78	8.483	6.09	8.578	6.16
1417587_at	3.139	3.4	3.022	2.982	3.2	2.86
1417588_at	5.166	4.449	5.363	4.535	5.217	4.123
1417589_at	2.535	2.342	2.33	2.389	2.41	2.389
1417590_at	6.159	6.6	5.783	6.596	5.87	6.813
1417591_at	7.014	7.125	6.948	7.167	6.942	7.123
1417592_at	8.115	8.193	8.156	8.242	8.179	8.402
1417593_at	9.183	9.126	9.158	9.114	9.162	9.057
1417594_at	8.439	8.57	8.497	8.703	8.492	8.615
1417595_at	5.33	5.994	4.957	5.698	5.346	5.634
1417596_at	6.601	6.731	6.595	6.779	6.618	6.788
1417597_at	2.572	3.17	2.767	2.699	2.759	2.965
1417598_a_at	9.941	9.56	9.957	9.719	9.901	9.609
1417599_at	4.947	5.298	5.342	5.211	5.083	5.343
1417600_at	5.708	5.8	6.298	6.299	6.264	6.443
1417601_at	3.45	3.486	3.29	3.143	3.104	3.296
1417602_at	4.874	4.465	5.177	4.352	5.663	5.218
1417603_at	4.088	3.786	3.751	3.995	4.329	3.852
1417604_at	7.571	7.541	7.624	7.484	7.524	7.503
1417605_s_at	7.383	7.402	7.469	7.344	7.297	7.234
1417606_a_at	11.691	11.965	11.64	11.772	11.581	11.634
1417607_at	5.167	5.689	5.36	5.072	4.93	5.034
1417608_a_at	11.679	11.58	11.629	11.567	11.608	11.544
1417609_at	10.011	9.584	10.189	9.599	10.052	9.487
1417610_at	4.588	4.66	4.571	4.585	4.586	4.687
1417611_at	5.429	5.704	5.416	5.46	5.258	5.755
1417612_at	5.69	6.667	5.933	6.708	5.752	6.759
1417613_at	4.722	5.335	4.977	5.2	4.868	4.868
1417614_at	5.988	9.215	6.01	5.703	6.131	5.709
1417615_a_at	11.654	11.672	11.653	11.675	11.611	11.679
1417616_at	4.12	4.497	3.971	4.359	3.939	4.679
1417617_at	3.025	2.937	3.153	3.057	3.137	2.985
1417618_at	5.261	5.78	5.07	5.687	5.091	6.72
1417619_at	8.065	8.215	8.05	8.499	8.226	8.35
1417620_at	5.493	6.409	5.249	6.255	5.126	6.241
1417621_at	5.286	5.613	5.508	5.708	5.325	5.705
1417622_at	10.241	10.385	10.24	10.308	10.416	10.487
1417623_at	6.813	7.008	6.762	6.803	6.782	6.846
1417624_at	8.829	8.836	9.148	9.622	8.86	9.295
1417625_s_at	7.624	8.026	7.855	8.448	7.608	8.733
1417626_at	8.837	9.097	8.804	9.012	8.9	9.135
1417627_a_at	9.053	8.701	9.07	9.076	9.131	9.013
1417628_at	7.061	7.173	7.014	7.035	7.085	7.104
1417629_at	5.261	5.965	5.661	5.83	5.875	5.909
1417630_at	8.037	8.419	7.924	8.439	8.128	8.456
1417631_at	6.86	7.225	6.804	7.355	7.009	7.15
1417632_at	9.706	9.59	9.644	9.619	9.636	9.56
1417633_at	6.626	7.429	6.639	7.335	6.523	7.369
1417634_at	6.01	6.648	6.035	6.569	5.828	6.648
1417635_at	5.794	5.719	6.083	6.012	5.871	5.899
1417636_at	6.047	6.31	6.013	6.144	6.077	6.499
1417637_a_at	6.003	6.365	6.051	6.347	6.101	6.459
1417638_at	5.095	5.034	5.114	5.138	4.983	4.596
1417639_at	3.339	3.158	3.194	3.329	3.03	3.163
1417640_at	4.266	4.405	4.19	4.862	4.252	4.21
1417641_at	2.818	2.374	2.463	2.585	2.684	2.552
1417642_at	4.47	4.574	4.493	4.778	4.474	4.609
1417643_at	5.551	5.179	5.841	5.223	5.609	5.035
1417644_at	7.524	7.729	7.506	7.631	7.594	7.79
1417645_at	3.914	3.671	3.738	3.836	3.802	3.926
1417646_a_at	7.492	7.715	7.557	7.795	7.379	7.911
1417647_at	7.626	7.711	7.622	7.824	7.428	7.903
1417648_s_at	8.015	8.266	8.137	8.432	8.102	8.483
1417649_at	6.457	6.918	6.332	7.197	6.488	7.411
1417650_at	4.03	4.345	4.259	4.345	4.429	4.548
1417651_at	3.359	3.626	3.226	3.353	3.248	3.037
1417652_a_at	12.194	12.17	12.21	12.228	12.173	12.233
1417653_at	10.242	11.445	10.037	11.286	10.256	11.344
1417654_at	6.076	5.869	5.89	6.015	6.047	6.019
1417655_a_at	7.767	7.485	7.593	7.501	7.563	7.446
1417656_at	3.978	3.785	3.454	3.799	3.647	3.799
1417657_s_at	8.257	8.134	8.42	8.131	8.212	8.172
1417658_at	5.453	5.596	5.83	5.602	5.678	5.648
1417659_at	10.369	10.245	10.398	10.306	10.302	10.393
1417660_s_at	11.736	11.624	11.754	11.672	11.68	11.655
1417661_at	7.049	7.527	7.108	7.438	6.939	7.489
1417662_at	2.95	3.486	3.107	3.443	3.32	3.239
1417663_a_at	9.428	9.911	9.452	9.944	9.437	9.963
1417664_a_at	9.08	9.505	9.01	9.703	8.987	9.595
1417665_a_at	7.922	8.278	7.903	8.263	7.943	8.285
1417666_at	8.653	8.62	8.733	8.572	8.698	8.628
1417667_a_at	5.123	5.947	5.22	5.713	5.126	6.089
[truncated: 43,103 more rows]
