# Supplementary material for: Transcriptomic and proteomic profiling of NaV1.8-expressing mouse nociceptors
Source: Front Mol Neurosci. 2022 Oct 11;15:1002842. doi: 10.3389/fnmol.2022.1002842 (PMC9593034; doi:10.3389/fnmol.2022.1002842)
Supplement: Supplementary file 5 [file Table_5.XLSX]

## Sheet: Suppl Tab3 Transcripts 21037
Supplementary Table 5. All transcripts (21,037) detected in mouse DRG using mRNA Microarray
No.	Gene Symbol	Fold-Change (DTA/Ctrl)	log2(Fold-Change) (DTA/Ctrl)	FDR P-val (DTA/Ctrl)	- log10(FDR P-value) (DTA/Ctrl)	Description	Affymetrix Probe ID	Feature Type
1	0610005C13Rik	-1.128	-0.173761	0.611509	0.213597	RIKEN cDNA 0610005C13 gene	1434906_at	lncRNA gene
2	0610006L08Rik	-1.13067	-0.177179	0.373563	0.427637	RIKEN cDNA 0610006L08 gene	1430444_at	lncRNA gene
3	0610009B22Rik	-1.0042	-0.00604376	0.984944	0.00658833	RIKEN cDNA 0610009B22 gene	1418083_at	protein coding gene
4	0610009L18Rik	1.01743	0.0249295	0.375828	0.425011	RIKEN cDNA 0610009L18 gene	1453141_at	lncRNA gene
5	0610010K14Rik	1.30004	0.37856	0.0155008	1.80965	RIKEN cDNA 0610010K14 gene	1428679_s_at	protein coding gene
6	0610012G03Rik	1.08252	0.11439	0.335473	0.474343	RIKEN cDNA 0610012G03 gene	1417002_at	protein coding gene
7	0610025J13Rik	-1.00351	-0.00506218	0.913119	0.0394726	RIKEN cDNA 0610025J13 gene	1432532_at	lncRNA gene
8	0610030E20Rik	1.12004	0.163548	0.281216	0.550959	RIKEN cDNA 0610030E20 gene	1435538_at	protein coding gene
9	0610033M10Rik	-1.16961	-0.226023	0.613058	0.212498	RIKEN cDNA 0610033M10 gene	1432291_at	lncRNA gene
10	0610038B21Rik	1.03679	0.0521223	0.298729	0.524723	RIKEN cDNA 0610038B21 gene	1430930_at	lncRNA gene
11	0610039K10Rik	-1.0188	-0.0268666	0.579725	0.236778	RIKEN cDNA 0610039K10 gene	1430761_at	lncRNA gene
12	0610040A22Rik	1.38688	0.471847	0.405661	0.391837	RIKEN cDNA 0610040A22 gene	1432770_at	lncRNA gene
13	0610040B10Rik	1.17876	0.237268	0.200787	0.697265	RIKEN cDNA 0610040B10 gene	1456161_at	lncRNA gene
14	0610040F04Rik	1.17636	0.234324	0.510591	0.291927	RIKEN cDNA 0610040F04 gene	1442672_at	lncRNA gene
15	0610040J01Rik	1.30804	0.387408	0.0106577	1.97234	RIKEN cDNA 0610040J01 gene	1424404_at	protein coding gene
16	0610042E11Rik	-1.07198	-0.100278	0.367086	0.435233	RIKEN cDNA 0610042E11 gene	1432662_at	lncRNA gene
17	0710001A04Rik	-1.0765	-0.106352	0.728481	0.137582	RIKEN cDNA 0710001A04 gene	1454126_at	lncRNA gene
18	0710001D07Rik	1.3261	0.40719	0.220558	0.656478	RIKEN cDNA 0710001D07 gene	1428989_at	lncRNA gene
19	1010001I08Rik	1.02159	0.0308191	0.990573	0.00411343	RIKEN cDNA 1010001I08 gene	1454127_at	lncRNA gene
20	1110002L01Rik	-1.06281	-0.087881	0.16231	0.789655	RIKEN cDNA 1110002L01 gene	1429484_at	lncRNA gene
21	1110004F10Rik	-1.02202	-0.0314248	0.433872	0.362639	RIKEN cDNA 1110004F10 gene	1423335_at	protein coding gene
22	1110004M10Rik	1.05681	0.0797119	0.72774	0.138024	RIKEN cDNA 1110004M10 gene	1432584_at	lncRNA gene
23	1110006E14Rik	-1.30688	-0.386131	0.620486	0.207268	RIKEN cDNA 1110006E14 gene	1431094_at	lncRNA gene
24	1110006O24Rik	-1.0132	-0.0189176	0.814768	0.0889662	RIKEN cDNA 1110006O24 gene	1420750_at	lncRNA gene
25	1110008E08Rik	-1.20347	-0.267195	0.5029	0.298518	RIKEN cDNA 1110008E08 gene	1454258_at	lncRNA gene
26	1110015O18Rik	-1.03857	-0.0545929	0.905693	0.0430189	RIKEN cDNA 1110015O18 gene	1453443_at	lncRNA gene
27	1110017D15Rik	1.12444	0.169208	0.220539	0.656514	RIKEN cDNA 1110017D15 gene	1429471_at	protein coding gene
28	1110018N20Rik	1.0134	0.0192023	0.824706	0.083701	RIKEN cDNA 1110018N20 gene	1456669_at	lncRNA gene
29	1110019B22Rik	1.09458	0.130383	0.214431	0.668712	RIKEN cDNA 1110019B22 gene	1431884_at	lncRNA gene
30	1110019D14Rik	-1.02355	-0.0335844	0.349159	0.456977	RIKEN cDNA 1110019D14 gene	1453434_at	lncRNA gene
31	1110020A21Rik	1.1638	0.218843	0.472024	0.326036	RIKEN cDNA 1110020A21 gene	1439574_at	lncRNA gene
32	1110020C17Rik	-1.14333	-0.193246	0.986471	0.00591559	RIKEN cDNA 1110020C17 gene	1432233_at	lncRNA gene
33	1110028F11Rik	-1.1445	-0.194723	0.729722	0.136843	RIKEN cDNA 1110028F11 gene	1431383_at	lncRNA gene
34	1110028F18Rik	1.03221	0.0457393	0.552994	0.25728	RIKEN cDNA 1110028F18 gene	1431584_at	lncRNA gene
35	1110032A03Rik	1.05886	0.0825159	0.432633	0.36388	RIKEN cDNA 1110032A03 gene	1417211_a_at	protein coding gene
36	1110032F04Rik	-1.0172	-0.024609	0.834254	0.0787015	RIKEN cDNA 1110032F04 gene	1443515_at	protein coding gene
37	1110035E04Rik	-1.00924	-0.0132693	0.967046	0.0145531	RIKEN cDNA 1110035E04 gene	1432114_at	lncRNA gene
38	1110038B12Rik	1.00018	0.000259662	0.974817	0.011077	RIKEN cDNA 1110038B12 gene	1441081_a_at	lncRNA gene
39	1110038F14Rik	1.05122	0.0720591	0.89218	0.0495478	RIKEN cDNA 1110038F14 gene	1416885_at	protein coding gene
40	1110046J04Rik	1.07005	0.0976742	0.230962	0.63646	RIKEN cDNA 1110046J04 gene	1457779_at	lncRNA gene
41	1110059E24Rik	1.00167	0.00241161	0.961124	0.0172205	RIKEN cDNA 1110059E24 gene	1416841_at	protein coding gene
42	1110059G02Rik	-1.06678	-0.0932654	0.51294	0.289933	RIKEN cDNA 1110059G02 gene	1438288_x_at	lncRNA gene
43	1110059G10Rik	-1.02572	-0.0366341	0.928701	0.032124	RIKEN cDNA 1110059G10 gene	1418048_at	protein coding gene
44	1110064A23Rik	1.25577	0.32857	0.0933851	1.02972	RIKEN cDNA 1110064A23 gene	1439543_at	lncRNA gene
45	1110065P20Rik	1.05554	0.0779867	0.325836	0.487001	RIKEN cDNA 1110065P20 gene	1455545_at	protein coding gene
46	1190005I06Rik	1.30032	0.378864	0.0220168	1.65725	RIKEN cDNA 1190005I06 gene; Emc8-1190005I06Rik readthrough	1452609_at	protein coding gene
47	1190007I07Rik	1.24481	0.315924	0.0312379	1.50532	RIKEN cDNA 1190007I07 gene; RIKEN cDNA 1810014B01 gene	1429259_a_at	protein coding gene
48	1200007C13Rik	1.10238	0.140626	0.33876	0.470108	RIKEN cDNA 1200007C13 gene	1431837_at	lncRNA gene
49	1200015M12Rik	1.66852	0.738566	0.131649	0.880582	RIKEN cDNA 1200015M12 gene	1427932_s_at	lncRNA gene
50	1300002E11Rik	1.13533	0.183108	0.215356	0.666842	RIKEN cDNA 1300002E11 gene	1430137_at	lncRNA gene
51	1300014J16Rik	1.00682	0.00980005	0.978415	0.00947703	RIKEN cDNA 1300014J16 gene	1431247_at	lncRNA gene
52	1500002F19Rik	1.21453	0.280396	0.173036	0.761865	RIKEN cDNA 1500002F19 gene	1425737_at	lncRNA gene
53	1500002I01Rik	1.00952	0.0136709	0.878789	0.0561154	RIKEN cDNA 1500002I01 gene	1453850_at	lncRNA gene
54	1500004A13Rik	-1.23616	-0.305864	0.452143	0.344724	RIKEN cDNA 1500004A13 gene; synaptotagmin XI	1429729_at	lncRNA gene
55	1500005C15Rik	-1.09598	-0.132228	0.906425	0.0426683	RIKEN cDNA 1500005C15 gene	1432663_at	lncRNA gene
56	1500009L16Rik	1.45904	0.545019	0.00307377	2.51233	RIKEN cDNA 1500009L16 gene	1452840_at	protein coding gene
57	1500011B03Rik	-1.53324	-0.616584	0.00152703	2.81615	RIKEN cDNA 1500011B03 gene	1428370_at	protein coding gene
58	1500015A07Rik	-1.12525	-0.170239	0.197426	0.704596	RIKEN cDNA 1500015A07 gene	1429162_at	lncRNA gene
59	1500032P08Rik	-1.02922	-0.0415556	0.417959	0.378867	RIKEN cDNA 1500032P08 gene	1447537_at	lncRNA gene
60	1500035N22Rik	-1.16931	-0.225654	0.275508	0.559866	RIKEN cDNA 1500035N22 gene	1430070_at	lncRNA gene
61	1520401O13Rik	-1.01345	-0.0192792	0.695902	0.157452	RIKEN cDNA 1520401O13 gene	1433288_at	lncRNA gene
62	1600010M07Rik	1.00723	0.010396	0.877069	0.0569662	RIKEN cDNA 1600010M07 gene	1453585_at	lncRNA gene
63	1600012H06Rik	1.05752	0.0806795	0.451388	0.34545	RIKEN cDNA 1600012H06 gene	1428217_at	protein coding gene
64	1600014C10Rik	1.01844	0.026361	0.868539	0.0612105	RIKEN cDNA 1600014C10 gene	1424444_a_at	protein coding gene
65	1600014C23Rik	-1.01636	-0.0234129	0.805477	0.0939466	RIKEN cDNA 1600014C23 gene	1453963_at	protein coding gene
66	1600020E01Rik	1.16308	0.217947	0.193143	0.714121	RIKEN cDNA 1600020E01 gene	1436424_at	lncRNA gene
67	1600022D10Rik	1.11003	0.150593	0.610656	0.214203	RIKEN cDNA 1600022D10 gene	1431723_at	lncRNA gene
68	1600023N17Rik	-1.07254	-0.101026	0.829006	0.0814423	RIKEN cDNA 1600023N17 gene	1457647_x_at	lncRNA gene
69	1600025M17Rik	-1.06686	-0.0933668	0.47371	0.324487	RIKEN cDNA 1600025M17 gene	1444548_at	lncRNA gene
70	1600029I14Rik	-1.04132	-0.058419	0.697336	0.156558	RIKEN cDNA 1600029I14 gene	1430852_at	lncRNA gene
71	1600029O15Rik	-1.23694	-0.306779	0.12651	0.897876	ribosomal protein L17 pseudogene	1454055_at	pseudogene
72	1700001C19Rik	-1.01731	-0.024758	0.454985	0.342003	RIKEN cDNA 1700001C19 gene	1452602_a_at	protein coding gene
73	1700001F09Rik	-1.11121	-0.152134	0.983577	0.00719146	RIKEN cDNA 1700001F09 gene; predicted gene 10375; predicted gene 10377; uncharacterized LOC102639037	1417906_at	protein coding gene
74	1700001G11Rik	1.00692	0.0099419	0.767314	0.115027	RIKEN cDNA 1700001G11 gene	1438544_at	lncRNA gene
75	1700001G17Rik	-1.00253	-0.00364397	0.995507	0.00195577	RIKEN cDNA 1700001G17 gene	1449562_at	lncRNA gene
76	1700001K19Rik	-1.07212	-0.100466	0.546061	0.262759	RIKEN cDNA 1700001K19 gene	1422722_at	protein coding gene
77	1700001L05Rik	-1.7929	-0.842292	0.000517345	3.28622	RIKEN cDNA 1700001L05 gene	1429795_at	lncRNA gene
78	1700001L19Rik	-1.95102	-0.964231	9.91559e-05	4.00368	RIKEN cDNA 1700001L19 gene	1453643_at	protein coding gene
79	1700001O22Rik	-1.00464	-0.00667288	0.467653	0.330076	RIKEN cDNA 1700001O22 gene	1424795_a_at	protein coding gene
80	1700001P01Rik	-1.04694	-0.0661801	0.901798	0.0448906	RIKEN cDNA 1700001P01 gene	1430091_at	protein coding gene
81	1700003D09Rik	-1.01633	-0.0233746	0.471881	0.326167	RIKEN cDNA 1700003D09 gene	1430266_at	lncRNA gene
82	1700003E16Rik	-1.08791	-0.121563	0.581668	0.235325	RIKEN cDNA 1700003E16 gene	1428601_at	protein coding gene
83	1700003E24Rik	-1.02227	-0.0317749	0.996777	0.00140177	Gm5941 pseudogene; cDNA sequence BC061195	1437988_x_at	lncRNA gene
84	1700003F12Rik	1.11281	0.154207	0.332354	0.478399	RIKEN cDNA 1700003F12 gene	1440176_x_at	protein coding gene
85	1700003H04Rik	1.0206	0.0294119	0.900244	0.0456398	RIKEN cDNA 1700003H04 gene	1429482_at	protein coding gene
86	1700003I16Rik	-1.08674	-0.120011	0.41446	0.382517	RIKEN cDNA 1700003I16 gene	1430276_at	lncRNA gene
87	1700003P14Rik	-1.04514	-0.0637031	0.952694	0.0210464	RIKEN cDNA 1700003P14 gene	1431103_at	lncRNA gene
88	1700006A11Rik	1.0049	0.00704907	0.931885	0.0306379	RIKEN cDNA 1700006A11 gene	1431967_at	protein coding gene
89	1700006F04Rik	-1.1294	-0.175553	0.511007	0.291573	RIKEN cDNA 1700006F04 gene	1457663_at	lncRNA gene
90	1700006J14Rik	-1.16354	-0.218521	0.264107	0.578221	RIKEN cDNA 1700006J14 gene	1430182_a_at	lncRNA gene
91	1700007E05Rik	1.00649	0.00932854	0.960809	0.017363	RIKEN cDNA 1700007E05 gene	1430199_at	pseudogene
92	1700007F19Rik	1.00109	0.00157168	0.877359	0.0568228	RIKEN cDNA 1700007F19 gene	1431984_at	lncRNA gene
93	1700007J10Rik	1.00477	0.00686673	0.703944	0.152462	RIKEN cDNA 1700007J10 gene	1431612_at	lncRNA gene
94	1700007L15Rik	1.23335	0.302585	0.0770528	1.11321	RIKEN cDNA 1700007L15 gene	1435403_at	lncRNA gene
95	1700008H02Rik	-1.05298	-0.0744767	0.646852	0.189195	RIKEN cDNA 1700008H02 gene	1432652_at	lncRNA gene
96	1700008J07Rik	1.2822	0.35862	0.180203	0.744238	RIKEN cDNA 1700008J07 gene	1428732_at	lncRNA gene
97	1700008K24Rik	1.17502	0.23269	0.181927	0.740102	RIKEN cDNA 1700008K24 gene	1434368_at	lncRNA gene
98	1700008N17Rik	1.04293	0.0606368	0.457473	0.339634	RIKEN cDNA 1700008N17 gene	1433160_at	lncRNA gene
99	1700008O03Rik	1.11522	0.157324	0.100265	0.998853	RIKEN cDNA 1700008O03 gene	1445146_at	protein coding gene
100	1700008P02Rik	1.09176	0.126653	0.974602	0.0111727	RIKEN cDNA 1700008P02 gene	1430284_at	protein coding gene
101	1700009J07Rik	1.05847	0.0819858	0.571879	0.242696	RIKEN cDNA 1700009J07 gene	1432505_at	lncRNA gene
102	1700009N14Rik	1.06993	0.0975097	0.96018	0.0176472	RIKEN cDNA 1700009N14 gene	1429747_at	protein coding gene
103	1700010B08Rik	-1.00181	-0.0026118	0.764682	0.116519	RIKEN cDNA 1700010B08 gene	1429827_at	protein coding gene
104	1700010B13Rik	-1.10796	-0.147899	0.572253	0.242412	RIKEN cDNA 1700010B13 gene	1431526_at	lncRNA gene
105	1700010D01Rik	1.04651	0.0655833	0.588057	0.23058	RIKEN cDNA 1700010D01 gene; predicted gene 5941	1429636_at	lncRNA gene
106	1700010H22Rik	-1.00387	-0.0055782	0.566988	0.246426	RIKEN cDNA 1700010H22 gene	1443839_at	lncRNA gene
107	1700010I14Rik	-1.32806	-0.40932	0.191027	0.718905	RIKEN cDNA 1700010I14 gene	1419624_a_at	protein coding gene
108	1700010L04Rik	-1.08382	-0.11613	0.502416	0.298937	RIKEN cDNA 1700010L04 gene	1431783_at	lncRNA gene
109	1700011B04Rik	-1.06679	-0.0932816	0.462102	0.335262	RIKEN cDNA 1700011B04 gene	1442926_at	lncRNA gene
110	1700011L22Rik	-2.34498	-1.22958	0.00197592	2.70423	RIKEN cDNA 1700011L22 gene	1453346_at	protein coding gene
111	1700011M02Rik	-1.23533	-0.304899	0.0131631	1.88064	RIKEN cDNA 1700011M02 gene	1436683_at	protein coding gene
112	1700012A03Rik	1.00581	0.00836211	0.760788	0.118736	RIKEN cDNA 1700012A03 gene	1429142_at	protein coding gene
113	1700012B07Rik	-1.01475	-0.0211172	0.802197	0.095719	RIKEN cDNA 1700012B07 gene	1428703_at	protein coding gene
114	1700012B09Rik	-1.0074	-0.0106352	0.811674	0.0906182	RIKEN cDNA 1700012B09 gene	1428984_a_at	protein coding gene
115	1700012D01Rik	1.15981	0.213886	0.0438413	1.35812	RIKEN cDNA 1700012D01 gene; transmembrane protein 194	1459813_at	lncRNA gene
116	1700012E03Rik	1.19448	0.256385	0.305532	0.514943	RIKEN cDNA 1700012E03 gene	1453454_at	lncRNA gene
117	1700012I11Rik	-1.08741	-0.120896	0.356976	0.44736	RIKEN cDNA 1700012I11 gene	1453460_at	lncRNA gene
118	1700012O15Rik	1.09811	0.135024	0.311121	0.50707	RIKEN cDNA 1700012O15 gene	1436496_at	lncRNA gene
119	1700013D24Rik	-1.13911	-0.187902	0.343211	0.464439	RIKEN cDNA 1700013D24 gene	1437792_at	protein coding gene
120	1700013G24Rik	-1.12726	-0.172822	0.107699	0.967789	RIKEN cDNA 1700013G24 gene	1453167_at	protein coding gene
121	1700013H16Rik	-1.02367	-0.0337437	0.948495	0.0229648	RIKEN cDNA 1700013H16 gene	1453331_at	protein coding gene
122	1700015C15Rik	1.06078	0.0851309	0.782604	0.106458	RIKEN cDNA 1700015C15 gene	1447673_x_at	lncRNA gene
123	1700015G11Rik	1.11421	0.156022	0.496079	0.304449	RIKEN cDNA 1700015G11 gene	1459995_at	protein coding gene
124	1700016A09Rik	-1.01692	-0.0242034	0.691427	0.160254	RIKEN cDNA 1700016A09 gene	1432470_at	lncRNA gene
125	1700016C15Rik	1.06222	0.0870772	0.660331	0.180238	RIKEN cDNA 1700016C15 gene	1430674_at	protein coding gene
126	1700016D06Rik	1.08146	0.112976	0.454006	0.342939	RIKEN cDNA 1700016D06 gene	1425657_at	protein coding gene
127	1700016D18Rik	-1.01645	-0.0235449	0.599274	0.222375	RIKEN cDNA 1700016D18 gene	1429837_at	lncRNA gene
128	1700016H13Rik	1.0019	0.00273564	0.678022	0.168756	RIKEN cDNA 1700016H13 gene	1453879_at	protein coding gene
129	1700016K19Rik	-1.01186	-0.0170154	0.986789	0.00577588	RIKEN cDNA 1700016K19 gene	1436593_at	protein coding gene
130	1700016P04Rik	1.06203	0.0868204	0.812003	0.0904424	RIKEN cDNA 1700016P04 gene	1438791_at	lncRNA gene
131	1700017B05Rik	1.11511	0.15718	0.214195	0.669191	RIKEN cDNA 1700017B05 gene	1429758_at	protein coding gene
132	1700017G19Rik	-1.08992	-0.124221	0.909864	0.0410237	RIKEN cDNA 1700017G19 gene	1429645_at	lncRNA gene
133	1700017H01Rik	1.04076	0.0576444	0.793439	0.100486	RIKEN cDNA 1700017H01 gene	1432735_at	lncRNA gene
134	1700017L05Rik	-1.14671	-0.197498	0.260192	0.584706	RIKEN cDNA 1700017L05 gene	1457258_at	lncRNA gene
135	1700017N19Rik	1.03269	0.04641	0.848843	0.0711728	RIKEN cDNA 1700017N19 gene	1430140_at	protein coding gene
136	1700018A04Rik	-1.00212	-0.00305672	0.909242	0.0413207	RIKEN cDNA 1700018A04 gene	1431567_at	lncRNA gene
137	1700018A14Rik	-1.06865	-0.0957962	0.703641	0.152649	RIKEN cDNA 1700018A14 gene	1453900_at	lncRNA gene
138	1700018B08Rik	-1.08932	-0.123424	0.335608	0.474168	RIKEN cDNA 1700018B08 gene	1429075_a_at	protein coding gene
139	1700018B24Rik	-1.38609	-0.471019	0.0284182	1.5464	enhancer of rudimentary homolog pseudogene	1451061_at	lncRNA gene
140	1700018F24Rik	-1.04919	-0.069276	0.895811	0.0477835	RIKEN cDNA 1700018F24 gene	1449923_at	protein coding gene
141	1700018G05Rik	-1.05562	-0.0780892	0.303954	0.517192	RIKEN cDNA 1700018G05 gene	1441861_at	protein coding gene
142	1700018L02Rik	-1.1584	-0.21214	0.446252	0.35042	RIKEN cDNA 1700018L02 gene	1431148_at	lncRNA gene
143	1700018M17Rik	-1.03609	-0.0511521	0.541122	0.266705	RIKEN cDNA 1700018M17 gene	1430844_at	pseudogene
144	1700018P08Rik	-1.05774	-0.0809782	0.734077	0.134259	RIKEN cDNA 1700018P08 gene	1454385_at	lncRNA gene
145	1700019A02Rik	1.01358	0.0194543	0.917595	0.037349	RIKEN cDNA 1700019A02 gene	1429037_at	protein coding gene
146	1700019D03Rik	-3.08439	-1.62499	3.34185e-05	4.47601	RIKEN cDNA 1700019D03 gene	1430368_s_at	protein coding gene
147	1700019L13Rik	-1.18074	-0.239694	0.236509	0.626153	RIKEN cDNA 1700019L13 gene	1433001_at	lncRNA gene
148	1700019M22Rik	-1.01788	-0.0255647	0.920612	0.0359236	NFX-like protein	1429513_at	pseudogene
149	1700019N19Rik	-1.0305	-0.0433431	0.508658	0.293574	RIKEN cDNA 1700019N19 gene	1451001_at	protein coding gene
150	1700019P21Rik	-1.01096	-0.0157216	0.975661	0.0107011	RIKEN cDNA 1700019P21 gene	1447710_at	lncRNA gene
151	1700020A23Rik	-1.02303	-0.0328513	0.893324	0.0489912	RIKEN cDNA 1700020A23 gene	1430422_at	protein coding gene
152	1700020L24Rik	1.04278	0.060439	0.395882	0.402435	RIKEN cDNA 1700020L24 gene	1453779_at	protein coding gene
153	1700020M10Rik	1.01911	0.0273098	0.782109	0.106733	RIKEN cDNA 1700020M10 gene	1432493_at	lncRNA gene
154	1700020N01Rik	-1.1091	-0.149392	0.263325	0.579507	RIKEN cDNA 1700020N01 gene	1429868_at	protein coding gene
155	1700020N15Rik	-1.00887	-0.0127417	0.967601	0.0143036	RIKEN cDNA 1700020N15 gene; predicted gene 6812	1430524_at	protein coding gene
156	1700021A07Rik	1.03779	0.0535131	0.938731	0.0274591	RIKEN cDNA 1700021A07 gene	1453964_at	lncRNA gene
157	1700021F07Rik	-1.15825	-0.211944	0.412122	0.384974	RIKEN cDNA 1700021F07 gene	1429803_at	protein coding gene
158	1700021N20Rik	1.11991	0.163389	0.330914	0.480285	RIKEN cDNA 1700021N20 gene	1447648_at	lncRNA gene
159	1700021P04Rik	-1.04879	-0.0687217	0.323542	0.490069	RIKEN cDNA 1700021P04 gene	1432528_at	lncRNA gene
160	1700022A21Rik	1.00352	0.00506649	0.985525	0.00633253	glycerol-3-phosphate dehydrogenase 1-like pseudogene	1453157_at	pseudogene
161	1700022A22Rik	1.01337	0.019161	0.814646	0.0890313	RIKEN cDNA 1700022A22 gene	1432341_at	lncRNA gene
162	1700023A20Rik	-1.16102	-0.215392	0.267085	0.573351	RIKEN cDNA 1700023A20 gene	1453974_at	lncRNA gene
163	1700023B13Rik	1.09283	0.128069	0.800523	0.0966264	RIKEN cDNA 1700023B13 gene	1433359_at	lncRNA gene
164	1700023F02Rik	1.09938	0.136694	0.981448	0.00813293	RIKEN cDNA 1700023F02 gene	1441078_at	lncRNA gene
165	1700023G09Rik	-1.0051	-0.00733618	0.814661	0.0890233	RIKEN cDNA 1700023G09 gene	1432069_at	lncRNA gene
166	1700023H06Rik	-1.07055	-0.0983481	0.823698	0.0842318	RIKEN cDNA 1700023H06 gene	1459253_at	lncRNA gene
167	1700024B05Rik	1.01063	0.0152506	0.723553	0.14053	RIKEN cDNA 1700024B05 gene; predicted gene 7995; predicted gene 8267	1441741_at	protein coding gene
168	1700024P12Rik	-1.05931	-0.0831235	0.342737	0.465039	RIKEN cDNA 1700024P12 gene	1433334_at	lncRNA gene
169	1700025G04Rik	1.26141	0.335034	0.0912463	1.03978	RIKEN cDNA 1700025G04 gene	1436431_at	protein coding gene
170	1700025H01Rik	-1.06423	-0.08981	0.838932	0.0762732	RIKEN cDNA 1700025H01 gene	1454273_at	lncRNA gene
171	1700025K04Rik	1.09831	0.135291	0.6637	0.178028	RIKEN cDNA 1700025K04 gene	1454165_at	lncRNA gene
172	1700026H06Rik	1.0332	0.0471126	0.924557	0.0340661	RIKEN cDNA 1700026H06 gene	1432983_at	lncRNA gene
173	1700026J12Rik	-1.02601	-0.0370462	0.780439	0.107661	RIKEN cDNA 1700026J12 gene	1453793_at	lncRNA gene
174	1700027F06Rik	-1.1675	-0.223423	0.136487	0.864909	RIKEN cDNA 1700027F06 gene	1458398_at	lncRNA gene
175	1700027J07Rik	-1.00145	-0.00209616	0.556891	0.25423	RIKEN cDNA 1700027J07 gene	1430507_at	lncRNA gene
176	1700028E10Rik	-1.00157	-0.00225605	0.763359	0.117271	RIKEN cDNA 1700028E10 gene	1440352_at	lncRNA gene
177	1700028I16Rik	-1.2353	-0.304865	0.0462827	1.33458	RIKEN cDNA 1700028I16 gene	1453459_at	lncRNA gene
178	1700028J19Rik	1.08152	0.113056	0.9998	8.68241e-05	RIKEN cDNA 1700028J19 gene	1432186_at	protein coding gene
179	1700029F12Rik	-1.08472	-0.117323	0.400782	0.397091	RIKEN cDNA 1700029F12 gene	1419715_at	protein coding gene
180	1700029H14Rik	1.08006	0.111114	0.423286	0.373366	RIKEN cDNA 1700029H14 gene	1450999_a_at	protein coding gene
181	1700029I15Rik	-1.06501	-0.0908643	0.547247	0.261816	RIKEN cDNA 1700029I15 gene	1438499_at	protein coding gene
182	1700029J07Rik	1.07678	0.106722	0.530879	0.275004	RIKEN cDNA 1700029J07 gene	1453168_at	protein coding gene
183	1700029M03Rik	-1.02848	-0.0405165	0.783657	0.105874	RIKEN cDNA 1700029M03 gene	1440793_at	lncRNA gene
184	1700029M20Rik	-1.00329	-0.00474155	0.907278	0.0422595	RIKEN cDNA 1700029M20 gene	1453154_at	lncRNA gene
185	1700030C10Rik	1.11293	0.15436	0.0777594	1.10925	RIKEN cDNA 1700030C10 gene	1454308_at	lncRNA gene
186	1700030J22Rik	-1.14681	-0.197626	0.274033	0.562197	RIKEN cDNA 1700030J22 gene	1430565_at	protein coding gene
187	1700030K09Rik	-1.02318	-0.0330557	0.380676	0.419445	RIKEN cDNA 1700030K09 gene	1424447_at	protein coding gene
188	1700031F05Rik	-1.0662	-0.0924713	0.61156	0.213561	RIKEN cDNA 1700031F05 gene	1432116_at	protein coding gene
189	1700031F10Rik	-1.17592	-0.233784	0.781649	0.106988	RIKEN cDNA 1700031F10 gene	1432551_at	lncRNA gene
190	1700031L13Rik	1.04774	0.0672835	0.337437	0.471808	RIKEN cDNA 1700031L13 gene	1442345_at	protein coding gene
191	1700034E13Rik	1.01918	0.027406	0.947766	0.0232989	RIKEN cDNA 1700034E13 gene	1429611_at	protein coding gene
192	1700034G24Rik	-1.06339	-0.0886667	0.403996	0.393623	RIKEN cDNA 1700034G24 gene	1430060_at	lncRNA gene
193	1700034H15Rik	1.14806	0.199194	0.165598	0.780944	RIKEN cDNA 1700034H15 gene	1444093_at	lncRNA gene
194	1700034I23Rik	1.07507	0.104432	0.382485	0.417386	FUN14 domain containing 2 pseudogene	1419016_at	protein coding gene
195	1700034J04Rik	1.09273	0.127941	0.319155	0.495998	RIKEN cDNA 1700034J04 gene	1454251_at	lncRNA gene
196	1700034J05Rik	-1.00553	-0.00796043	0.937403	0.0280736	RIKEN cDNA 1700034J05 gene	1429875_at	protein coding gene
197	1700034P13Rik	-1.0861	-0.11915	0.471001	0.326978	RIKEN cDNA 1700034P13 gene	1459255_at	lncRNA gene
198	1700036A12Rik	1.03533	0.0500851	0.788582	0.103153	RIKEN cDNA 1700036A12 gene	1431918_at	lncRNA gene
199	1700037C18Rik	-1.02964	-0.0421428	0.802747	0.0954212	RIKEN cDNA 1700037C18 gene	1430188_at	protein coding gene
200	1700037H04Rik	-1.90718	-0.931443	0.000187217	3.72765	RIKEN cDNA 1700037H04 gene	1419742_at	protein coding gene
201	1700037N05Rik	1.13424	0.181726	0.611723	0.213445	RIKEN cDNA 1700037N05 gene	1432779_at	lncRNA gene
202	1700039M15Rik	-1.03651	-0.0517396	0.597691	0.223523	RIKEN cDNA 1700039M15 gene	1433297_at	lncRNA gene
203	1700040D17Rik	1.2051	0.269158	0.0900383	1.04557	RIKEN cDNA 1700040D17 gene	1439559_at	lncRNA gene
204	1700040F17Rik	-1.12299	-0.16734	0.458009	0.339126	RIKEN cDNA 1700040F17 gene	1432476_at	lncRNA gene
205	1700042D18Rik	-1.23005	-0.298712	0.235557	0.627904	RIKEN cDNA 1700042D18 gene	1430166_at	lncRNA gene
206	1700042O10Rik	-1.07003	-0.0976459	0.99583	0.00181466	RIKEN cDNA 1700042O10 gene	1430105_at	lncRNA gene
207	1700045I11Rik	1.04239	0.0598896	0.867292	0.0618346	RIKEN cDNA 1700045I11 gene	1432557_at	lncRNA gene
208	1700047M11Rik	1.25301	0.325403	0.176817	0.752476	RIKEN cDNA 1700047M11 gene	1438044_at	lncRNA gene
209	1700048B10Rik	-1.10302	-0.141454	0.851489	0.0698211	RIKEN cDNA 1700048B10 gene; RIKEN cDNA 4933433N18 gene; predicted gene, 31126; predicted gene, 31217; predicted gene, 31712; predicted gene, 31835; predicted gene, 32038; uncharacterized LOC105243762	1433190_at	lncRNA gene
210	1700048F04Rik	-1.1335	-0.180788	0.135911	0.866744	RIKEN cDNA 1700048F04 gene	1432345_at	lncRNA gene
211	1700048M11Rik	-1.01807	-0.0258325	0.626976	0.202749	RIKEN cDNA 1700048M11 gene	1442131_at	lncRNA gene
212	1700048O20Rik	1.02539	0.0361699	0.572558	0.242181	RIKEN cDNA 1700048O20 gene	1457426_at	lncRNA gene
213	1700049E17Rik1	1.33078	0.412267	0.202852	0.69282	RIKEN cDNA 1700049E17 gene, gene 1	1430323_at	protein coding gene
214	1700049J03Rik	1.13931	0.188164	0.257322	0.589523	RIKEN cDNA 1700049J03 gene	1454277_at	lncRNA gene
215	1700051A21Rik	-1.07625	-0.106017	0.219214	0.659131	RIKEN cDNA 1700051A21 gene	1419804_at	lncRNA gene
216	1700052I22Rik	1.17579	0.233629	0.705359	0.15159	RIKEN cDNA 1700052I22 gene	1440768_x_at	lncRNA gene
217	1700052K11Rik	1.07433	0.103443	0.989862	0.00442517	RIKEN cDNA 1700052K11 gene	1429136_at	lncRNA gene
218	1700052M18Rik	1.03692	0.0522976	0.762887	0.11754	RIKEN cDNA 1700052M18 gene	1457982_at	lncRNA gene
219	1700054K19Rik	-1.07147	-0.0995901	0.714847	0.145787	RIKEN cDNA 1700054K19 gene	1440775_at	lncRNA gene
220	1700054O19Rik	1.06017	0.0842888	0.265132	0.576539	RIKEN cDNA 1700054O19 gene	1432452_at	lncRNA gene
221	1700056E22Rik	-1.10212	-0.140277	0.411793	0.385321	RIKEN cDNA 1700056E22 gene	1429677_at	protein coding gene
222	1700056N10Rik	1.03588	0.0508555	0.471304	0.326699	RIKEN cDNA 1700056N10 gene	1432356_at	lncRNA gene
223	1700057G04Rik	-1.0397	-0.0561659	0.700257	0.154743	RIKEN cDNA 1700057G04 gene	1457453_at	protein coding gene
224	1700057H21Rik	-1.01856	-0.0265253	0.764202	0.116792	RIKEN cDNA 1700057H21 gene	1445737_at	lncRNA gene
225	1700058M13Rik	1.17013	0.226669	0.738422	0.131696	RIKEN cDNA 1700058M13 gene	1430499_at	lncRNA gene
226	1700060J05Rik	-1.00817	-0.0117346	0.917233	0.0375201	RIKEN cDNA 1700060J05 gene	1453476_at	lncRNA gene
227	1700061E18Rik	-1.06133	-0.0858706	0.795241	0.0995011	RIKEN cDNA 1700061E18 gene	1459796_at	lncRNA gene
228	1700061F12Rik	-1.12166	-0.165629	0.102405	0.98968	RIKEN cDNA 1700061F12 gene	1444605_at	lncRNA gene
229	1700061I17Rik	-1.08766	-0.121224	0.610626	0.214225	RIKEN cDNA 1700061I17 gene	1430405_at	lncRNA gene
230	1700063D05Rik	-1.01455	-0.0208343	0.889954	0.0506324	RIKEN cDNA 1700063D05 gene	1457421_at	lncRNA gene
231	1700063H04Rik	-1.21295	-0.278521	0.453984	0.34296	RIKEN cDNA 1700063H04 gene	1431245_at	lncRNA gene
232	1700063J08Rik	1.1513	0.203259	0.322254	0.491802	RIKEN cDNA 1700063J08 gene	1441875_at	lncRNA gene
233	1700063K16Rik	-1.0976	-0.134355	0.3141	0.502932	RIKEN cDNA 1700063K16 gene	1432422_at	pseudogene
234	1700065D16Rik	-1.0088	-0.0126345	0.824359	0.0838837	RIKEN cDNA 1700065D16 gene	1453667_at	protein coding gene
235	1700065I16Rik	-1.10505	-0.144118	0.180474	0.743585	gasdermin pseudogene	1440839_x_at	pseudogene
236	1700066B19Rik	-1.13709	-0.185353	0.384926	0.414623	RIKEN cDNA 1700066B19 gene	1430488_at	protein coding gene
237	1700066C05Rik	-1.01053	-0.0151079	0.775558	0.110386	RIKEN cDNA 1700066C05 gene	1432564_at	lncRNA gene
238	1700066J03Rik	-1.15525	-0.208208	0.35839	0.445644	RIKEN cDNA 1700066J03 gene	1444567_at	lncRNA gene
239	1700066M21Rik	-1.00289	-0.00415906	0.931518	0.0308087	RIKEN cDNA 1700066M21 gene	1431183_at	protein coding gene
240	1700067K01Rik	-1.05482	-0.0769996	0.989951	0.00438608	RIKEN cDNA 1700067K01 gene	1454124_at	protein coding gene
241	1700067P10Rik	-1.25311	-0.325513	0.0967915	1.01416	RIKEN cDNA 1700067P10 gene	1420724_at	protein coding gene
242	1700069L16Rik	-1.05032	-0.0708358	0.935013	0.0291825	RIKEN cDNA 1700069L16 gene; predicted gene, 42003	1432553_at	protein coding gene
243	1700071K01Rik	1.3724	0.456705	0.00159439	2.79741	RIKEN cDNA 1700071K01 gene; prohibitin	1417053_at	pseudogene
244	1700072H12Rik	-1.02496	-0.0355648	0.879054	0.0559846	RIKEN cDNA 1700072H12 gene	1432126_at	lncRNA gene
245	1700073E17Rik	1.00608	0.0087479	0.982152	0.00782121	ribosomal protein L7 pseudogene	1420257_at	pseudogene
246	1700080G18Rik	1.08309	0.115158	0.196207	0.707285	RIKEN cDNA 1700080G18 gene	1430055_at	protein coding gene
247	1700080N15Rik	-1.1105	-0.151211	0.847881	0.0716652	RIKEN cDNA 1700080N15 gene	1432138_at	lncRNA gene
248	1700081H04Rik	-1.11	-0.150554	0.390701	0.408155	RIKEN cDNA 1700081H04 gene	1432772_at	lncRNA gene
249	1700082C02Rik	1.01781	0.0254669	0.914193	0.0389619	RIKEN cDNA 1700082C02 gene	1447565_at	lncRNA gene
250	1700084C06Rik	-1.15613	-0.209307	0.92072	0.0358722	RIKEN cDNA 1700084C06 gene	1454282_at	lncRNA gene
251	1700084F23Rik	-1.10568	-0.144933	0.232542	0.633498	RIKEN cDNA 1700084F23 gene	1430508_at	lncRNA gene
252	1700084J12Rik	1.04388	0.0619628	0.417494	0.37935	ribosomal protein L7-like 1 pseudogene	1432398_at	pseudogene
253	1700084K02Rik	-1.09078	-0.125359	0.175745	0.755116	RIKEN cDNA 1700084K02 gene	1433406_at	lncRNA gene
254	1700085C21Rik	1.03651	0.0517271	0.654366	0.184179	RIKEN cDNA 1700085C21 gene	1432319_at	lncRNA gene
255	1700085D22Rik	-1.09507	-0.131023	0.941535	0.0261634	RIKEN cDNA 1700085D22 gene	1453348_at	lncRNA gene
256	1700086D15Rik	1.1385	0.187136	0.796657	0.0987287	RIKEN cDNA 1700086D15 gene	1432307_at	protein coding gene
257	1700086L19Rik	-1.14459	-0.194826	0.163354	0.78687	RIKEN cDNA 1700086L19 gene	1455085_at	protein coding gene
258	1700086O06Rik	-1.03437	-0.0487509	0.901798	0.0448906	RIKEN cDNA 1700086O06 gene	1443633_at	lncRNA gene
259	1700086P04Rik	-1.05858	-0.0821289	0.958133	0.0185742	RIKEN cDNA 1700086P04 gene	1453479_at	lncRNA gene
260	1700088E04Rik	-1.01525	-0.0218364	0.874648	0.0581666	RIKEN cDNA 1700088E04 gene	1422774_at	protein coding gene
261	1700091H14Rik	1.40579	0.491379	0.00760305	2.11901	RIKEN cDNA 1700091H14 gene	1449832_at	lncRNA gene
262	1700092E16Rik	-1.03558	-0.0504376	0.799311	0.0972844	RIKEN cDNA 1700092E16 gene	1432501_at	lncRNA gene
263	1700092E19Rik	1.00171	0.00247066	0.445024	0.351617	RIKEN cDNA 1700092E19 gene	1457210_at	lncRNA gene
264	1700093J21Rik	1.12719	0.172737	0.46227	0.335104	RIKEN cDNA 1700093J21 gene	1458673_at	lncRNA gene
265	1700093K21Rik	-1.08839	-0.122197	0.138675	0.858002	RIKEN cDNA 1700093K21 gene	1420702_at	protein coding gene
266	1700094J05Rik	1.01287	0.0184561	0.886966	0.052093	RIKEN cDNA 1700094J05 gene	1460266_at	lncRNA gene
267	1700095A21Rik	1.13959	0.18852	0.46674	0.330925	RIKEN cDNA 1700095A21 gene	1433328_at	lncRNA gene
268	1700095J03Rik	-1.2632	-0.337082	0.207643	0.682684	RIKEN cDNA 1700095J03 gene	1430157_at	lncRNA gene
269	1700096K18Rik	-1.06148	-0.0860745	0.921546	0.035483	RIKEN cDNA 1700096K18 gene	1440953_at	lncRNA gene
270	1700097M23Rik	1.10995	0.1505	0.857221	0.066907	RIKEN cDNA 1700097M23 gene	1460489_at	lncRNA gene
271	1700097N02Rik	-1.10347	-0.142054	0.306499	0.513572	RIKEN cDNA 1700097N02 gene	1436419_a_at	lncRNA gene
272	1700099I09Rik	1.08492	0.117585	0.941246	0.026297	RIKEN cDNA 1700099I09 gene	1441817_at	lncRNA gene
273	1700100I10Rik	1.10559	0.144822	0.472145	0.325925	RIKEN cDNA 1700100I10 gene	1453679_at	lncRNA gene
274	1700100M05Rik	1.0581	0.0814719	0.920619	0.0359203	RIKEN cDNA 1700100M05 gene	1455589_at	lncRNA gene
275	1700101I19Rik	-1.09891	-0.136075	0.699139	0.155436	RIKEN cDNA 1700101I19 gene	1433424_at	lncRNA gene
276	1700102J08Rik	1.0299	0.0425029	0.940338	0.0267158	RIKEN cDNA 1700102J08 gene	1432239_at	lncRNA gene
277	1700102N10Rik	-1.01666	-0.0238344	0.887315	0.0519224	RIKEN cDNA 1700102N10 gene	1431637_at	lncRNA gene
278	1700102P08Rik	-1.01952	-0.0278887	0.865673	0.0626459	RIKEN cDNA 1700102P08 gene	1419531_at	protein coding gene
279	1700104B16Rik	-1.0862	-0.119288	0.518834	0.284971	RIKEN cDNA 1700104B16 gene	1453508_at	lncRNA gene
280	1700105P06Rik	1.02679	0.0381482	0.900452	0.0455392	RIKEN cDNA 1700105P06 gene	1430061_at	lncRNA gene
281	1700108F19Rik	-1.26311	-0.336979	0.156725	0.804863	RIKEN cDNA 1700108F19 gene	1430202_at	lncRNA gene
282	1700109G14Rik	-1.11878	-0.161929	0.787526	0.103735	RIKEN cDNA 1700109G14 gene	1446106_at	lncRNA gene
283	1700109H08Rik	1.08408	0.116474	0.584668	0.233091	RIKEN cDNA 1700109H08 gene	1453447_at	protein coding gene
284	1700109K24Rik	-1.02286	-0.0326143	0.753987	0.122636	RIKEN cDNA 1700109K24 gene	1432371_a_at	lncRNA gene
285	1700110I01Rik	-1.0362	-0.0513039	0.634886	0.197304	RIKEN cDNA 1700110I01 gene; RIKEN cDNA 4930521O11 gene; predicted gene 10410; predicted gene 2977; predicted gene 3050	1453046_at	lncRNA gene
286	1700110K17Rik	1.10822	0.148242	0.559155	0.252468	RIKEN cDNA 1700110K17 gene	1447744_s_at	lncRNA gene
287	1700111E14Rik	1.00524	0.00753568	0.727445	0.1382	RIKEN cDNA 1700111E14 gene	1432440_at	lncRNA gene
288	1700111N16Rik	1.06791	0.0947941	0.840742	0.075337	RIKEN cDNA 1700111N16 gene	1432256_at	lncRNA gene
289	1700113H08Rik	-1.108	-0.147963	0.363201	0.439853	RIKEN cDNA 1700113H08 gene	1429674_at	protein coding gene
290	1700113P08Rik	1.0268	0.0381552	0.976723	0.0102286	RIKEN cDNA 1700113P08 gene	1432809_at	lncRNA gene
291	1700116B05Rik	-1.02321	-0.0331037	0.944889	0.024619	RIKEN cDNA 1700116B05 gene	1432563_at	lncRNA gene
292	1700120B22Rik	1.0448	0.0632337	0.985855	0.006187	RIKEN cDNA 1700120B22 gene	1453876_at	lncRNA gene
293	1700120E14Rik	-1.0321	-0.0455842	0.546343	0.262535	RIKEN cDNA 1700120E14 gene	1430461_at	lncRNA gene
294	1700120K04Rik	-1.00166	-0.00239721	0.804162	0.0946566	RIKEN cDNA 1700120K04 gene	1420681_at	lncRNA gene
295	1700121N20Rik	1.04547	0.0641586	0.703074	0.152999	RIKEN cDNA 1700121N20 gene	1432340_at	lncRNA gene
296	1700122C19Rik	-1.03963	-0.056066	0.622452	0.205894	RIKEN cDNA 1700122C19 gene	1432973_at	lncRNA gene
297	1700122O11Rik	1.03248	0.0461068	0.838792	0.0763458	RIKEN cDNA 1700122O11 gene	1432496_at	protein coding gene
298	1700123K08Rik	-1.16356	-0.218546	0.208097	0.681734	RIKEN cDNA 1700123K08 gene	1421675_at	protein coding gene
299	1700123L14Rik	-1.06417	-0.0897273	0.666495	0.176203	nucleoporin 50 pseudogene	1428486_at	protein coding gene
300	1700123O12Rik	-1.10759	-0.147419	0.215527	0.666499	RIKEN cDNA 1700123O12 gene	1458583_at	lncRNA gene
301	1700123O20Rik	-1.17127	-0.228072	0.0293769	1.53199	RIKEN cDNA 1700123O20 gene	1416917_at	protein coding gene
302	1700123O21Rik	-1.05317	-0.0747342	0.693429	0.158998	RIKEN cDNA 1700123O21 gene	1447798_at	lncRNA gene
303	1700125H20Rik	-1.00081	-0.00116379	0.640408	0.193543	RIKEN cDNA 1700125H20 gene	1429873_at	protein coding gene
304	1700126A01Rik	-1.03518	-0.0498775	0.325887	0.486934	RIKEN cDNA 1700126A01 gene	1432907_at	lncRNA gene
305	1700128E19Rik	-1.07341	-0.102205	0.640585	0.193423	RIKEN cDNA 1700128E19 gene	1431838_at	lncRNA gene
306	1700128F08Rik	1.00594	0.00853709	0.439781	0.356763	U1-snRNP binding protein homolog pseudogene	1432285_at	pseudogene
307	1700129C05Rik	-1.04424	-0.0624464	0.463216	0.334216	RIKEN cDNA 1700129C05 gene	1423469_at	protein coding gene
308	1700129O19Rik	-1.15006	-0.201714	0.437831	0.358693	RIKEN cDNA 1700129O19 gene	1457050_at	lncRNA gene
309	1810006J02Rik	1.08381	0.116109	0.551717	0.258283	RIKEN cDNA 1810006J02 gene	1431552_at	lncRNA gene
310	1810007D17Rik	1.17969	0.238402	0.651901	0.185818	RIKEN cDNA 1810007D17 gene	1456198_at	lncRNA gene
311	1810008B01Rik	1.01223	0.0175371	0.670167	0.173817	RIKEN cDNA 1810008B01 gene	1431443_at	lncRNA gene
312	1810008I18Rik	-1.06288	-0.0879774	0.661943	0.179179	RIKEN cDNA 1810008I18 gene	1459141_at	lncRNA gene
313	1810009A15Rik	1.16776	0.223744	0.102113	0.990918	RIKEN cDNA 1810009A15 gene; LBH domain containing 1; uncharacterized LOC105242733	1417886_at	protein coding gene
314	1810009J06Rik	-1.15623	-0.209423	0.389181	0.409848	RIKEN cDNA 1810009J06 gene; predicted gene 2663	1422918_at	protein coding gene
315	1810009N02Rik	1.01393	0.0199566	0.612415	0.212954	RIKEN cDNA 1810009N02 gene	1429730_at	protein coding gene
316	1810010H24Rik	-1.01642	-0.0234967	0.61799	0.209018	RIKEN cDNA 1810010H24 gene	1428809_at	protein coding gene
317	1810010K12Rik	-1.03638	-0.0515461	0.869632	0.0606644	RIKEN cDNA 1810010K12 gene	1432209_at	lncRNA gene
318	1810012K16Rik	-1.01521	-0.0217796	0.682388	0.165969	RIKEN cDNA 1810012K16 gene	1420214_at	lncRNA gene
319	1810013A23Rik	-1.11541	-0.157578	0.279606	0.553453	RIKEN cDNA 1810013A23 gene; peroxisome proliferator activator receptor delta	1447902_at	lncRNA gene
320	1810013D15Rik	-1.20671	-0.27108	0.651171	0.186305	RIKEN cDNA 1810013D15 gene	1454271_at	lncRNA gene
321	1810013L24Rik	-1.10132	-0.139228	0.125113	0.902699	RIKEN cDNA 1810013L24 gene	1431018_at	protein coding gene
322	1810014B01Rik	1.34154	0.423893	0.0216468	1.66461	RIKEN cDNA 1810014B01 gene	1429260_at	pseudogene
323	1810015A16Rik	-1.01231	-0.0176455	0.797141	0.098465	RIKEN cDNA 1810015A16 gene	1432717_at	lncRNA gene
324	1810018F18Rik	-1.03865	-0.0547151	0.833237	0.0792312	RIKEN cDNA 1810018F18 gene	1453870_at	lncRNA gene
325	1810019D21Rik	-1.04505	-0.0635692	0.32509	0.487996	RIKEN cDNA 1810019D21 gene	1431175_at	lncRNA gene
326	1810019N24Rik	-1.08327	-0.115393	0.68513	0.164227	RIKEN cDNA 1810019N24 gene	1430410_at	lncRNA gene
327	1810021B22Rik	1.0313	0.0444655	0.523952	0.280709	RIKEN cDNA 1810021B22 gene	1448038_at	lncRNA gene
328	1810021M19Rik	-1.04793	-0.067541	0.686778	0.163184	RIKEN cDNA 1810021M19 gene	1454356_at	lncRNA gene
329	1810030O07Rik	-1.08888	-0.122841	0.172739	0.762609	RIKEN cDNA 1810030O07 gene	1429198_at	protein coding gene
330	1810034E14Rik	1.05815	0.0815428	0.367597	0.434629	RIKEN cDNA 1810034E14 gene	1430657_at	lncRNA gene
331	1810036N14Rik	1.0604	0.0846086	0.606475	0.217187	RIKEN cDNA 1810036N14 gene	1429498_at	lncRNA gene
332	1810037I17Rik	1.16187	0.216446	0.0352612	1.4527	RIKEN cDNA 1810037I17 gene; predicted gene 2036	1424365_at	protein coding gene
333	1810044D09Rik	1.00455	0.00654363	0.455454	0.341555	RIKEN cDNA 1810044D09 gene	1457964_at	lncRNA gene
334	1810046K07Rik	-1.0072	-0.0103473	0.870297	0.0603328	RIKEN cDNA 1810046K07 gene	1453547_at	protein coding gene
335	1810053B23Rik	1.01795	0.0256667	0.57558	0.239895	RIKEN cDNA 1810053B23 gene	1431742_at	lncRNA gene
336	1810055G02Rik	1.22642	0.294448	0.0445931	1.35073	RIKEN cDNA 1810055G02 gene	1425921_a_at	protein coding gene
337	1810058I24Rik	1.03612	0.0511855	0.402915	0.394787	RIKEN cDNA 1810058I24 gene	1436339_at	protein coding gene
338	1810059H22Rik	1.05615	0.0788202	0.492496	0.307597	RIKEN cDNA 1810059H22 gene; predicted gene 15411	1432519_at	lncRNA gene
339	1810062G17Rik	1.01802	0.0257645	0.745276	0.127683	RIKEN cDNA 1810062G17 gene	1430280_at	protein coding gene
340	1810062O18Rik	-1.06764	-0.0944226	0.40849	0.388818	RIKEN cDNA 1810062O18 gene	1454013_at	lncRNA gene
341	1810065E05Rik	-1.15472	-0.207548	0.0933307	1.02998	RIKEN cDNA 1810065E05 gene	1424439_at	protein coding gene
342	1810073O08Rik	-1.30653	-0.385741	0.294927	0.530286	RIKEN cDNA 1810073O08 gene	1430387_at	lncRNA gene
343	2010001A14Rik	1.00474	0.00682509	0.924536	0.0340761	RIKEN cDNA 2010001A14 gene	1441251_a_at	lncRNA gene
344	2010002M09Rik	1.3838	0.468632	0.271846	0.565676	RIKEN cDNA 2010002M09 gene	1429983_at	lncRNA gene
345	2010003K10Rik	-1.10563	-0.144865	0.4043	0.393296	RIKEN cDNA 2010003K10 gene	1431563_at	lncRNA gene
346	2010003K11Rik	1.02473	0.0352466	0.844008	0.0736534	RIKEN cDNA 2010003K11 gene	1424626_at	protein coding gene
347	2010004M13Rik	1.4113	0.497025	0.00640008	2.19381	RIKEN cDNA 2010004M13 gene	1455646_at	lncRNA gene
348	2010007E15Rik	1.06761	0.0943915	0.968358	0.0139639	RIKEN cDNA 2010007E15 gene	1460502_at	lncRNA gene
349	2010106E10Rik	-1.00012	-0.000167343	0.797148	0.098461	RIKEN cDNA 2010106E10 gene	1421489_a_at	protein coding gene
350	2010109A12Rik	1.06363	0.0889923	0.667603	0.175482	RIKEN cDNA 2010109A12 gene	1430895_at	protein coding gene
351	2010109K09Rik	1.02025	0.0289298	0.814646	0.0890313	RIKEN cDNA 2010109K09 gene	1442945_at	lncRNA gene
352	2010204K13Rik	1.43344	0.51948	0.00120006	2.9208	RIKEN cDNA 2010204K13 gene	1421498_a_at	lncRNA gene
353	2010300F17Rik	-1.00053	-0.000758658	0.809101	0.0919972	RIKEN cDNA 2010300F17 gene	1454224_at	lncRNA gene
354	2010308F09Rik	-1.05524	-0.077578	0.717256	0.144326	RIKEN cDNA 2010308F09 gene	1459059_at	lncRNA gene
355	2010315B03Rik	-1.73713	-0.796709	0.0189718	1.72189	RIKEN cDNA 2010315B03 gene	1438238_at	protein coding gene
356	2010320M18Rik	1.20609	0.270338	0.196823	0.705924	RIKEN cDNA 2010320M18 gene	1434792_at	lncRNA gene
357	2010320O07Rik	1.04573	0.064509	0.784743	0.105273	RIKEN cDNA 2010320O07 gene	1441288_at	lncRNA gene
358	2200002D01Rik	1.24143	0.311999	0.0106053	1.97448	RIKEN cDNA 2200002D01 gene	1428671_at	protein coding gene
359	2200002J24Rik	-1.04337	-0.0612495	0.733668	0.1345	RIKEN cDNA 2200002J24 gene	1460478_at	protein coding gene
360	2210008F06Rik	1.06277	0.087824	0.961656	0.0169801	RIKEN cDNA 2210008F06 gene	1430013_at	lncRNA gene
361	2210010C04Rik	-1.10073	-0.138455	0.308198	0.511171	RIKEN cDNA 2210010C04 gene	1422434_a_at	protein coding gene
362	2210011K15Rik	1.20316	0.266824	0.19103	0.718899	RIKEN cDNA 2210011K15 gene	1431943_at	lncRNA gene
363	2210016F16Rik	1.10362	0.142241	0.339626	0.468999	RIKEN cDNA 2210016F16 gene	1428331_at	protein coding gene
364	2210016H18Rik	1.2311	0.299949	0.02852	1.54485	RIKEN cDNA 2210016H18 gene	1430637_at	lncRNA gene
365	2210016L21Rik	-1.08075	-0.11203	0.294433	0.531013	RIKEN cDNA 2210016L21 gene	1433690_at	protein coding gene
366	2210017G18Rik	-1.05389	-0.0757202	0.795637	0.0992848	RIKEN cDNA 2210017G18 gene	1433208_at	lncRNA gene
367	2210019G11Rik	1.15229	0.204498	0.970652	0.0129367	RIKEN cDNA 2210019G11 gene	1453640_at	lncRNA gene
368	2210039B01Rik	1.04578	0.0645766	0.518947	0.284877	RIKEN cDNA 2210039B01 gene	1432355_at	lncRNA gene
369	2210402A03Rik	-1.06807	-0.0950089	0.332932	0.477644	RIKEN cDNA 2210402A03 gene	1430356_at	lncRNA gene
370	2210406H18Rik	-1.10528	-0.144405	0.92003	0.0361981	RIKEN cDNA 2210406H18 gene	1430878_at	lncRNA gene
371	2210406O10Rik	-1.01267	-0.0181584	0.55006	0.25959	RIKEN cDNA 2210406O10 gene	1431769_at	lncRNA gene
372	2210408I21Rik	1.22155	0.288708	0.40298	0.394716	RIKEN cDNA 2210408I21 gene	1453502_at	protein coding gene
373	2210408O09Rik	-1.10919	-0.149507	0.868967	0.0609967	RIKEN cDNA 2210408O09 gene	1429676_at	lncRNA gene
374	2210409D07Rik	1.32679	0.407938	0.0504317	1.2973	RIKEN cDNA 2210409D07 gene	1432559_at	lncRNA gene
375	2210409E12Rik	1.2366	0.306381	0.122194	0.912949	transcription elongation factor B (SIII), polypeptide 2 pseudogene; coilin	1419106_at	pseudogene
376	2210409O19Rik	-1.29057	-0.368007	0.0950527	1.02204	RIKEN cDNA 2210409O19 gene	1432756_at	lncRNA gene
377	2210411G17Rik	1.00754	0.0108357	0.803399	0.0950687	RIKEN cDNA 2210411G17 gene	1432668_at	lncRNA gene
378	2210416J07Rik	-1.09935	-0.136644	0.312181	0.505593	RIKEN cDNA 2210416J07 gene	1432665_at	lncRNA gene
379	2210416O15Rik	1.00654	0.00940164	0.599499	0.222212	RIKEN cDNA 2210416O15 gene; CUE domain containing 1	1453808_at	lncRNA gene
380	2210418O10Rik	1.21219	0.277615	0.354913	0.449879	predicted gene 2210418O10Rik; predicted gene 14296	1449910_at	protein coding gene
381	2300002M23Rik	1.10261	0.140927	0.531843	0.274216	RIKEN cDNA 2300002M23 gene	1429496_x_at	protein coding gene
382	2300004M11Rik	-1.02493	-0.0355296	0.522182	0.282178	RIKEN cDNA 2300004M11 gene	1433117_at	lncRNA gene
383	2300009A05Rik	1.28605	0.362948	0.00674499	2.17102	RIKEN cDNA 2300009A05 gene	1428836_at	protein coding gene
384	2300010F08Rik	-1.08761	-0.121168	0.688504	0.162094	RIKEN cDNA 2300010F08 gene	1432674_at	lncRNA gene
385	2310001H17Rik	1.05301	0.0745191	0.556158	0.254801	RIKEN cDNA 2310001H17 gene	1446342_at	lncRNA gene
386	2310001K24Rik	-1.0275	-0.0391454	0.626809	0.202865	RIKEN cDNA 2310001K24 gene	1430525_at	lncRNA gene
387	2310002L09Rik	-1.0287	-0.0408167	0.778984	0.108471	RIKEN cDNA 2310002L09 gene	1430462_at	protein coding gene
388	2310005A03Rik	1.02253	0.0321488	0.962676	0.0165201	RIKEN cDNA 2310005A03 gene	1432093_at	lncRNA gene
389	2310005E17Rik	1.14249	0.192178	0.722471	0.141179	RIKEN cDNA 2310005E17 gene	1453945_at	lncRNA gene
390	2310007H11Rik	-1.05192	-0.073025	0.785518	0.104844	RIKEN cDNA 2310007H11 gene	1433033_at	lncRNA gene
391	2310007J06Rik	-1.06426	-0.0898561	0.468033	0.329723	RIKEN cDNA 2310007J06 gene	1453829_at	lncRNA gene
392	2310009B15Rik	1.26885	0.343524	0.141888	0.848055	RIKEN cDNA 2310009B15 gene	1435776_at	protein coding gene
393	2310010J17Rik	1.08545	0.118297	0.173194	0.761467	RIKEN cDNA 2310010J17 gene	1439962_at	lncRNA gene
394	2310011J03Rik	1.03958	0.0559952	0.617844	0.209121	RIKEN cDNA 2310011J03 gene	1452043_at	protein coding gene
395	2310014F06Rik	1.16091	0.215255	0.194545	0.71098	RIKEN cDNA 2310014F06 gene	1429226_at	lncRNA gene
396	2310015A10Rik	-1.16184	-0.216406	0.127723	0.893731	RIKEN cDNA 2310015A10 gene	1439804_at	lncRNA gene
397	2310015D24Rik	1.05089	0.0716158	0.577029	0.238802	RIKEN cDNA 2310015D24 gene	1431714_at	lncRNA gene
398	2310015K22Rik	-1.01203	-0.0172535	0.656162	0.182989	RIKEN cDNA 2310015K22 gene	1431572_at	lncRNA gene
399	2310016D03Rik	1.02939	0.0417953	0.788514	0.10319	RIKEN cDNA 2310016D03 gene	1431558_at	lncRNA gene
400	2310016G11Rik	1.02668	0.0379908	0.878699	0.0561598	RIKEN cDNA 2310016G11 gene	1432445_at	lncRNA gene
401	2310022A10Rik	1.01428	0.020456	0.718126	0.143799	RIKEN cDNA 2310022A10 gene	1431712_a_at	protein coding gene
402	2310022B05Rik	1.21453	0.280392	0.0616169	1.2103	RIKEN cDNA 2310022B05 gene	1428910_at	protein coding gene
403	2310026I22Rik	-1.24825	-0.319913	0.225918	0.646049	RIKEN cDNA 2310026I22 gene	1432145_at	lncRNA gene
404	2310029O18Rik	-1.12889	-0.174909	0.203256	0.691956	RIKEN cDNA 2310029O18 gene	1454031_at	lncRNA gene
405	2310030G06Rik	1.43515	0.521203	0.0352845	1.45242	RIKEN cDNA 2310030G06 gene	1449357_at	protein coding gene
406	2310031A07Rik	1.03798	0.0537786	0.66781	0.175347	RIKEN cDNA 2310031A07 gene	1430419_at	lncRNA gene
407	2310033P09Rik	1.04073	0.0575944	0.640408	0.193543	RIKEN cDNA 2310033P09 gene	1418999_at	protein coding gene
408	2310034C09Rik	-1.0412	-0.05825	0.973104	0.0118406	RIKEN cDNA 2310034C09 gene	1449986_at	protein coding gene
409	2310034G01Rik	1.03815	0.0540219	0.745605	0.127491	RIKEN cDNA 2310034G01 gene	1440229_at	protein coding gene
410	2310034O05Rik	1.17855	0.237008	0.0452305	1.34457	RIKEN cDNA 2310034O05 gene	1430964_at	lncRNA gene
411	2310039H08Rik	1.25691	0.329884	0.0364654	1.43812	RIKEN cDNA 2310039H08 gene	1417348_at	protein coding gene
412	2310040G07Rik	-1.04103	-0.0580075	0.979661	0.00892414	RIKEN cDNA 2310040G07 gene	1432554_at	lncRNA gene
413	2310040G24Rik	1.28155	0.357885	0.0464309	1.33319	RIKEN cDNA 2310040G24 gene	1443575_at	lncRNA gene
414	2310043L19Rik	1.09225	0.127308	0.65427	0.184243	RIKEN cDNA 2310043L19 gene	1440008_at	lncRNA gene
415	2310045N14Rik	-1.23373	-0.30303	0.249969	0.602114	RIKEN cDNA 2310045N14 gene	1454547_at	lncRNA gene
416	2310046K23Rik	1.03884	0.0549735	0.961248	0.0171643	RIKEN cDNA 2310046K23 gene	1454264_at	protein coding gene
417	2310047D07Rik	-1.2339	-0.303223	0.639794	0.19396	RIKEN cDNA 2310047D07 gene	1458587_at	lncRNA gene
418	2310047K21Rik	1.12466	0.169489	0.424815	0.3718	RIKEN cDNA 2310047K21 gene	1428990_at	lncRNA gene
419	2310047N11Rik	-1.05219	-0.0733966	0.585156	0.232729	RIKEN cDNA 2310047N11 gene	1457631_at	lncRNA gene
420	2310050C09Rik	-1.24124	-0.311784	0.0862206	1.06439	RIKEN cDNA 2310050C09 gene	1417808_at	protein coding gene
421	2310050P20Rik	1.13902	0.187797	0.715351	0.145481	RIKEN cDNA 2310050P20 gene	1453841_at	lncRNA gene
422	2310057B04Rik	1.04069	0.0575432	0.547036	0.261984	RIKEN cDNA 2310057B04 gene	1430446_at	lncRNA gene
423	2310057J18Rik	-1.08287	-0.114859	0.53134	0.274627	RIKEN cDNA 2310057J18 gene	1419643_s_at	protein coding gene
424	2310057M21Rik	-1.05063	-0.0712602	0.339298	0.469418	RIKEN cDNA 2310057M21 gene	1429508_at	protein coding gene
425	2310057N15Rik	-1.12402	-0.168669	0.574408	0.240779	RIKEN cDNA 2310057N15 gene	1421575_at	protein coding gene
426	2310058F05Rik	1.00981	0.0140867	0.907865	0.0419785	RIKEN cDNA 2310058F05 gene	1432795_at	lncRNA gene
427	2310061A09Rik	-1.17607	-0.233973	0.679584	0.167757	RIKEN cDNA 2310061A09 gene	1432600_at	lncRNA gene
428	2310061G22Rik	-1.05128	-0.0721456	0.843602	0.0738625	RIKEN cDNA 2310061G22 gene	1430493_at	lncRNA gene
429	2310061I04Rik	1.32777	0.409011	0.00370859	2.43079	RIKEN cDNA 2310061I04 gene	1434155_a_at	protein coding gene
430	2310061N02Rik	-1.01229	-0.0176227	0.978076	0.00962731	RIKEN cDNA 2310061N02 gene	1431504_at	protein coding gene
431	2310065F04Rik	-1.05855	-0.0820853	0.887608	0.051779	RIKEN cDNA 2310065F04 gene	1453657_at	lncRNA gene
432	2310066F23Rik	-1.10636	-0.14582	0.363194	0.439862	RIKEN cDNA 2310066F23 gene	1430428_at	lncRNA gene
433	2310067E19Rik	1.21843	0.285029	0.380397	0.419763	RIKEN cDNA 2310067E19 gene	1438072_at	lncRNA gene
434	2310067P03Rik	1.06777	0.0945982	0.780251	0.107765	RIKEN cDNA 2310067P03 gene	1431764_at	lncRNA gene
435	2310068C19Rik	-1.11675	-0.159302	0.289888	0.53777	RIKEN cDNA 2310068C19 gene	1430412_at	lncRNA gene
436	2310068G24Rik	-1.09677	-0.133265	0.16258	0.788933	RIKEN cDNA 2310068G24 gene	1433022_at	lncRNA gene
437	2310068J16Rik	1.07395	0.102921	0.276254	0.558691	RIKEN cDNA 2310068J16 gene	1432268_at	lncRNA gene
438	2310069B03Rik	-1.00102	-0.00146503	0.598656	0.222823	RIKEN cDNA 2310069B03 gene	1431599_at	lncRNA gene
439	2310075K07Rik	1.12506	0.170001	0.278489	0.555192	RIKEN cDNA 2310075K07 gene	1436198_at	lncRNA gene
440	2310075M01Rik	-1.11896	-0.162165	0.900129	0.0456951	RIKEN cDNA 2310075M01 gene	1433248_at	lncRNA gene
441	2310079F09Rik	-1.12214	-0.166246	0.805477	0.0939466	RIKEN cDNA 2310079F09 gene	1433201_at	lncRNA gene
442	2310079G19Rik	1.32272	0.403511	0.269569	0.56933	RIKEN cDNA 2310079G19 gene	1454242_at	protein coding gene
443	2410002F23Rik	-1.03889	-0.0550498	0.744527	0.12812	RIKEN cDNA 2410002F23 gene	1460672_at	protein coding gene
444	2410004B18Rik	1.1089	0.149133	0.238737	0.62208	RIKEN cDNA 2410004B18 gene	1419174_at	protein coding gene
445	2410004I01Rik	1.05381	0.0756189	0.308544	0.510683	RIKEN cDNA 2410004I01 gene	1436612_at	lncRNA gene
446	2410004P03Rik	-1.12985	-0.176134	0.237263	0.62477	RIKEN cDNA 2410004P03 gene	1431991_at	protein coding gene
447	2410006F04Rik	1.04766	0.0671733	0.998145	0.000806277	RIKEN cDNA 2410006F04 gene	1432500_at	lncRNA gene
448	2410006H16Rik	1.00914	0.0131335	0.995074	0.00214466	RIKEN cDNA 2410006H16 gene	1447936_at	lncRNA gene
449	2410012E07Rik	-1.11659	-0.159101	0.122358	0.912367	RIKEN cDNA 2410012E07 gene	1432118_at	lncRNA gene
450	2410017I17Rik	1.07167	0.0998607	0.23207	0.634381	RIKEN cDNA 2410017I17 gene	1453394_at	lncRNA gene
451	2410018L13Rik	1.17593	0.233808	0.611691	0.213468	RIKEN cDNA 2410018L13 gene; predicted gene, 30124; predicted gene 4983; predicted gene 5784; predicted gene 9292	1431317_at	lncRNA gene
452	2410021H03Rik	-1.03508	-0.0497423	0.350328	0.455525	RIKEN cDNA 2410021H03 gene	1447709_at	lncRNA gene
453	2410022M11Rik	-1.01287	-0.0184462	0.653994	0.184426	RIKEN cDNA 2410022M11 gene	1441783_at	lncRNA gene
454	2410024F20Rik	-1.09188	-0.126816	0.909806	0.0410512	RIKEN cDNA 2410024F20 gene	1431881_at	lncRNA gene
455	2410024N13Rik	-1.07403	-0.103038	0.551527	0.258433	RIKEN cDNA 2410024N13 gene	1432302_s_at	protein coding gene
456	2410049M19Rik	-1.0252	-0.0359068	0.895924	0.0477289	RIKEN cDNA 2410049M19 gene	1432963_at	lncRNA gene
457	2410124H12Rik	-1.12239	-0.166578	0.230753	0.636853	RIKEN cDNA 2410124H12 gene	1432515_at	lncRNA gene
458	2410137M14Rik	1.01996	0.028514	0.742667	0.129206	RIKEN cDNA 2410137M14 gene	1432454_at	protein coding gene
459	2500002B13Rik	1.23012	0.298794	0.0900267	1.04563	RIKEN cDNA 2500002B13 gene	1442015_at	lncRNA gene
460	2500004C02Rik	1.06174	0.0864251	0.772357	0.112182	RIKEN cDNA 2500004C02 gene	1430305_at	lncRNA gene
461	2510002D24Rik	1.09405	0.129676	0.59382	0.226345	RIKEN cDNA 2510002D24 gene	1457675_at	protein coding gene
462	2510003B16Rik	-1.07222	-0.100597	0.350614	0.455171	RIKEN cDNA 2510003B16 gene; protein O-linked mannose beta 1,2-N-acetylglucosaminyltransferase	1443679_at	lncRNA gene
463	2510009E07Rik	-1.88239	-0.912565	0.000113752	3.94404	RIKEN cDNA 2510009E07 gene	1428097_at	protein coding gene
464	2510017J16Rik	1.04899	0.0689982	0.323542	0.490069	RIKEN cDNA 2510017J16 gene	1430393_at	lncRNA gene
465	2510019K15Rik	1.04307	0.0608415	0.640847	0.193246	RIKEN cDNA 2510019K15 gene	1432651_at	lncRNA gene
466	2510022D24Rik	-1.04096	-0.0579091	0.581948	0.235116	RIKEN cDNA 2510022D24 gene	1453066_at	lncRNA gene
467	2510039O18Rik	1.01121	0.0160841	0.913119	0.0394726	RIKEN cDNA 2510039O18 gene	1438646_x_at	protein coding gene
468	2510042H12Rik	1.21377	0.279495	0.0140008	1.85385	RIKEN cDNA 2510042H12 gene	1431679_at	lncRNA gene
469	2510046G10Rik	1.09117	0.125879	0.799774	0.0970328	RIKEN cDNA 2510046G10 gene	1430605_at	lncRNA gene
470	2600002B07Rik	-1.0004	-0.000582731	0.989716	0.00448936	RIKEN cDNA 2600002B07 gene	1429967_at	lncRNA gene
471	2600006K01Rik	1.03653	0.0517674	0.897961	0.0467424	RIKEN cDNA 2600006K01 gene	1432448_at	lncRNA gene
472	2610002M06Rik	-1.30025	-0.378793	0.0610614	1.21423	RIKEN cDNA 2610002M06 gene; charged multivesicular body protein 1B	1419690_at	protein coding gene
473	2610005L07Rik	-1.18206	-0.241306	0.724333	0.140062	cadherin 11 pseudogene; predicted gene, 21811; cadherin-11-like	1429882_at	pseudogene
474	2610005M20Rik	1.08895	0.122939	0.8988	0.046337	RIKEN cDNA 2610005M20 gene	1430361_at	lncRNA gene
475	2610007B07Rik	-1.07231	-0.100717	0.353878	0.451146	RIKEN cDNA 2610007B07 gene	1453542_at	lncRNA gene
476	2610008E11Rik	1.00029	0.000416879	0.775234	0.110567	RIKEN cDNA 2610008E11 gene	1429281_at	protein coding gene
477	2610011E03Rik	-1.12776	-0.173463	0.201694	0.695308	RIKEN cDNA 2610011E03 gene	1432890_at	lncRNA gene
478	2610011I18Rik	-1.0107	-0.0153491	0.497025	0.303622	RIKEN cDNA 2610011I18 gene	1454453_at	lncRNA gene
479	2610012C04Rik	-1.12231	-0.166466	0.786272	0.104427	RIKEN cDNA 2610012C04 gene	1432607_at	lncRNA gene
480	2610020C07Rik	-1.0885	-0.122343	0.677505	0.169087	RIKEN cDNA 2610020C07 gene	1456666_at	lncRNA gene
481	2610020P09Rik	1.19093	0.252091	0.396838	0.401386	RIKEN cDNA 2610020P09 gene	1453627_at	lncRNA gene
482	2610021J01Rik	1.08207	0.113799	0.751912	0.123833	RIKEN cDNA 2610021J01 gene	1433355_at	lncRNA gene
483	2610024D14Rik	-1.02739	-0.0389825	0.866665	0.0621488	RIKEN cDNA 2610024D14 gene	1432961_at	pseudogene
484	2610027F03Rik	-1.1889	-0.249632	0.622835	0.205627	RIKEN cDNA 2610027F03 gene	1454178_at	lncRNA gene
485	2610027H17Rik	1.2429	0.31371	0.339665	0.468949	RIKEN cDNA 2610027H17 gene	1442445_at	lncRNA gene
486	2610027K06Rik	1.9401	0.956133	0.000110031	3.95848	RIKEN cDNA 2610027K06 gene	1444060_at	lncRNA gene
487	2610028E06Rik	-1.05043	-0.0709759	0.307604	0.512009	RIKEN cDNA 2610028E06 gene	1456708_at	lncRNA gene
488	2610028H24Rik	-1.03439	-0.0487747	0.520362	0.283694	RIKEN cDNA 2610028H24 gene	1453919_at	protein coding gene
489	2610030P05Rik	-1.10351	-0.142104	0.21484	0.667884	RIKEN cDNA 2610030P05 gene	1430264_at	lncRNA gene
490	2610035D17Rik	1.01961	0.0280118	0.98736	0.00552451	RIKEN cDNA 2610035D17 gene	1453261_at	lncRNA gene
491	2610035F20Rik	-1.14907	-0.200463	0.388087	0.411071	RIKEN cDNA 2610035F20 gene	1430350_at	lncRNA gene
492	2610036A22Rik	-1.02184	-0.031175	0.341181	0.467015	RIKEN cDNA 2610036A22 gene; predicted gene 13051; predicted gene 13139; predicted gene 13152; predicted gene 13212; predicted gene 13248; predicted gene 13251; predicted gene, 21411; predicted gene, 30910; predicted pseudogene 8935; gene trap 140, Institute of Molecular Embryology and Genetics; uncharacterized LOC102643189; gastrula zinc finger protein XlCGF26.1-like; uncharacterized LOC105247632…	1440518_at	protein coding gene
493	2610037D02Rik	1.05465	0.0767711	0.180471	0.743592	RIKEN cDNA 2610037D02 gene	1453519_at	lncRNA gene
494	2610042L04Rik	1.03656	0.0517981	0.613418	0.212244	RIKEN cDNA 2610042L04 gene; RIKEN cDNA 4930555G01 gene; RIKEN cDNA D830030K20 gene; predicted gene 10338; predicted gene 10406; predicted pseudogene 8348; predicted gene 16434; predicted gene 2897; predicted gene 2956; alpha-takusan pseudogene; predicted gene 3020; predicted gene 3095; predicted gene 3159; predicted gene 3164; predicted gene 3173; predicted gene 3194; predicted gene 3239; predict…	1431262_at	protein coding gene
495	2610044O15Rik8	-1.17314	-0.230375	0.651901	0.185818	RIKEN cDNA 2610044O15 gene	1428693_at	protein coding gene
496	2610105M22Rik	1.09218	0.127213	0.342977	0.464736	RIKEN cDNA 2610105M22 gene	1432774_at	lncRNA gene
497	2610201A13Rik	1.04553	0.0642358	0.926406	0.0331987	RIKEN cDNA 2610201A13 gene	1420269_at	lncRNA gene
498	2610202C22Rik	-1.02352	-0.0335365	0.857822	0.0666029	RIKEN cDNA 2610202C22 gene	1457593_at	lncRNA gene
499	2610203C22Rik	-1.03324	-0.0471782	0.90827	0.0417852	RIKEN cDNA 2610203C22 gene	1453958_at	lncRNA gene
500	2610206C17Rik	-1.22579	-0.293715	0.027557	1.55977	RIKEN cDNA 2610206C17 gene	1453431_at	lncRNA gene
501	2610300M13Rik	1.03616	0.0512468	0.317025	0.498906	RIKEN cDNA 2610300M13 gene	1430923_at	lncRNA gene
502	2610301H18Rik	-1.0013	-0.00187429	0.627295	0.202528	RIKEN cDNA 2610301H18 gene	1432599_at	protein coding gene
503	2610303G11Rik	-1.02189	-0.0312399	0.894852	0.0482486	RIKEN cDNA 2610303G11 gene	1431674_at	lncRNA gene
504	2610306M01Rik	1.01294	0.0185516	0.59273	0.227143	RIKEN cDNA 2610306M01 gene	1452988_at	lncRNA gene
505	2610307P16Rik	-2.2167	-1.14842	0.00944565	2.02477	RIKEN cDNA 2610307P16 gene	1430083_at	lncRNA gene
506	2610311E24Rik	-1.17598	-0.233866	0.0772572	1.11206	RIKEN cDNA 2610311E24 gene	1433221_at	lncRNA gene
507	2610312I10Rik	-1.05577	-0.0782887	0.686612	0.163289	RIKEN cDNA 2610312I10 gene	1430876_at	lncRNA gene
508	2610316D01Rik	-1.12178	-0.165795	0.261431	0.582642	RIKEN cDNA 2610316D01 gene	1457643_x_at	lncRNA gene
509	2610317O13Rik	1.0505	0.071072	0.462891	0.334521	RIKEN cDNA 2610317O13 gene	1430011_at	lncRNA gene
510	2610318N02Rik	-1.02931	-0.0416775	0.497803	0.302942	RIKEN cDNA 2610318N02 gene	1429268_at	protein coding gene
511	2610319H10Rik	-1.04101	-0.0579798	0.411325	0.385815	RIKEN cDNA 2610319H10 gene	1438429_at	lncRNA gene
512	2610507B11Rik	1.19309	0.254699	0.0241085	1.61783	RIKEN cDNA 2610507B11 gene	1426820_at	protein coding gene
513	2610507I01Rik	-1.0514	-0.0723171	0.880803	0.0551213	RIKEN cDNA 2610507I01 gene	1431141_at	lncRNA gene
514	2610524H06Rik	-1.1985	-0.261225	0.174721	0.757654	RIKEN cDNA 2610524H06 gene	1429244_at	protein coding gene
515	2610528A11Rik	-1.04673	-0.0658949	0.826626	0.082691	RIKEN cDNA 2610528A11 gene	1435639_at	protein coding gene
516	2610528J11Rik	-1.12035	-0.163956	0.122662	0.911288	RIKEN cDNA 2610528J11 gene	1450947_at	protein coding gene
517	2700008E08Rik	-1.01354	-0.0194073	0.590051	0.229111	RIKEN cDNA 2700008E08 gene	1433212_at	lncRNA gene
518	2700012I20Rik	1.15685	0.210202	0.764703	0.116507	RIKEN cDNA 2700012I20 gene	1445170_at	lncRNA gene
519	2700029L08Rik	1.09043	0.124892	0.502884	0.298533	RIKEN cDNA 2700029L08 gene	1430823_at	lncRNA gene
520	2700038G22Rik	1.19599	0.25821	0.286679	0.542605	RIKEN cDNA 2700038G22 gene	1453745_at	lncRNA gene
521	2700046A07Rik	-1.0072	-0.0103516	0.93322	0.0300159	RIKEN cDNA 2700046A07 gene	1430118_at	lncRNA gene
522	2700046G09Rik	1.02213	0.0315843	0.494359	0.305958	RIKEN cDNA 2700046G09 gene	1431163_at	lncRNA gene
523	2700049A03Rik	-1.06193	-0.0866927	0.257463	0.589285	RIKEN cDNA 2700049A03 gene	1429595_at	protein coding gene
524	2700054A10Rik	-1.14742	-0.198396	0.961397	0.0170973	RIKEN cDNA 2700054A10 gene; t-complex-associated testis expressed 2	1431223_at	lncRNA gene
525	2700057C20Rik	-1.00564	-0.00812111	0.720333	0.142467	RIKEN cDNA 2700057C20 gene	1454556_at	lncRNA gene
526	2700062C07Rik	-1.16915	-0.22546	0.0596832	1.22415	RIKEN cDNA 2700062C07 gene	1450425_a_at	protein coding gene
527	2700068H02Rik	1.01746	0.0249749	0.814345	0.0891918	RIKEN cDNA 2700068H02 gene	1431906_at	lncRNA gene
528	2700070H01Rik	1.13788	0.186343	0.512351	0.290432	RIKEN cDNA 2700070H01 gene; defensin beta 42	1442631_at	lncRNA gene
529	2700071L08Rik	-1.00736	-0.0105765	0.805913	0.093712	RIKEN cDNA 2700071L08 gene	1454002_at	lncRNA gene
530	2700078F05Rik	-1.07074	-0.0986122	0.825679	0.0831886	RIKEN cDNA 2700078F05 gene	1454464_at	lncRNA gene
531	2700080J24Rik	1.09356	0.129026	0.622467	0.205884	RIKEN cDNA 2700080J24 gene	1432837_at	lncRNA gene
532	2700089I24Rik	-1.23181	-0.300774	0.0110121	1.95813	RIKEN cDNA 2700089I24 gene	1431912_at	lncRNA gene
533	2700097O09Rik	1.1739	0.231306	0.323935	0.489542	RIKEN cDNA 2700097O09 gene	1428810_at	protein coding gene
534	2700099C18Rik	1.04191	0.0592265	0.939236	0.0272252	NDC80 homolog, kinetochore complex component pseudogene	1427141_at	pseudogene
535	2810001A02Rik	1.39163	0.47678	0.0120142	1.9203	RIKEN cDNA 2810001A02 gene	1436322_a_at	lncRNA gene
536	2810001G20Rik	-1.01265	-0.0181356	0.416445	0.380443	RIKEN cDNA 2810001G20 gene	1455170_at	lncRNA gene
537	2810002D19Rik	-1.37017	-0.454359	0.084988	1.07064	RIKEN cDNA 2810002D19 gene	1452312_at	lncRNA gene
538	2810004N23Rik	-1.12547	-0.170526	0.101828	0.992134	RIKEN cDNA 2810004N23 gene	1448947_at	protein coding gene
539	2810013P06Rik	1.0937	0.129221	0.343791	0.463705	RIKEN cDNA 2810013P06 gene	1429766_at	lncRNA gene
540	2810021J22Rik	-1.02579	-0.0367354	0.694331	0.158433	RIKEN cDNA 2810021J22 gene	1453747_at	protein coding gene
541	2810025M15Rik	1.12618	0.171439	0.0849358	1.07091	RIKEN cDNA 2810025M15 gene	1428452_at	lncRNA gene
542	2810029C07Rik	1.06797	0.0948711	0.330777	0.480465	RIKEN cDNA 2810029C07 gene	1428686_at	lncRNA gene
543	2810030D12Rik	1.00339	0.00488822	0.766408	0.11554	RIKEN cDNA 2810030D12 gene	1444603_at	lncRNA gene
544	2810032G03Rik	-1.5501	-0.632361	0.000507307	3.29473	RIKEN cDNA 2810032G03 gene	1453262_at	lncRNA gene
545	2810039B14Rik	1.04695	0.0661981	0.368651	0.433385	RIKEN cDNA 2810039B14 gene	1453248_at	lncRNA gene
546	2810040C05Rik	-1.02791	-0.039721	0.94371	0.0251614	RIKEN cDNA 2810040C05 gene	1430749_at	lncRNA gene
547	2810043O03Rik	1.24143	0.311999	0.0545677	1.26306	RIKEN cDNA 2810043O03 gene	1430195_at	lncRNA gene
548	2810047C21Rik1	-1.24936	-0.321188	0.125899	0.899978	RIKEN cDNA 2810047C21 gene 1; predicted gene 20482; uncharacterized LOC105242405	1453242_x_at	lncRNA gene
549	2810047J09Rik	-1.00423	-0.00608542	0.625245	0.20395	RIKEN cDNA 2810047J09 gene	1432700_at	lncRNA gene
550	2810049E08Rik	1.17861	0.237083	0.322784	0.491087	RIKEN cDNA 2810049E08 gene	1431614_at	lncRNA gene
551	2810403D21Rik	1.14938	0.200856	0.486122	0.313255	RIKEN cDNA 2810403D21 gene	1432658_at	lncRNA gene
552	2810403G07Rik	1.00023	0.000326012	0.712375	0.147291	RIKEN cDNA 2810403G07 gene	1432702_at	lncRNA gene
553	2810404F17Rik	1.09044	0.124906	0.939225	0.0272306	RIKEN cDNA 2810404F17 gene	1431720_at	lncRNA gene
554	2810404I24Rik	-1.04257	-0.0601387	0.901126	0.0452145	RIKEN cDNA 2810404I24 gene	1432923_at	lncRNA gene
555	2810404M03Rik	1.03649	0.0517006	0.836267	0.0776553	RIKEN cDNA 2810404M03 gene	1453940_at	lncRNA gene
556	2810405F15Rik	-1.11183	-0.15293	0.744407	0.128189	RIKEN cDNA 2810405F15 gene	1444543_at	lncRNA gene
557	2810405F17Rik	-1.07984	-0.110818	0.683601	0.165198	RIKEN cDNA 2810405F17 gene	1460457_at	lncRNA gene
558	2810408A11Rik	1.04208	0.0594633	0.688344	0.162194	RIKEN cDNA 2810408A11 gene	1430178_at	protein coding gene
559	2810408B13Rik	-1.08206	-0.11378	0.533208	0.273103	RIKEN cDNA 2810408B13 gene; zinc finger protein 934	1422172_x_at	lncRNA gene
560	2810408I11Rik	1.08792	0.121576	0.220502	0.656588	RIKEN cDNA 2810408I11 gene	1437549_at	lncRNA gene
561	2810410L24Rik	1.0786	0.109161	0.901786	0.0448965	RIKEN cDNA 2810410L24 gene	1429510_at	lncRNA gene
562	2810410P21Rik	1.06732	0.0939928	0.510773	0.291772	RIKEN cDNA 2810410P21 gene	1432908_at	lncRNA gene
563	2810414N06Rik	-1.02348	-0.0334885	0.512351	0.290432	RIKEN cDNA 2810414N06 gene	1433348_at	lncRNA gene
564	2810416A17Rik	-1.05377	-0.0755669	0.728889	0.137338	RIKEN cDNA 2810416A17 gene	1433265_at	lncRNA gene
565	2810416G20Rik	1.41302	0.498786	0.140697	0.851715	RIKEN cDNA 2810416G20 gene; uncharacterized LOC102642487	1431220_at	protein coding gene
566	2810421E14Rik	-1.01944	-0.0277712	0.695755	0.157543	RIKEN cDNA 2810421E14 gene	1433243_at	lncRNA gene
567	2810427A07Rik	1.10892	0.149151	0.26852	0.571024	RIKEN cDNA 2810427A07 gene	1437576_at	lncRNA gene
568	2810428J06Rik	-1.02436	-0.03472	0.775969	0.110156	RIKEN cDNA 2810428J06 gene	1431271_at	lncRNA gene
569	2810429I04Rik	-1.05324	-0.0748328	0.991061	0.00389948	RIKEN cDNA 2810429I04 gene	1454147_at	lncRNA gene
570	2810430I11Rik	1.11688	0.159477	0.115322	0.938089	RIKEN cDNA 2810430I11 gene	1431796_at	lncRNA gene
571	2810433D01Rik	1.54437	0.627021	0.0150714	1.82185	RIKEN cDNA 2810433D01 gene	1445896_at	lncRNA gene
572	2810449G22Rik	1.23357	0.302835	0.102564	0.989005	RIKEN cDNA 2810449G22 gene	1430468_at	lncRNA gene
573	2810454H06Rik	1.09743	0.13413	0.0801041	1.09635	RIKEN cDNA 2810454H06 gene	1441191_at	lncRNA gene
574	2810455B08Rik	1.13315	0.180334	0.918172	0.037076	RIKEN cDNA 2810455B08 gene	1431412_at	lncRNA gene
575	2810455D13Rik	1.01521	0.0217839	0.901798	0.0448906	RIKEN cDNA 2810455D13 gene	1429096_at	lncRNA gene
576	2810459M11Rik	-1.08965	-0.123863	0.519293	0.284588	RIKEN cDNA 2810459M11 gene	1452354_at	protein coding gene
577	2810471M01Rik	-1.0639	-0.0893639	0.90416	0.043755	RIKEN cDNA 2810471M01 gene	1432002_at	lncRNA gene
578	2810487C13Rik	-1.11014	-0.150744	0.976939	0.0101328	RIKEN cDNA 2810487C13 gene	1454349_at	lncRNA gene
579	2900002J02Rik	-1.00394	-0.00567018	0.781986	0.106801	RIKEN cDNA 2900002J02 gene	1430928_at	lncRNA gene
580	2900005I04Rik	1.05384	0.075649	0.945949	0.024132	RIKEN cDNA 2900005I04 gene	1454549_at	lncRNA gene
581	2900006B11Rik	1.03301	0.0468528	0.795928	0.0991263	RIKEN cDNA 2900006B11 gene	1430253_at	lncRNA gene
582	2900009J06Rik	1.06673	0.0931991	0.990573	0.00411343	RIKEN cDNA 2900009J06 gene	1445606_a_at	lncRNA gene
583	2900011F02Rik	1.05013	0.0705707	0.917233	0.0375201	RIKEN cDNA 2900011F02 gene	1460532_at	lncRNA gene
584	2900011G08Rik	1.1251	0.170049	0.0881601	1.05473	RIKEN cDNA 2900011G08 gene	1430378_at	lncRNA gene
585	2900011L18Rik	-1.04553	-0.0642345	0.828211	0.0818591	RIKEN cDNA 2900011L18 gene	1432758_at	lncRNA gene
586	2900012M01Rik	-1.24797	-0.319579	0.142425	0.846413	RIKEN cDNA 2900012M01 gene	1431482_at	lncRNA gene
587	2900016J10Rik	1.07572	0.105301	0.744486	0.128143	RIKEN cDNA 2900016J10 gene	1441128_at	lncRNA gene
588	2900017F05Rik	-1.07133	-0.0993976	0.915887	0.0381579	RIKEN cDNA 2900017F05 gene	1430096_at	lncRNA gene
589	2900018E21Rik	-1.0844	-0.116902	0.307192	0.51259	RIKEN cDNA 2900018E21 gene	1454448_at	lncRNA gene
590	2900018N21Rik	1.06095	0.0853607	0.714892	0.14576	RIKEN cDNA 2900018N21 gene	1432824_at	lncRNA gene
591	2900022B07Rik	-1.07445	-0.103605	0.23959	0.620531	RIKEN cDNA 2900022B07 gene	1454502_at	lncRNA gene
592	2900022M07Rik	1.04637	0.0653931	0.832468	0.0796325	RIKEN cDNA 2900022M07 gene	1433387_at	lncRNA gene
593	2900024I21Rik	1.03879	0.0549096	0.624306	0.204603	RIKEN cDNA 2900024I21 gene	1432699_at	lncRNA gene
594	2900024J01Rik	1.04711	0.0664171	0.297877	0.525963	RIKEN cDNA 2900024J01 gene	1432609_at	lncRNA gene
595	2900026A02Rik	-1.05154	-0.0724969	0.601042	0.221095	RIKEN cDNA 2900026A02 gene	1429089_s_at	protein coding gene
596	2900027M19Rik	-1.17298	-0.230185	0.230922	0.636534	RIKEN cDNA 2900027M19 gene	1431703_at	lncRNA gene
597	2900034C19Rik	-1.04256	-0.060129	0.79708	0.0984978	RIKEN cDNA 2900034C19 gene	1433170_at	lncRNA gene
598	2900035I09Rik	-1.02678	-0.0381215	0.871831	0.0595676	RIKEN cDNA 2900035I09 gene	1457130_at	lncRNA gene
599	2900040J22Rik	-1.08697	-0.120316	0.364109	0.438768	RIKEN cDNA 2900040J22 gene	1454491_at	lncRNA gene
600	2900041M22Rik	-1.28717	-0.364198	0.126116	0.89923	RIKEN cDNA 2900041M22 gene	1444801_at	lncRNA gene
601	2900042E19Rik	1.10615	0.145547	0.696849	0.156861	RIKEN cDNA 2900042E19 gene	1454285_at	lncRNA gene
602	2900045O20Rik	-1.05734	-0.0804435	0.848153	0.0715258	RIKEN cDNA 2900045O20 gene	1431588_at	lncRNA gene
603	2900046B09Rik	-1.67406	-0.743347	0.00374791	2.42621	RIKEN cDNA 2900046B09 gene	1443707_at	lncRNA gene
604	2900046D03Rik	-1.05351	-0.0752026	0.989716	0.00448936	RIKEN cDNA 2900046D03 gene	1444230_at	lncRNA gene
605	2900046F13Rik	1.01077	0.0154562	0.94931	0.0225917	RIKEN cDNA 2900046F13 gene	1432861_at	lncRNA gene
606	2900046L07Rik	-1.20571	-0.269884	0.0448124	1.3486	RIKEN cDNA 2900046L07 gene	1432943_at	lncRNA gene
607	2900052L18Rik	1.06634	0.0926635	0.429052	0.36749	RIKEN cDNA 2900052L18 gene	1441060_at	lncRNA gene
608	2900052N01Rik	1.06557	0.0916227	0.542515	0.265589	RIKEN cDNA 2900052N01 gene	1436231_at	lncRNA gene
609	2900057B20Rik	1.15817	0.211845	0.926558	0.0331274	RIKEN cDNA 2900057B20 gene	1431631_at	lncRNA gene
610	2900057C01Rik	-1.05559	-0.0780441	0.967132	0.0145145	RIKEN cDNA 2900057C01 gene	1432853_at	lncRNA gene
611	2900060K15Rik	-1.02315	-0.033012	0.835967	0.0778108	RIKEN cDNA 2900060K15 gene	1432739_at	lncRNA gene
612	2900060N12Rik	-1.1165	-0.158979	0.878075	0.0564684	RIKEN cDNA 2900060N12 gene	1432797_at	lncRNA gene
613	2900064B16Rik	-1.2962	-0.374292	0.434277	0.362233	RIKEN cDNA 2900064B16 gene	1431595_at	lncRNA gene
614	2900064B18Rik	-1.03592	-0.0509168	0.823801	0.0841775	RIKEN cDNA 2900064B18 gene	1453595_at	lncRNA gene
615	2900064F13Rik	-1.32964	-0.411037	0.018297	1.73762	RIKEN cDNA 2900064F13 gene	1432814_at	lncRNA gene
616	2900064K03Rik	1.01777	0.0254045	0.950839	0.0218928	RIKEN cDNA 2900064K03 gene	1433031_at	lncRNA gene
617	2900069G24Rik	-1.07845	-0.108965	0.363055	0.440027	RIKEN cDNA 2900069G24 gene	1433122_at	lncRNA gene
618	2900072G11Rik	1.05063	0.0712533	0.654777	0.183907	RIKEN cDNA 2900072G11 gene	1429702_at	lncRNA gene
619	2900076A07Rik	1.02968	0.0421961	0.932256	0.0304648	RIKEN cDNA 2900076A07 gene	1436369_at	lncRNA gene
620	2900078I11Rik	-1.04262	-0.0602134	0.395879	0.402437	RIKEN cDNA 2900078I11 gene	1433399_at	lncRNA gene
621	2900079G21Rik	1.29738	0.375606	0.00794914	2.09968	RIKEN cDNA 2900079G21 gene	1453323_at	lncRNA gene
622	2900084O13Rik	-1.12696	-0.172443	0.324953	0.48818	RIKEN cDNA 2900084O13 gene	1453456_at	lncRNA gene
623	2900092C05Rik	1.01294	0.018553	0.465238	0.332325	RIKEN cDNA 2900092C05 gene	1429854_at	protein coding gene
624	2900092D14Rik	1.02024	0.0289086	0.970164	0.0131548	RIKEN cDNA 2900092D14 gene; POU domain, class 3, transcription factor 3	1429857_at	lncRNA gene
625	2900092N22Rik	1.14313	0.192986	0.862243	0.0643705	RIKEN cDNA 2900092N22 gene	1433093_at	lncRNA gene
626	2900093K20Rik	1.02966	0.0421694	0.965198	0.0153837	RIKEN cDNA 2900093K20 gene	1440917_at	lncRNA gene
627	3000002C10Rik	-1.02615	-0.0372374	0.6979	0.156207	glyceraldehyde-3-phosphate dehydrogenase pseudogene; glyceraldehyde-3-phosphate dehydrogenase; glyceraldehyde-3-phosphate dehydrogenase, pseudogene 15; glyceraldehyde-3-phosphate dehydrogenase-like	1418625_s_at	pseudogene
628	3010001F23Rik	-1.33214	-0.413744	0.00567303	2.24618	RIKEN cDNA 3010001F23 gene; predicted gene, 41902	1457010_at	lncRNA gene
629	3010003L21Rik	-1.19067	-0.251769	0.0250917	1.60047	RIKEN cDNA 3010003L21 gene	1415875_at	lncRNA gene
630	3021401N23Rik	1.27068	0.3456	0.0418601	1.3782	RIKEN cDNA 3021401N23 gene	1453277_at	lncRNA gene
631	3100002H09Rik	-1.03352	-0.0475719	0.958166	0.0185593	RIKEN cDNA 3100002H09 gene	1431775_at	lncRNA gene
632	3100002H20Rik	1.04114	0.0581585	0.768556	0.114324	RIKEN cDNA 3100002H20 gene	1454478_at	lncRNA gene
633	3100003L13Rik	1.00931	0.0133679	0.811674	0.0906182	RIKEN cDNA 3100003L13 gene	1432065_at	lncRNA gene
634	3100003M19Rik	-1.0464	-0.0654372	0.647616	0.188683	RIKEN cDNA 3100003M19 gene	1431880_at	lncRNA gene
635	3110001I22Rik	1.04676	0.0659293	0.638536	0.194815	RIKEN cDNA 3110001I22 gene	1429165_at	protein coding gene
636	3110009E18Rik	-1.05141	-0.0723212	0.620682	0.207131	RIKEN cDNA 3110009E18 gene	1428023_at	protein coding gene
637	3110009F21Rik	1.00416	0.00598773	0.960343	0.0175735	RIKEN cDNA 3110009F21 gene	1430198_at	lncRNA gene
638	3110018I06Rik	1.16529	0.220689	0.844433	0.073435	RIKEN cDNA 3110018I06 gene	1432396_at	lncRNA gene
639	3110021A11Rik	-1.03747	-0.0530738	0.531843	0.274216	RIKEN cDNA 3110021A11 gene	1430158_at	lncRNA gene
640	3110021N24Rik	1.18775	0.248235	0.752956	0.123231	RIKEN cDNA 3110021N24 gene	1453764_at	protein coding gene
641	3110027N22Rik	-1.49788	-0.582922	0.016223	1.78987	RIKEN cDNA 3110027N22 gene	1430252_at	lncRNA gene
642	3110035G12Rik	1.06982	0.0973667	0.28758	0.541242	RIKEN cDNA 3110035G12 gene	1431478_at	lncRNA gene
643	3110037C07Rik	1.06912	0.0964224	0.642135	0.192373	RIKEN cDNA 3110037C07 gene	1432904_at	lncRNA gene
644	3110037L02Rik	-1.01512	-0.0216446	0.937732	0.0279211	RIKEN cDNA 3110037L02 gene	1432618_at	lncRNA gene
645	3110038A09Rik	-1.07892	-0.109589	0.560989	0.251046	RIKEN cDNA 3110038A09 gene	1430279_at	lncRNA gene
646	3110039C02Rik	-1.01048	-0.0150422	0.701555	0.153938	RIKEN cDNA 3110039C02 gene	1430952_at	lncRNA gene
647	3110039M20Rik	-1.25001	-0.321934	0.937918	0.0278351	RIKEN cDNA 3110039M20 gene	1440204_at	lncRNA gene
648	3110040M04Rik	1.04245	0.0599768	0.602689	0.219907	RIKEN cDNA 3110040M04 gene	1429700_at	protein coding gene
649	3110040N11Rik	-1.21871	-0.285355	0.0334084	1.47614	RIKEN cDNA 3110040N11 gene	1450972_at	protein coding gene
650	3110045A19Rik	-1.00697	-0.0100279	0.78132	0.107171	RIKEN cDNA 3110045A19 gene	1430940_at	lncRNA gene
651	3110045C21Rik	1.07206	0.100386	0.60813	0.216003	RIKEN cDNA 3110045C21 gene	1430401_at	lncRNA gene
652	3110047M12Rik	-1.09251	-0.127653	0.697716	0.156322	RIKEN cDNA 3110047M12 gene	1458318_at	lncRNA gene
653	3110049I03Rik	-1.14374	-0.193755	0.925778	0.033493	RIKEN cDNA 3110049I03 gene	1433171_at	lncRNA gene
654	3110054G05Rik	-1.05891	-0.0825759	0.538501	0.268813	RIKEN cDNA 3110054G05 gene	1432582_at	lncRNA gene
655	3110062G12Rik	-1.11686	-0.159447	0.426286	0.370299	RIKEN cDNA 3110062G12 gene	1454471_at	lncRNA gene
656	3110067C02Rik	1.21742	0.283826	0.431942	0.364575	RIKEN cDNA 3110067C02 gene	1432796_at	pseudogene
657	3110070M22Rik	1.30581	0.384941	0.158639	0.799591	RIKEN cDNA 3110070M22 gene	1418807_at	lncRNA gene
658	3110080E11Rik	-1.11385	-0.15555	0.784763	0.105261	RIKEN cDNA 3110080E11 gene	1430770_at	lncRNA gene
659	3110080O07Rik	-1.14449	-0.194701	0.0746841	1.12677	RIKEN cDNA 3110080O07 gene	1430967_at	lncRNA gene
660	3110082I17Rik	-1.01255	-0.017996	0.920437	0.036006	RIKEN cDNA 3110082I17 gene	1453007_at	protein coding gene
661	3110099E03Rik	1.02964	0.0421372	0.978448	0.00946212	RIKEN cDNA 3110099E03 gene	1431397_at	lncRNA gene
662	3200001D21Rik	-1.03098	-0.0440191	0.875357	0.0578148	RIKEN cDNA 3200001D21 gene	1431850_at	lncRNA gene
663	3200001G23Rik	-1.11473	-0.156694	0.731947	0.13552	RIKEN cDNA 3200001G23 gene	1430953_at	lncRNA gene
664	3222402N08Rik	1.02138	0.0305141	0.868522	0.0612191	RIKEN cDNA 3222402N08 gene	1432656_at	lncRNA gene
665	3300002A11Rik	-1.0112	-0.0160627	0.905383	0.0431677	RIKEN cDNA 3300002A11 gene	1432649_at	lncRNA gene
666	3300002I08Rik	-1.13549	-0.183312	0.477671	0.320871	RIKEN cDNA 3300002I08 gene	1432534_at	protein coding gene
667	3300002I10Rik	1.01035	0.0148537	0.679515	0.167801	RIKEN cDNA 3300002I10 gene	1433392_at	lncRNA gene
668	3300002P09Rik	-1.19007	-0.251044	0.372362	0.429034	RIKEN cDNA 3300002P09 gene	1453863_at	lncRNA gene
669	3300002P13Rik	1.21404	0.279818	0.666604	0.176132	RIKEN cDNA 3300002P13 gene; transmembrane and tetratricopeptide repeat containing 1	1430841_at	lncRNA gene
670	3632454L22Rik	1.0167	0.0238969	0.469101	0.328734	RIKEN cDNA 3632454L22 gene	1440079_at	lncRNA gene
671	3732407C23Rik	-1.22199	-0.289228	0.0146015	1.8356	RIKEN cDNA 3732407C23 gene	1431793_at	lncRNA gene
672	3830403N18Rik	1.10717	0.146882	0.0960813	1.01736	RIKEN cDNA 3830403N18 gene; X-linked lymphocyte-regulated	1422011_s_at	protein coding gene
673	3830406C13Rik	1.07508	0.104447	0.677505	0.169087	RIKEN cDNA 3830406C13 gene	1436388_a_at	protein coding gene
674	3830408C21Rik	-1.09081	-0.1254	0.204263	0.68981	RIKEN cDNA 3830408C21 gene	1453616_at	lncRNA gene
675	3830422I06Rik	1.0243	0.0346397	0.615559	0.21073	RIKEN cDNA 3830422I06 gene	1433236_at	lncRNA gene
676	3930402G23Rik	-1.0153	-0.0219004	0.727445	0.1382	RIKEN cDNA 3930402G23 gene	1453626_at	lncRNA gene
677	4122401K19Rik	1.04883	0.0687864	0.343578	0.463975	RIKEN cDNA 4122401K19 gene	1430338_at	lncRNA gene
678	4432414F05Rik	1.32664	0.407777	0.590051	0.229111	RIKEN cDNA 4432414F05 gene	1453976_at	lncRNA gene
679	4631402F24Rik	1.02112	0.0301538	0.617991	0.209018	RIKEN cDNA 4631402F24 gene	1454297_at	lncRNA gene
680	4631422I05Rik	1.14234	0.191998	0.387308	0.411944	RIKEN cDNA 4631422I05 gene	1432689_at	lncRNA gene
681	4631423B10Rik	1.03198	0.0454206	0.85359	0.0687505	RIKEN cDNA 4631423B10 gene	1440028_at	lncRNA gene
682	4632404H12Rik	1.07972	0.11066	0.242524	0.615245	RIKEN cDNA 4632404H12 gene	1431820_at	lncRNA gene
683	4632404M16Rik	-1.02592	-0.0369196	0.698561	0.155796	RIKEN cDNA 4632404M16 gene	1432874_at	lncRNA gene
684	4632409D06Rik	-1.06672	-0.0931802	0.324783	0.488407	RIKEN cDNA 4632409D06 gene	1454396_at	lncRNA gene
685	4632411P08Rik	-1.01036	-0.0148737	0.655725	0.183278	RIKEN cDNA 4632411P08 gene	1430691_at	lncRNA gene
686	4632415L05Rik	1.11502	0.157072	0.647348	0.188862	RRS1 ribosome biogenesis regulator homolog pseudogene	1419611_at	pseudogene
687	4632418H02Rik	-1.0047	-0.00675904	0.35502	0.449747	RIKEN cDNA 4632418H02 gene	1432876_at	lncRNA gene
688	4632427E13Rik	-1.03995	-0.0565197	0.490363	0.309482	RIKEN cDNA 4632427E13 gene	1429332_at	lncRNA gene
689	4632428C04Rik	-1.07377	-0.102689	0.671713	0.172816	RIKEN cDNA 4632428C04 gene	1430459_at	lncRNA gene
690	4632432E15Rik	1.051	0.071764	0.453446	0.343475	RIKEN cDNA 4632432E15 gene	1454400_at	lncRNA gene
691	4632433K11Rik	-1.04224	-0.0596903	0.34015	0.468329	RIKEN cDNA 4632433K11 gene	1430858_at	protein coding gene
692	4633401B06Rik	1.19577	0.257936	0.271144	0.5668	RIKEN cDNA 4633401B06 gene	1429822_at	lncRNA gene
693	4633401L03Rik	1.21497	0.280915	0.197202	0.705089	RIKEN cDNA 4633401L03 gene	1432639_at	lncRNA gene
694	4633402D09Rik	1.09921	0.136466	0.459066	0.338124	RIKEN cDNA 4633402D09 gene	1432247_at	lncRNA gene
695	4731417B20Rik	-1.17816	-0.236537	0.510244	0.292222	RIKEN cDNA 4731417B20 gene	1454072_at	lncRNA gene
696	4732419C18Rik	-1.11285	-0.154253	0.807136	0.0930534	RIKEN cDNA 4732419C18 gene	1444932_at	lncRNA gene
697	4732423E21Rik	1.01073	0.0153905	0.753265	0.123052	RIKEN cDNA 4732423E21 gene	1442903_at	lncRNA gene
698	4732440D04Rik	-1.04287	-0.0605552	0.85716	0.0669381	RIKEN cDNA 4732440D04 gene	1436282_at	lncRNA gene
699	4732460I02Rik	1.01611	0.0230552	0.757239	0.120767	RIKEN cDNA 4732460I02 gene	1455635_at	lncRNA gene
700	4732468M13Rik	-1.08118	-0.112605	0.324562	0.488702	RIKEN cDNA 4732468M13 gene	1458838_at	lncRNA gene
701	4732490B19Rik	-1.10255	-0.140838	0.960873	0.0173342	RIKEN cDNA 4732490B19 gene	1444697_at	lncRNA gene
702	4732491K20Rik	1.1282	0.174027	0.213868	0.669853	RIKEN cDNA 4732491K20 gene	1441009_at	lncRNA gene
703	4732496C06Rik	1.06319	0.0884008	0.930082	0.0314788	RIKEN cDNA 4732496C06 gene	1457884_at	lncRNA gene
704	4733401D01Rik	1.01635	0.0233987	0.587394	0.23107	RIKEN cDNA 4733401D01 gene	1453845_at	lncRNA gene
705	4831407H17Rik	1.15409	0.206756	0.181496	0.741133	RIKEN cDNA 4831407H17 gene	1432224_at	lncRNA gene
706	4831440E17Rik	-1.0016	-0.00230791	0.777399	0.109356	RIKEN cDNA 4831440E17 gene	1458913_at	lncRNA gene
707	4832441B07Rik	-1.07096	-0.09891	0.122332	0.912458	RIKEN cDNA 4832441B07 gene	1429997_at	lncRNA gene
708	4833403J16Rik	-1.04474	-0.0631439	0.774381	0.111045	RIKEN cDNA 4833403J16 gene	1429969_at	lncRNA gene
709	4833406M21Rik	-1.04685	-0.0660492	0.515688	0.287613	RIKEN cDNA 4833406M21 gene	1432687_at	lncRNA gene
710	4833408G04Rik	-1.02888	-0.0410733	0.61886	0.208407	RIKEN cDNA 4833408G04 gene	1432899_at	lncRNA gene
711	4833410I11Rik	-1.17579	-0.233627	0.808263	0.0924471	RIKEN cDNA 4833410I11 gene	1454376_at	lncRNA gene
712	4833411C07Rik	-1.05219	-0.0734021	0.996409	0.00156245	RIKEN cDNA 4833411C07 gene	1430319_at	lncRNA gene
713	4833411I10Rik	-1.08316	-0.115252	0.642633	0.192037	RIKEN cDNA 4833411I10 gene	1454443_at	lncRNA gene
714	4833412K13Rik	1.04061	0.0574322	0.974848	0.0110629	RIKEN cDNA 4833412K13 gene	1432720_at	lncRNA gene
715	4833413E03Rik	-1.05182	-0.0728823	0.271664	0.565968	RIKEN cDNA 4833413E03 gene	1430115_at	lncRNA gene
716	4833417C18Rik	-1.16505	-0.220398	0.238846	0.621882	RIKEN cDNA 4833417C18 gene	1431260_at	lncRNA gene
717	4833417J16Rik	-1.25884	-0.332101	0.0299358	1.52381	RIKEN cDNA 4833417J16 gene	1433286_at	lncRNA gene
718	4833418N02Rik	-1.00628	-0.00902463	0.800231	0.0967846	RIKEN cDNA 4833418N02 gene	1430686_at	lncRNA gene
719	4833419A21Rik	1.0081	0.0116445	0.495333	0.305103	RIKEN cDNA 4833419A21 gene	1432815_at	lncRNA gene
720	4833419E13Rik	1.11139	0.152365	0.643561	0.191411	RIKEN cDNA 4833419E13 gene	1431480_at	lncRNA gene
721	4833419G08Rik	-1.05703	-0.0800204	0.737872	0.132019	RIKEN cDNA 4833419G08 gene	1454439_at	lncRNA gene
722	4833419O12Rik	-1.10314	-0.141613	0.292384	0.534046	RIKEN cDNA 4833419O12 gene	1432338_at	lncRNA gene
723	4833420D23Rik	-1.07627	-0.106039	0.539459	0.268042	RIKEN cDNA 4833420D23 gene	1454353_at	lncRNA gene
724	4833420G17Rik	-1.02978	-0.042339	0.685973	0.163693	RIKEN cDNA 4833420G17 gene	1419635_at	protein coding gene
725	4833420L08Rik	-1.22256	-0.289903	0.107808	0.96735	RIKEN cDNA 4833420L08 gene	1432740_at	lncRNA gene
726	4833421K07Rik	-1.27956	-0.35565	0.0612457	1.21292	RIKEN cDNA 4833421K07 gene	1431580_at	lncRNA gene
727	4833422B07Rik	-1.00653	-0.00939304	0.776115	0.110074	RIKEN cDNA 4833422B07 gene	1432616_at	lncRNA gene
728	4833422C13Rik	1.32536	0.40639	0.0972399	1.01216	RIKEN cDNA 4833422C13 gene	1440761_at	lncRNA gene
729	4833422M21Rik	-1.02212	-0.0315575	0.555258	0.255505	RIKEN cDNA 4833422M21 gene	1430267_at	lncRNA gene
730	4833423F13Rik	-1.04542	-0.0640827	0.767367	0.114997	RIKEN cDNA 4833423F13 gene	1430622_at	lncRNA gene
731	4833427F10Rik	-1.27441	-0.349834	0.0482494	1.31651	RIKEN cDNA 4833427F10 gene	1432063_at	lncRNA gene
732	4833428L15Rik	-1.05944	-0.083306	0.960809	0.017363	RIKEN cDNA 4833428L15 gene	1431488_at	lncRNA gene
733	4833428M15Rik	1.028	0.0398361	0.290583	0.53673	RIKEN cDNA 4833428M15 gene	1431471_at	lncRNA gene
734	4833432E10Rik	1.19809	0.260734	0.252022	0.598562	RIKEN cDNA 4833432E10 gene	1453387_at	lncRNA gene
735	4833432P19Rik	-1.17777	-0.236058	0.457473	0.339634	RIKEN cDNA 4833432P19 gene	1456906_at	lncRNA gene
736	4833438C02Rik	-1.12106	-0.164862	0.686141	0.163587	RIKEN cDNA 4833438C02 gene	1436524_at	lncRNA gene
737	4833439F03Rik	-1.1512	-0.203135	0.248102	0.60537	RIKEN cDNA 4833439F03 gene	1453968_at	lncRNA gene
738	4833439L19Rik	1.03098	0.0440135	0.900576	0.0454797	RIKEN cDNA 4833439L19 gene	1422017_s_at	protein coding gene
739	4833441D16Rik	1.15667	0.209976	0.895858	0.047761	RIKEN cDNA 4833441D16 gene	1456706_at	lncRNA gene
740	4833444G19Rik	-1.04407	-0.0622171	0.563854	0.248833	RIKEN cDNA 4833444G19 gene	1458151_at	lncRNA gene
741	4833446E11Rik	-1.06501	-0.0908683	0.368132	0.433997	RIKEN cDNA 4833446E11 gene	1433004_at	lncRNA gene
742	4833447I15Rik	1.09024	0.12464	0.973938	0.0114688	RIKEN cDNA 4833447I15 gene	1431485_at	lncRNA gene
743	4833447P13Rik	-1.14702	-0.197891	0.351666	0.45387	RIKEN cDNA 4833447P13 gene	1430719_at	lncRNA gene
744	4921504E06Rik	1.00426	0.00613283	0.961944	0.0168502	RIKEN cDNA 4921504E06 gene	1430905_at	protein coding gene
745	4921504P05Rik	-1.03035	-0.0431303	0.779719	0.108062	RIKEN cDNA 4921504P05 gene	1433141_at	lncRNA gene
746	4921504P13Rik	-1.07093	-0.0988696	0.913266	0.0394025	RIKEN cDNA 4921504P13 gene	1433395_at	lncRNA gene
747	4921504P20Rik	-1.01533	-0.0219544	0.650868	0.186507	RIKEN cDNA 4921504P20 gene	1433113_at	lncRNA gene
748	4921506L19Rik	1.02573	0.0366454	0.883431	0.0538275	RIKEN cDNA 4921506L19 gene	1454436_at	lncRNA gene
749	4921507G05Rik	-1.05238	-0.0736557	0.356561	0.447867	RIKEN cDNA 4921507G05 gene	1430179_at	lncRNA gene
750	4921507H08Rik	1.12292	0.167254	0.125399	0.901705	RIKEN cDNA 4921507H08 gene	1432965_at	lncRNA gene
751	4921507P07Rik	-1.02712	-0.0385991	0.788914	0.10297	RIKEN cDNA 4921507P07 gene	1453142_at	protein coding gene
752	4921508D12Rik	-1.05379	-0.0755819	0.552687	0.257521	RIKEN cDNA 4921508D12 gene	1454188_at	lncRNA gene
753	4921508M14Rik	-1.04548	-0.0641724	0.63165	0.199523	RIKEN cDNA 4921508M14 gene	1432298_at	lncRNA gene
754	4921509A06Rik	1.05381	0.0756216	0.597392	0.22374	RIKEN cDNA 4921509A06 gene	1433380_at	lncRNA gene
755	4921509O07Rik	-1.00934	-0.0134151	0.787854	0.103554	RIKEN cDNA 4921509O07 gene	1454017_at	lncRNA gene
756	4921511C10Rik	-1.13757	-0.185958	0.168733	0.772801	RIKEN cDNA 4921511C10 gene	1432070_at	lncRNA gene
757	4921511E18Rik	-1.17208	-0.229076	0.401687	0.396112	RIKEN cDNA 4921511E18 gene	1432918_at	lncRNA gene
758	4921511I17Rik	-1.00165	-0.00237993	0.990389	0.00419432	RIKEN cDNA 4921511I17 gene	1432124_at	lncRNA gene
759	4921513H07Rik	-1.05749	-0.0806427	0.793045	0.100702	RIKEN cDNA 4921513H07 gene	1453494_at	lncRNA gene
760	4921513I03Rik	1.02323	0.0331305	0.697946	0.156178	RIKEN cDNA 4921513I03 gene	1431562_at	lncRNA gene
761	4921513I08Rik	1.03338	0.0473765	0.980735	0.00844841	RIKEN cDNA 4921513I08 gene	1432299_at	lncRNA gene
762	4921515E04Rik	1.17359	0.230926	0.834609	0.0785168	RIKEN cDNA 4921515E04 gene	1453701_at	lncRNA gene
763	4921515G04Rik	-1.11722	-0.159918	0.337187	0.472129	RIKEN cDNA 4921515G04 gene	1432084_at	lncRNA gene
764	4921515L22Rik	-1.1484	-0.199624	0.0851337	1.0699	RIKEN cDNA 4921515L22 gene	1431477_at	lncRNA gene
765	4921517D16Rik	1.0758	0.105409	0.511135	0.291464	RIKEN cDNA 4921517D16 gene	1457224_at	lncRNA gene
766	4921517D22Rik	1.00394	0.00567305	0.803359	0.0950902	RIKEN cDNA 4921517D22 gene	1430254_at	protein coding gene
767	4921517O11Rik	1.04129	0.0583733	0.783402	0.106015	RIKEN cDNA 4921517O11 gene	1430398_at	lncRNA gene
768	4921518B13Rik	1.20205	0.265496	0.577665	0.238324	RIKEN cDNA 4921518B13 gene	1432971_at	lncRNA gene
769	4921518K17Rik	-1.08549	-0.118345	0.974807	0.0110812	RIKEN cDNA 4921518K17 gene	1431797_at	lncRNA gene
770	4921519G19Rik	1.05715	0.0801842	0.449848	0.346934	RIKEN cDNA 4921519G19 gene	1432948_at	lncRNA gene
771	4921520E09Rik	1.07895	0.109624	0.585208	0.23269	RIKEN cDNA 4921520E09 gene	1432953_at	lncRNA gene
772	4921520N01Rik	-1.05018	-0.0706353	0.641236	0.192982	RIKEN cDNA 4921520N01 gene	1453615_at	lncRNA gene
773	4921521C08Rik	1.02211	0.0315434	0.877147	0.0569277	RIKEN cDNA 4921521C08 gene	1432684_at	lncRNA gene
774	4921521D15Rik	1.05116	0.071985	0.383257	0.41651	RIKEN cDNA 4921521D15 gene	1454050_at	lncRNA gene
775	4921522E08Rik	-1.03204	-0.0454961	0.361571	0.441807	RIKEN cDNA 4921522E08 gene	1433284_at	lncRNA gene
776	4921522P10Rik	1.06735	0.094036	0.498824	0.302052	RIKEN cDNA 4921522P10 gene	1453441_at	lncRNA gene
777	4921523P09Rik	-1.05097	-0.071727	0.645769	0.189923	RIKEN cDNA 4921523P09 gene	1432253_at	lncRNA gene
778	4921524J17Rik	-1.39615	-0.481458	0.00134564	2.87107	RIKEN cDNA 4921524J17 gene	1454136_a_at	protein coding gene
779	4921524L21Rik	-1.10827	-0.148303	0.140523	0.852254	RIKEN cDNA 4921524L21 gene	1431479_at	protein coding gene
780	4921524M04Rik	-1.09515	-0.131131	0.177054	0.751895	RIKEN cDNA 4921524M04 gene	1454475_at	lncRNA gene
781	4921525D07Rik	1.08344	0.115623	0.582891	0.234413	RIKEN cDNA 4921525D07 gene	1430732_at	lncRNA gene
782	4921525O09Rik	-1.03567	-0.0505672	0.855931	0.0675613	RIKEN cDNA 4921525O09 gene	1429472_at	lncRNA gene
783	4921527H02Rik	-1.14051	-0.189683	0.711857	0.147607	RIKEN cDNA 4921527H02 gene	1432695_at	lncRNA gene
784	4921528I07Rik	-1.0359	-0.050882	0.9777	0.00979461	RIKEN cDNA 4921528I07 gene	1453691_at	lncRNA gene
785	4921531C22Rik	1.22889	0.297352	0.314107	0.502923	RIKEN cDNA 4921531C22 gene	1429880_at	lncRNA gene
786	4921531P14Rik	-1.03385	-0.0480213	0.846544	0.0723505	RIKEN cDNA 4921531P14 gene	1431738_at	lncRNA gene
787	4921534E14Rik	1.06752	0.0942617	0.759309	0.119582	RIKEN cDNA 4921534E14 gene	1431365_at	lncRNA gene
788	4921534H16Rik	-1.00348	-0.00501186	0.630902	0.200038	RIKEN cDNA 4921534H16 gene	1432095_at	lncRNA gene
789	4921536K21Rik	-1.05749	-0.0806372	0.662651	0.178715	RIKEN cDNA 4921536K21 gene	1420721_at	protein coding gene
790	4921539E11Rik	-1.10434	-0.14319	0.127474	0.894578	RIKEN cDNA 4921539E11 gene	1453440_at	protein coding gene
791	4921539H07Rik	-1.11694	-0.159554	0.258395	0.587716	RIKEN cDNA 4921539H07 gene	1453922_at	lncRNA gene
792	4922502B01Rik	-1.20918	-0.274028	0.133803	0.873534	RIKEN cDNA 4922502B01 gene	1432182_at	lncRNA gene
793	4922502N22Rik	-1.20339	-0.267109	0.315114	0.501533	RIKEN cDNA 4922502N22 gene	1432246_at	lncRNA gene
794	4930401B11Rik	1.06157	0.0861968	0.55958	0.252138	RIKEN cDNA 4930401B11 gene	1432792_at	lncRNA gene
795	4930402C16Rik	1.05323	0.0748178	0.72356	0.140526	RIKEN cDNA 4930402C16 gene	1433084_at	lncRNA gene
796	4930402D18Rik	-1.09373	-0.129254	0.478704	0.319933	RIKEN cDNA 4930402D18 gene	1431969_at	lncRNA gene
797	4930402F06Rik	-1.01045	-0.0149994	0.955954	0.019563	RIKEN cDNA 4930402F06 gene	1432110_at	protein coding gene
798	4930402F11Rik	1.06525	0.0911907	0.282447	0.549063	RIKEN cDNA 4930402F11 gene	1432402_at	lncRNA gene
799	4930402H05Rik	1.01024	0.0146995	0.832621	0.0795528	RIKEN cDNA 4930402H05 gene	1454319_at	lncRNA gene
800	4930402K13Rik	1.01306	0.0187253	0.640478	0.193496	RIKEN cDNA 4930402K13 gene	1453884_at	protein coding gene
801	4930403D09Rik	1.0714	0.0994918	0.583948	0.233626	RIKEN cDNA 4930403D09 gene	1441249_at	lncRNA gene
802	4930403L11Rik	-1.21929	-0.286042	0.045914	1.33806	RIKEN cDNA 4930403L11 gene	1432992_at	lncRNA gene
803	4930403O15Rik	-1.03332	-0.0472857	0.501651	0.299599	RIKEN cDNA 4930403O15 gene	1432251_at	lncRNA gene
804	4930403O18Rik	1.20765	0.272207	0.839437	0.0760118	RIKEN cDNA 4930403O18 gene	1432752_at	lncRNA gene
805	4930404F17Rik	1.09262	0.127796	0.745159	0.127751	RIKEN cDNA 4930404F17 gene	1433089_at	lncRNA gene
806	4930404K06Rik	-1.02062	-0.0294416	0.606916	0.216872	RIKEN cDNA 4930404K06 gene	1432046_at	lncRNA gene
807	4930404N11Rik	-1.14056	-0.189741	0.547602	0.261535	RIKEN cDNA 4930404N11 gene	1431368_at	protein coding gene
808	4930405A07Rik	1.04437	0.0626302	0.974113	0.0113908	RIKEN cDNA 4930405A07 gene	1433418_at	lncRNA gene
809	4930405D01Rik	1.02747	0.0390935	0.739619	0.130992	RIKEN cDNA 4930405D01 gene	1454218_at	lncRNA gene
810	4930405G09Rik	1.0157	0.0224701	0.538942	0.268458	RIKEN cDNA 4930405G09 gene	1433335_at	lncRNA gene
811	4930405N21Rik	-1.0308	-0.0437658	0.389041	0.410005	RIKEN cDNA 4930405N21 gene	1454139_at	lncRNA gene
812	4930406D14Rik	-1.03815	-0.0540094	0.696908	0.156824	RIKEN cDNA 4930406D14 gene	1428833_at	lncRNA gene
813	4930406D18Rik	1.03037	0.0431639	0.844417	0.073443	RIKEN cDNA 4930406D18 gene	1445661_at	lncRNA gene
814	4930407I10Rik	1.00703	0.0101095	0.971082	0.0127441	RIKEN cDNA 4930407I10 gene	1440600_at	protein coding gene
815	4930408K08Rik	1.03993	0.0564809	0.502503	0.298861	RIKEN cDNA 4930408K08 gene	1454110_at	lncRNA gene
816	4930408O17Rik	1.16545	0.220882	0.0962043	1.01681	RIKEN cDNA 4930408O17 gene	1432541_at	lncRNA gene
817	4930412B13Rik	-1.14458	-0.194821	0.132364	0.87823	RIKEN cDNA 4930412B13 gene	1431408_at	lncRNA gene
818	4930412C18Rik	-1.05607	-0.0787082	0.737612	0.132172	RIKEN cDNA 4930412C18 gene	1454040_at	lncRNA gene
819	4930412F09Rik	-1.00361	-0.00520163	0.97538	0.0108262	RIKEN cDNA 4930412F09 gene	1431635_at	lncRNA gene
820	4930412O13Rik	1.11564	0.157874	0.422699	0.373969	RIKEN cDNA 4930412O13 gene	1430872_at	protein coding gene
821	4930413E15Rik	1.16002	0.214152	0.40365	0.393995	RIKEN cDNA 4930413E15 gene	1454128_at	lncRNA gene
822	4930413F20Rik	-1.06227	-0.0871451	0.276469	0.558353	RIKEN cDNA 4930413F20 gene	1453650_at	lncRNA gene
823	4930413G21Rik	1.15281	0.205152	0.664008	0.177826	RIKEN cDNA 4930413G21 gene	1460528_at	lncRNA gene
824	4930414F18Rik	1.10603	0.145392	0.445298	0.351349	RIKEN cDNA 4930414F18 gene	1431859_at	lncRNA gene
825	4930414N06Rik	-1.00869	-0.0124857	0.482328	0.316657	RIKEN cDNA 4930414N06 gene	1441651_at	lncRNA gene
826	4930415O11Rik	-1.19396	-0.25575	0.574114	0.241002	RIKEN cDNA 4930415O11 gene	1430248_at	lncRNA gene
827	4930417H01Rik	-1.21079	-0.275945	0.2046	0.689094	RIKEN cDNA 4930417H01 gene	1444782_at	lncRNA gene
828	4930417O22Rik	1.24487	0.315997	0.23952	0.620658	RIKEN cDNA 4930417O22 gene	1432215_s_at	lncRNA gene
829	4930419G24Rik	1.12294	0.167283	0.887105	0.0520249	RIKEN cDNA 4930419G24 gene	1432343_at	lncRNA gene
830	4930420G21Rik	-1.00439	-0.00632388	0.959413	0.0179944	RIKEN cDNA 4930420G21 gene	1431621_at	lncRNA gene
831	4930421C12Rik	1.00407	0.0058541	0.986671	0.0058275	RIKEN cDNA 4930421C12 gene	1433024_at	lncRNA gene
832	4930422C21Rik	-1.0668	-0.0932938	0.643902	0.19118	RIKEN cDNA 4930422C21 gene	1431842_at	lncRNA gene
833	4930422I22Rik	1.06933	0.0967058	0.933869	0.0297139	RIKEN cDNA 4930422I22 gene	1432049_at	lncRNA gene
834	4930422N03Rik	1.02193	0.0312992	0.739389	0.131127	RIKEN cDNA 4930422N03 gene	1453375_at	lncRNA gene
835	4930423C22Rik	-1.11148	-0.152481	0.326742	0.485795	RIKEN cDNA 4930423C22 gene	1454490_at	lncRNA gene
836	4930423D22Rik	1.12162	0.165587	0.839388	0.0760373	RIKEN cDNA 4930423D22 gene	1454421_at	lncRNA gene
837	4930423M02Rik	-1.1221	-0.166197	0.486122	0.313255	RIKEN cDNA 4930423M02 gene	1431508_at	lncRNA gene
838	4930423O20Rik	1.02552	0.0363598	0.654196	0.184292	RIKEN cDNA 4930423O20 gene	1433404_at	protein coding gene
839	4930424E08Rik	-1.0359	-0.0508847	0.733113	0.134829	RIKEN cDNA 4930424E08 gene	1433234_at	lncRNA gene
840	4930425F17Rik	-1.0658	-0.0919327	0.731485	0.135795	RIKEN cDNA 4930425F17 gene	1454598_at	protein coding gene
841	4930425K24Rik	1.10972	0.150191	0.56642	0.246862	RIKEN cDNA 4930425K24 gene	1431866_at	lncRNA gene
842	4930425O10Rik	-1.02813	-0.0400241	0.921161	0.0356646	RIKEN cDNA 4930425O10 gene	1432085_at	lncRNA gene
843	4930426D05Rik	-1.02757	-0.0392381	0.963484	0.0161555	RIKEN cDNA 4930426D05 gene	1430143_at	protein coding gene
844	4930426I24Rik	1.24603	0.317335	0.00931583	2.03078	RIKEN cDNA 4930426I24 gene	1430832_at	lncRNA gene
845	4930426L09Rik	1.17863	0.237116	0.598433	0.222984	RIKEN cDNA 4930426L09 gene	1429915_at	lncRNA gene
846	4930428B01Rik	-1.63265	-0.707217	0.000498312	3.3025	RIKEN cDNA 4930428B01 gene	1430516_at	lncRNA gene
847	4930428F12Rik	-1.00306	-0.00440359	0.801733	0.0959702	RIKEN cDNA 4930428F12 gene	1453390_at	lncRNA gene
848	4930428O21Rik	1.045	0.0635043	0.731485	0.135795	RIKEN cDNA 4930428O21 gene	1453401_at	lncRNA gene
849	4930429B21Rik	1.20166	0.265034	0.223801	0.650138	RIKEN cDNA 4930429B21 gene	1420580_at	lncRNA gene
850	4930429D17Rik	-1.2161	-0.282267	0.238871	0.621837	RIKEN cDNA 4930429D17 gene	1431990_at	lncRNA gene
851	4930429F11Rik	1.09411	0.129753	0.148332	0.828766	RIKEN cDNA 4930429F11 gene	1453921_at	lncRNA gene
852	4930429F24Rik	-1.06221	-0.0870744	0.523952	0.280709	RIKEN cDNA 4930429F24 gene	1453925_at	lncRNA gene
853	4930429L21Rik	-1.19831	-0.261006	0.251271	0.599857	RIKEN cDNA 4930429L21 gene	1454518_at	lncRNA gene
854	4930429N05Rik	-1.04699	-0.0662504	0.560199	0.251658	RIKEN cDNA 4930429N05 gene	1432933_at	lncRNA gene
855	4930430F08Rik	-1.42889	-0.514897	0.0045517	2.34183	RIKEN cDNA 4930430F08 gene	1453468_at	protein coding gene
856	4930430O22Rik	-1.10591	-0.145231	0.341343	0.466809	RIKEN cDNA 4930430O22 gene	1430900_at	lncRNA gene
857	4930431C11Rik	1.00101	0.0014535	0.856579	0.0672328	RIKEN cDNA 4930431C11 gene	1431954_x_at	lncRNA gene
858	4930431F12Rik	-1.11346	-0.15505	0.16337	0.786828	RIKEN cDNA 4930431F12 gene	1454029_at	lncRNA gene
859	4930431P03Rik	-1.30129	-0.379941	0.048924	1.31048	RIKEN cDNA 4930431P03 gene	1446238_at	lncRNA gene
860	4930431P19Rik	1.03757	0.0532115	0.724904	0.139719	RIKEN cDNA 4930431P19 gene	1446949_at	pseudogene
861	4930432F04Rik	1.04032	0.0570218	0.799614	0.0971196	RIKEN cDNA 4930432F04 gene	1425311_at	lncRNA gene
862	4930432H08Rik	-1.06845	-0.095514	0.815837	0.0883968	RIKEN cDNA 4930432H08 gene	1433136_at	lncRNA gene
863	4930432J01Rik	-1.05791	-0.081221	0.793966	0.100198	RIKEN cDNA 4930432J01 gene	1454130_at	lncRNA gene
864	4930432J09Rik	1.08019	0.111281	0.6219	0.206279	RIKEN cDNA 4930432J09 gene	1432324_at	lncRNA gene
865	4930432L08Rik	-1.12888	-0.174895	0.0533364	1.27298	RIKEN cDNA 4930432L08 gene	1431998_at	lncRNA gene
866	4930432N10Rik	1.15671	0.210033	0.911667	0.0401638	RIKEN cDNA 4930432N10 gene	1431924_at	lncRNA gene
867	4930432O09Rik	1.01574	0.0225368	0.344812	0.462418	RIKEN cDNA 4930432O09 gene	1453965_at	lncRNA gene
868	4930433M22Rik	-1.01995	-0.0285055	0.743529	0.128702	RIKEN cDNA 4930433M22 gene	1433193_at	lncRNA gene
869	4930433N12Rik	1.04692	0.0661471	0.892735	0.0492772	RIKEN cDNA 4930433N12 gene	1420792_at	lncRNA gene
870	4930434B07Rik	-1.08811	-0.121818	0.481133	0.317735	RIKEN cDNA 4930434B07 gene	1432382_at	lncRNA gene
871	4930434J06Rik	-1.04642	-0.0654634	0.739402	0.131119	RIKEN cDNA 4930434J06 gene	1432030_at	lncRNA gene
872	4930434J08Rik	-1.06474	-0.0904958	0.501714	0.299544	RIKEN cDNA 4930434J08 gene	1430557_at	lncRNA gene
873	4930435F18Rik	-1.00558	-0.00802212	0.902753	0.0444309	RIKEN cDNA 4930435F18 gene	1431547_at	lncRNA gene
874	4930435M08Rik	-1.11896	-0.162165	0.620274	0.207417	RIKEN cDNA 4930435M08 gene	1431556_at	lncRNA gene
875	4930435N07Rik	1.05221	0.0734282	0.645872	0.189854	RIKEN cDNA 4930435N07 gene	1454407_at	lncRNA gene
876	4930438A08Rik	1.05015	0.0705927	0.957414	0.0189002	RIKEN cDNA 4930438A08 gene	1429960_at	protein coding gene
877	4930439G18Rik	-1.00557	-0.00801638	0.611509	0.213597	RIKEN cDNA 4930439G18 gene	1454457_at	lncRNA gene
878	4930440C22Rik	1.01674	0.023948	0.971294	0.0126493	RIKEN cDNA 4930440C22 gene	1454083_at	lncRNA gene
879	4930442E04Rik	-1.15936	-0.21333	0.399513	0.398469	RIKEN cDNA 4930442E04 gene	1431915_at	lncRNA gene
880	4930442G10Rik	-1.08028	-0.111405	0.128322	0.891698	RIKEN cDNA 4930442G10 gene	1454204_at	lncRNA gene
881	4930442G15Rik	1.12066	0.164353	0.629016	0.201339	RIKEN cDNA 4930442G15 gene	1431767_at	lncRNA gene
882	4930442H23Rik	-1.17095	-0.227683	0.42526	0.371346	RIKEN cDNA 4930442H23 gene	1454143_at	lncRNA gene
883	4930442L01Rik	-1.16288	-0.217708	0.180143	0.744383	RIKEN cDNA 4930442L01 gene	1430677_at	lncRNA gene
884	4930442P07Rik	1.05733	0.0804244	0.648326	0.188206	RIKEN cDNA 4930442P07 gene	1430223_at	lncRNA gene
885	4930443G03Rik	1.26038	0.333863	0.129789	0.886762	RIKEN cDNA 4930443G03 gene	1432744_at	lncRNA gene
886	4930443O20Rik	-1.29632	-0.374419	0.729125	0.137198	RIKEN cDNA 4930443O20 gene	1431481_at	lncRNA gene
887	4930444A19Rik	1.06061	0.0848902	0.323068	0.490706	RIKEN cDNA 4930444A19 gene	1458323_at	lncRNA gene
888	4930444E06Rik	-1.02501	-0.035638	0.859805	0.0656001	RIKEN cDNA 4930444E06 gene	1433167_at	lncRNA gene
889	4930444F02Rik	1.078	0.108356	0.31356	0.503679	RIKEN cDNA 4930444F02 gene	1439402_at	lncRNA gene
890	4930444K16Rik	-1.36421	-0.448062	0.0152783	1.81592	RIKEN cDNA 4930444K16 gene	1432955_at	lncRNA gene
891	4930444M15Rik	-1.05484	-0.0770187	0.261847	0.581953	RIKEN cDNA 4930444M15 gene	1431979_at	lncRNA gene
892	4930444P10Rik	-1.16528	-0.220683	0.0839312	1.07608	RIKEN cDNA 4930444P10 gene	1431450_at	protein coding gene
893	4930445B03Rik	-1.08944	-0.123591	0.323935	0.489542	RIKEN cDNA 4930445B03 gene	1433197_at	lncRNA gene
894	4930445B16Rik	1.08736	0.120834	0.32509	0.487996	RIKEN cDNA 4930445B16 gene	1432265_at	lncRNA gene
895	4930445E18Rik	1.04861	0.0684741	0.294801	0.530472	RIKEN cDNA 4930445E18 gene	1432451_at	lncRNA gene
896	4930445G23Rik	-1.26472	-0.338821	0.586101	0.232028	RIKEN cDNA 4930445G23 gene	1432725_at	lncRNA gene
897	4930445N18Rik	-1.07649	-0.106336	0.27761	0.556565	RIKEN cDNA 4930445N18 gene	1432369_at	lncRNA gene
898	4930447A16Rik	-1.02476	-0.0352903	0.807514	0.09285	RIKEN cDNA 4930447A16 gene	1431671_at	protein coding gene
899	4930447C04Rik	-1.12449	-0.169267	0.15822	0.800739	RIKEN cDNA 4930447C04 gene	1431393_at	protein coding gene
900	4930447F04Rik	-1.02061	-0.0294331	0.987524	0.00545234	RIKEN cDNA 4930447F04 gene	1432516_at	protein coding gene
901	4930447F24Rik	1.00839	0.0120509	0.865503	0.0627312	RIKEN cDNA 4930447F24 gene	1432147_at	lncRNA gene
902	4930447I22Rik	-1.06591	-0.0920829	0.872949	0.059011	RIKEN cDNA 4930447I22 gene	1432960_at	lncRNA gene
903	4930447K03Rik	-1.06179	-0.086493	0.237806	0.623777	RIKEN cDNA 4930447K03 gene	1432366_at	lncRNA gene
904	4930447M23Rik	-1.30176	-0.380468	0.0656857	1.18253	RIKEN cDNA 4930447M23 gene	1441936_x_at	lncRNA gene
905	4930447N08Rik	-1.02983	-0.0424076	0.990129	0.00430839	RIKEN cDNA 4930447N08 gene	1432242_at	lncRNA gene
906	4930448A20Rik	-1.02059	-0.0294034	0.902957	0.0443331	RIKEN cDNA 4930448A20 gene	1454205_at	lncRNA gene
907	4930448E06Rik	1.10126	0.139154	0.330503	0.480825	RIKEN cDNA 4930448E06 gene	1433238_at	lncRNA gene
908	4930448E22Rik	-1.047	-0.0662642	0.429924	0.366609	RIKEN cDNA 4930448E22 gene	1432951_at	lncRNA gene
909	4930448F12Rik	-1.02862	-0.0407129	0.906234	0.0427596	RIKEN cDNA 4930448F12 gene	1432457_at	lncRNA gene
910	4930448K20Rik	1.13861	0.187267	0.555847	0.255044	glyceraldehyde-3-phosphate dehydrogenase pseudogene	1433082_at	pseudogene
911	4930448N21Rik	1.03174	0.0450739	0.729033	0.137253	RIKEN cDNA 4930448N21 gene	1454027_at	lncRNA gene
912	4930449C09Rik	-1.13115	-0.177795	0.324015	0.489434	RIKEN cDNA 4930449C09 gene	1430840_at	lncRNA gene
913	4930449E01Rik	-1.07174	-0.0999496	0.352723	0.452566	RIKEN cDNA 4930449E01 gene	1432544_at	lncRNA gene
914	4930449I04Rik	-1.23885	-0.309002	0.829851	0.0809998	RIKEN cDNA 4930449I04 gene	1433295_at	protein coding gene
915	4930449I24Rik	-1.12475	-0.169602	0.723642	0.140476	RIKEN cDNA 4930449I24 gene; predicted gene 3402; predicted gene 3404; predicted gene 3409; predicted gene 3415; predicted gene 6309; predicted gene 6370	1419151_at	protein coding gene
916	4930451E06Rik	-1.23457	-0.304009	0.500486	0.300608	RIKEN cDNA 4930451E06 gene	1433402_at	protein coding gene
917	4930451I11Rik	1.02024	0.0289043	0.955472	0.0197821	RIKEN cDNA 4930451I11 gene	1441086_at	protein coding gene
918	4930452G13Rik	1.04355	0.061497	0.952495	0.0211375	RIKEN cDNA 4930452G13 gene	1430755_at	lncRNA gene
919	4930453H23Rik	1.04315	0.060948	0.532842	0.273402	RIKEN cDNA 4930453H23 gene	1431955_at	lncRNA gene
920	4930453J04Rik	1.04384	0.0619006	0.915905	0.0381496	RIKEN cDNA 4930453J04 gene	1454406_at	lncRNA gene
921	4930453L07Rik	-1.1104	-0.151077	0.331417	0.479625	RIKEN cDNA 4930453L07 gene	1432078_at	lncRNA gene
922	4930453N24Rik	1.04532	0.0639433	0.565553	0.247527	RIKEN cDNA 4930453N24 gene	1423976_at	protein coding gene
923	4930453O03Rik	-1.0864	-0.119551	0.406423	0.391021	RIKEN cDNA 4930453O03 gene	1454150_at	lncRNA gene
924	4930455C13Rik	-1.03196	-0.0453871	0.487418	0.312099	RIKEN cDNA 4930455C13 gene	1431634_at	lncRNA gene
925	4930455D15Rik	1.01675	0.0239707	0.942318	0.0258026	RIKEN cDNA 4930455D15 gene	1454073_at	lncRNA gene
926	4930455H04Rik	1.00152	0.00219267	0.914919	0.0386175	RIKEN cDNA 4930455H04 gene	1432123_at	protein coding gene
927	4930455J16Rik	1.04269	0.0603034	0.550682	0.259099	RIKEN cDNA 4930455J16 gene	1430907_at	lncRNA gene
928	4930455M05Rik	-1.05601	-0.0786221	0.818755	0.0868462	RIKEN cDNA 4930455M05 gene	1432888_at	lncRNA gene
929	4930456A14Rik	1.0332	0.0471209	0.895106	0.0481255	RIKEN cDNA 4930456A14 gene	1432967_at	lncRNA gene
930	4930456G14Rik	1.02614	0.037229	0.699022	0.155509	RIKEN cDNA 4930456G14 gene	1433119_at	lncRNA gene
931	4930456J16Rik	1.08763	0.121192	0.793939	0.100213	RIKEN cDNA 4930456J16 gene	1432982_at	lncRNA gene
932	4930456K20Rik	1.00274	0.00394758	0.636546	0.19617	RIKEN cDNA 4930456K20 gene	1433306_at	lncRNA gene
933	4930456L15Rik	1.02006	0.028654	0.834145	0.0787584	RIKEN cDNA 4930456L15 gene	1432225_at	lncRNA gene
934	4930458D05Rik	1.04666	0.0657929	0.61282	0.212667	RIKEN cDNA 4930458D05 gene	1453488_at	lncRNA gene
935	4930458K08Rik	-1.02323	-0.0331319	0.751111	0.124296	RIKEN cDNA 4930458K08 gene	1454135_at	lncRNA gene
936	4930459C07Rik	-1.03341	-0.04741	0.954101	0.0204056	RIKEN cDNA 4930459C07 gene	1432208_at	lncRNA gene
937	4930461C15Rik	1.02629	0.0374427	0.812889	0.0899688	RIKEN cDNA 4930461C15 gene	1453889_at	lncRNA gene
938	4930463O16Rik	-1.04722	-0.0665646	0.493029	0.307128	RIKEN cDNA 4930463O16 gene	1431870_at	lncRNA gene
939	4930465K10Rik	1.10464	0.143572	0.847542	0.0718385	RIKEN cDNA 4930465K10 gene	1453862_at	lncRNA gene
940	4930465M20Rik	1.01352	0.0193774	0.866131	0.0624166	RIKEN cDNA 4930465M20 gene	1431574_at	lncRNA gene
941	4930466F19Rik	1.04678	0.0659569	0.731947	0.13552	RIKEN cDNA 4930466F19 gene	1432648_at	protein coding gene
942	4930466I24Rik	-1.08322	-0.115326	0.477417	0.321102	RIKEN cDNA 4930466I24 gene	1432889_at	lncRNA gene
943	4930467D19Rik	-1.0418	-0.0590742	0.935352	0.0290249	RIKEN cDNA 4930467D19 gene	1454427_at	lncRNA gene
944	4930467D21Rik	-1.03243	-0.0460496	0.872223	0.0593723	RIKEN cDNA 4930467D21 gene	1453877_at	lncRNA gene
945	4930470H14Rik	-1.01388	-0.0198912	0.833822	0.0789268	RIKEN cDNA 4930470H14 gene	1454068_at	lncRNA gene
946	4930470P17Rik	1.08556	0.118442	0.647517	0.188749	RIKEN cDNA 4930470P17 gene	1450302_at	protein coding gene
947	4930471E19Rik	-1.16648	-0.222165	0.177073	0.751849	RIKEN cDNA 4930471E19 gene	1454094_at	lncRNA gene
948	4930471G03Rik	1.0091	0.0130663	0.455457	0.341553	RIKEN cDNA 4930471G03 gene	1453838_at	lncRNA gene
949	4930471M09Rik	-1.14652	-0.197267	0.142088	0.847444	RIKEN cDNA 4930471M09 gene	1430739_at	lncRNA gene
950	4930473A02Rik	-1.01477	-0.021157	0.695768	0.157536	RIKEN cDNA 4930473A02 gene	1430249_at	lncRNA gene
951	4930473H19Rik	-1.05672	-0.0795973	0.583776	0.233754	RIKEN cDNA 4930473H19 gene	1431683_at	lncRNA gene
952	4930473M17Rik	-1.04166	-0.0588872	0.764652	0.116536	RIKEN cDNA 4930473M17 gene	1433096_at	lncRNA gene
953	4930473O22Rik	1.01635	0.0233987	0.587561	0.230947	RIKEN cDNA 4930473O22 gene	1432067_at	lncRNA gene
954	4930474A20Rik	-1.12003	-0.163536	0.173026	0.761888	RIKEN cDNA 4930474A20 gene	1433370_at	lncRNA gene
955	4930474H06Rik	-1.00912	-0.0130949	0.88458	0.0532627	RIKEN cDNA 4930474H06 gene	1431702_at	lncRNA gene
956	4930474H20Rik	-1.0126	-0.0180601	0.92978	0.0316197	RIKEN cDNA 4930474H20 gene	1432058_at	lncRNA gene
957	4930474N05Rik	-1.05528	-0.0776272	0.282021	0.549719	RIKEN cDNA 4930474N05 gene	1441335_at	protein coding gene
958	4930474N09Rik	1.01962	0.0280273	0.848318	0.0714414	RIKEN cDNA 4930474N09 gene	1431448_at	lncRNA gene
959	4930477O15Rik	-1.13675	-0.184916	0.462618	0.334778	RIKEN cDNA 4930477O15 gene	1433316_at	lncRNA gene
960	4930478L05Rik	-1.2333	-0.302518	0.0754707	1.12222	RIKEN cDNA 4930478L05 gene	1453629_at	lncRNA gene
961	4930478M09Rik	-1.24592	-0.317208	0.0492273	1.30779	RIKEN cDNA 4930478M09 gene	1433301_at	lncRNA gene
962	4930478P22Rik	1.10482	0.14381	0.663541	0.178132	RIKEN cDNA 4930478P22 gene	1432100_a_at	lncRNA gene
963	4930480E11Rik	-1.13157	-0.178323	0.256675	0.590617	RIKEN cDNA 4930480E11 gene	1454100_at	protein coding gene
964	4930480G23Rik	-1.01931	-0.0275915	0.786599	0.104246	RIKEN cDNA 4930480G23 gene	1453707_at	lncRNA gene
965	4930480K02Rik	-1.09489	-0.130786	0.632784	0.198745	RIKEN cDNA 4930480K02 gene	1454569_at	lncRNA gene
966	4930480K15Rik	-1.13145	-0.178173	0.505596	0.296197	RIKEN cDNA 4930480K15 gene	1431858_at	lncRNA gene
967	4930480K23Rik	1.07442	0.103561	0.465238	0.332325	RIKEN cDNA 4930480K23 gene	1447157_at	lncRNA gene
968	4930481A15Rik	1.00494	0.00711655	0.816828	0.0878696	RIKEN cDNA 4930481A15 gene	1436146_at	lncRNA gene
969	4930481B07Rik	-1.02285	-0.0325988	0.727563	0.138129	RIKEN cDNA 4930481B07 gene	1430451_at	lncRNA gene
970	4930483C01Rik	1.09546	0.131539	0.389746	0.409219	RIKEN cDNA 4930483C01 gene	1433303_at	lncRNA gene
971	4930483J18Rik	-1.10088	-0.138655	0.373409	0.427815	RIKEN cDNA 4930483J18 gene	1460298_at	lncRNA gene
972	4930483K19Rik	-1.03695	-0.0523491	0.834145	0.0787584	RIKEN cDNA 4930483K19 gene	1432192_at	lncRNA gene
973	4930483O08Rik	-1.23454	-0.303969	0.25754	0.589155	RIKEN cDNA 4930483O08 gene	1454208_at	lncRNA gene
974	4930484H19Rik	1.01607	0.0229955	0.552283	0.257838	RIKEN cDNA 4930484H19 gene	1431944_at	lncRNA gene
975	4930485E13Rik	1.02607	0.0371334	0.907581	0.0421144	RIKEN cDNA 4930485E13 gene	1454508_at	lncRNA gene
976	4930485G23Rik	-1.05778	-0.0810355	0.564876	0.248047	RIKEN cDNA 4930485G23 gene	1430790_at	lncRNA gene
977	4930486A15Rik	-1.01266	-0.018157	0.861443	0.0647735	RIKEN cDNA 4930486A15 gene	1433314_at	lncRNA gene
978	4930486L24Rik	1.11921	0.162485	0.550571	0.259187	RIKEN cDNA 4930486L24 gene	1430051_at	protein coding gene
979	4930487N04Rik	1.13222	0.179158	0.231969	0.634569	RIKEN cDNA 4930487N04 gene	1454324_at	lncRNA gene
980	4930488B22Rik	-1.02853	-0.0405839	0.821564	0.0853585	RIKEN cDNA 4930488B22 gene	1431550_at	lncRNA gene
981	4930488L21Rik	1.11958	0.162963	0.670992	0.173283	RIKEN cDNA 4930488L21 gene	1429669_at	lncRNA gene
982	4930488N15Rik	-1.15027	-0.201975	0.105896	0.975122	RIKEN cDNA 4930488N15 gene	1431557_at	lncRNA gene
983	4930488N24Rik	-1.03604	-0.0510755	0.760262	0.119037	RIKEN cDNA 4930488N24 gene	1433326_at	lncRNA gene
984	4930500A05Rik	1.06329	0.0885283	0.844105	0.0736038	RIKEN cDNA 4930500A05 gene	1453910_at	lncRNA gene
985	4930500F04Rik	-1.12747	-0.17309	0.264741	0.577179	RIKEN cDNA 4930500F04 gene	1454059_at	lncRNA gene
986	4930500G05Rik	1.01176	0.0168714	0.981308	0.00819453	RIKEN cDNA 4930500G05 gene	1453549_at	lncRNA gene
987	4930500H12Rik	1.03958	0.0560008	0.959603	0.0179084	RIKEN cDNA 4930500H12 gene	1454155_at	lncRNA gene
988	4930500M09Rik	-1.0494	-0.0695592	0.41522	0.381722	RIKEN cDNA 4930500M09 gene	1454260_at	lncRNA gene
989	4930502M04Rik	1.0691	0.0963941	0.488731	0.310931	RIKEN cDNA 4930502M04 gene; collagen, type XXV, alpha 1	1432325_at	lncRNA gene
990	4930503B20Rik	1.08911	0.123147	0.495845	0.304654	RIKEN cDNA 4930503B20 gene	1431184_a_at	protein coding gene
991	4930503E14Rik	1.02148	0.0306624	0.921161	0.0356646	RIKEN cDNA 4930503E14 gene	1453526_at	protein coding gene
992	4930503E24Rik	-1.04326	-0.0611029	0.42385	0.372788	eukaryotic translation initiation factor 3, subunit I pseudogene	1431486_at	pseudogene
993	4930503L19Rik	1.0133	0.0190671	0.537757	0.269414	RIKEN cDNA 4930503L19 gene	1454701_at	protein coding gene
994	4930504C09Rik	-1.01797	-0.025695	0.747291	0.12651	RIKEN cDNA 4930504C09 gene	1432292_at	lncRNA gene
995	4930505A04Rik	-1.01858	-0.0265607	0.735603	0.133357	RIKEN cDNA 4930505A04 gene	1432404_at	protein coding gene
996	4930505M18Rik	1.12744	0.173048	0.995997	0.00174214	RIKEN cDNA 4930505M18 gene	1453835_at	lncRNA gene
997	4930505N22Rik	-1.03801	-0.0538217	0.620249	0.207434	RIKEN cDNA 4930505N22 gene	1453909_at	lncRNA gene
998	4930505O19Rik	1.13765	0.186054	0.361846	0.441476	RIKEN cDNA 4930505O19 gene	1432710_at	lncRNA gene
999	4930505O20Rik	-1.07756	-0.107774	0.754694	0.122229	RIKEN cDNA 4930505O20 gene	1431934_at	lncRNA gene
1000	4930506C21Rik	-1.22749	-0.295712	0.332567	0.478121	RIKEN cDNA 4930506C21 gene	1453719_at	lncRNA gene
1001	4930506F14Rik	-1.01348	-0.0193133	0.62953	0.200983	RIKEN cDNA 4930506F14 gene	1453899_at	lncRNA gene
1002	4930507A01Rik	-1.04483	-0.0632696	0.616321	0.210193	RIKEN cDNA 4930507A01 gene	1429904_at	lncRNA gene
1003	4930507D05Rik	-1.05308	-0.0746178	0.727417	0.138217	RIKEN cDNA 4930507D05 gene	1427360_at	lncRNA gene
1004	4930507D10Rik	1.039	0.0551915	0.786184	0.104476	RIKEN cDNA 4930507D10 gene	1432244_at	lncRNA gene
1005	4930509E16Rik	-1.19052	-0.251587	0.888979	0.0511086	RIKEN cDNA 4930509E16 gene	1430099_at	lncRNA gene
1006	4930509E22Rik	1.0165	0.0236102	0.936739	0.0283815	RIKEN cDNA 4930509E22 gene	1454553_at	lncRNA gene
1007	4930509H03Rik	-1.08379	-0.11608	0.88285	0.0541128	RIKEN cDNA 4930509H03 gene	1430389_at	lncRNA gene
1008	4930509J09Rik	1.06207	0.0868748	0.749319	0.125333	RIKEN cDNA 4930509J09 gene	1432038_at	lncRNA gene
1009	4930509K18Rik	-1.055	-0.0772389	0.710194	0.148623	RIKEN cDNA 4930509K18 gene	1431546_at	lncRNA gene
1010	4930510E17Rik	1.15793	0.211552	0.247902	0.60572	RIKEN cDNA 4930510E17 gene	1431987_at	lncRNA gene
1011	4930511A02Rik	1.12208	0.166176	0.715478	0.145404	RIKEN cDNA 4930511A02 gene	1430812_at	lncRNA gene
1012	4930511E03Rik	1.26195	0.33566	0.212821	0.671985	RIKEN cDNA 4930511E03 gene	1431540_at	lncRNA gene
1013	4930511J24Rik	-1.17703	-0.235147	0.599876	0.221939	RIKEN cDNA 4930511J24 gene	1431565_at	lncRNA gene
1014	4930512B01Rik	-1.18377	-0.243394	0.578991	0.237328	RIKEN cDNA 4930512B01 gene	1454113_at	lncRNA gene
1015	4930512H18Rik	-1.11905	-0.162281	0.490234	0.309597	RIKEN cDNA 4930512H18 gene	1458115_at	lncRNA gene
1016	4930512M02Rik	1.02423	0.0345369	0.856797	0.0671219	RIKEN cDNA 4930512M02 gene	1432510_at	protein coding gene
1017	4930513L20Rik	1.07236	0.100793	0.667907	0.175284	RIKEN cDNA 4930513L20 gene	1433127_at	lncRNA gene
1018	4930513N10Rik	1.05547	0.0778883	0.588267	0.230425	RIKEN cDNA 4930513N10 gene	1441278_at	lncRNA gene
1019	4930513N20Rik	1.06902	0.0962902	0.288601	0.539702	RIKEN cDNA 4930513N20 gene	1433148_at	lncRNA gene
1020	4930513O06Rik	1.08841	0.122219	0.23966	0.620404	RIKEN cDNA 4930513O06 gene	1431503_at	protein coding gene
1021	4930515G01Rik	-1.0056	-0.00805512	0.93869	0.0274776	RIKEN cDNA 4930515G01 gene	1438869_at	lncRNA gene
1022	4930515G13Rik	-1.01127	-0.0161754	0.986635	0.00584357	RIKEN cDNA 4930515G13 gene	1432157_at	pseudogene
1023	4930516B21Rik	-1.01205	-0.0172863	0.941784	0.0260488	RIKEN cDNA 4930516B21 gene	1431756_at	lncRNA gene
1024	4930517E11Rik	-1.04424	-0.0624575	0.980287	0.00864658	RIKEN cDNA 4930517E11 gene	1432074_at	lncRNA gene
1025	4930517G19Rik	-1.00161	-0.00231655	0.870867	0.060048	RIKEN cDNA 4930517G19 gene	1432693_at	lncRNA gene
1026	4930517J16Rik	1.02665	0.0379388	0.678335	0.168556	RIKEN cDNA 4930517J16 gene	1453452_at	lncRNA gene
1027	4930517O19Rik	-1.17518	-0.232884	0.0749392	1.12529	RIKEN cDNA 4930517O19 gene	1430968_at	lncRNA gene
1028	4930518C04Rik	1.00966	0.0138738	0.857101	0.0669678	RIKEN cDNA 4930518C04 gene	1454529_at	lncRNA gene
1029	4930518F22Rik	-1.00243	-0.0035015	0.892035	0.0496179	RIKEN cDNA 4930518F22 gene	1430800_at	lncRNA gene
1030	4930518I15Rik	1.10651	0.14601	0.645872	0.189854	RIKEN cDNA 4930518I15 gene	1429423_at	lncRNA gene
1031	4930518P08Rik	-1.10039	-0.13802	0.216548	0.664445	RIKEN cDNA 4930518P08 gene	1454162_at	lncRNA gene
1032	4930519A11Rik	-1.04134	-0.0584412	0.932256	0.0304648	RIKEN cDNA 4930519A11 gene	1432041_at	lncRNA gene
1033	4930519D14Rik	-1.01223	-0.01754	0.479256	0.319432	RIKEN cDNA 4930519D14 gene	1431460_at	lncRNA gene
1034	4930519E07Rik	1.00998	0.0143282	0.892735	0.0492772	RIKEN cDNA 4930519E07 gene	1432991_at	lncRNA gene
1035	4930519F16Rik	-1.1663	-0.221935	0.734157	0.134211	RIKEN cDNA 4930519F16 gene	1432276_at	pseudogene
1036	4930519G04Rik	-1.04582	-0.0646359	0.892735	0.0492772	RIKEN cDNA 4930519G04 gene	1430120_at	protein coding gene
1037	4930519H02Rik	-1.0614	-0.0859671	0.244922	0.610972	RIKEN cDNA 4930519H02 gene	1442391_at	lncRNA gene
1038	4930519N06Rik	1.17212	0.22912	0.247441	0.606528	RIKEN cDNA 4930519N06 gene	1454560_at	lncRNA gene
1039	4930519P11Rik	-1.15638	-0.209622	0.0678473	1.16847	RIKEN cDNA 4930519P11 gene	1453379_at	protein coding gene
1040	4930520O04Rik	1.15731	0.210769	0.079285	1.10081	RIKEN cDNA 4930520O04 gene	1430156_at	lncRNA gene
1041	4930521G14Rik	-1.0113	-0.0162139	0.924207	0.0342307	RIKEN cDNA 4930521G14 gene	1460501_at	lncRNA gene
1042	4930521O11Rik	-1.07339	-0.102169	0.380569	0.419567	RIKEN cDNA 4930521O11 gene	1431975_at	lncRNA gene
1043	4930522H14Rik	1.02638	0.0375636	0.867012	0.0619749	RIKEN cDNA 4930522H14 gene	1431104_at	protein coding gene
1044	4930522N08Rik	1.05827	0.0817132	0.610423	0.214369	RIKEN cDNA 4930522N08 gene	1432434_at	lncRNA gene
1045	4930523C07Rik	-1.00703	-0.0101009	0.677281	0.169231	RIKEN cDNA 4930523C07 gene	1430759_at	protein coding gene
1046	4930523O13Rik	-1.00626	-0.00900455	0.774893	0.110758	RIKEN cDNA 4930523O13 gene	1431454_at	lncRNA gene
1047	4930524B15Rik	-1.03384	-0.0480101	0.89568	0.0478472	RIKEN cDNA 4930524B15 gene	1421576_at	protein coding gene
1048	4930524B17Rik	1.05677	0.0796573	0.615135	0.21103	RIKEN cDNA 4930524B17 gene	1431544_at	lncRNA gene
1049	4930524C18Rik	1.01826	0.0261046	0.908697	0.041581	RIKEN cDNA 4930524C18 gene	1431903_at	lncRNA gene
1050	4930524J08Rik	-1.05145	-0.0723775	0.65424	0.184263	RIKEN cDNA 4930524J08 gene	1430347_at	protein coding gene
1051	4930524O07Rik	-1.04846	-0.0682704	0.734538	0.133986	RIKEN cDNA 4930524O07 gene	1432348_at	lncRNA gene
1052	4930524O08Rik	-1.00234	-0.00337484	0.734157	0.134211	RIKEN cDNA 4930524O08 gene	1454108_at	lncRNA gene
1053	4930525G20Rik	1.08115	0.112569	0.386302	0.413073	RIKEN cDNA 4930525G20 gene	1438346_at	lncRNA gene
1054	4930526F13Rik	-1.04392	-0.0620084	0.755626	0.121693	RIKEN cDNA 4930526F13 gene	1431976_at	lncRNA gene
1055	4930526H09Rik	1.16562	0.221099	0.916168	0.0380247	RIKEN cDNA 4930526H09 gene	1432231_at	lncRNA gene
1056	4930526I15Rik	1.02543	0.0362346	0.870019	0.0604714	RIKEN cDNA 4930526I15 gene	1431228_s_at	lncRNA gene
1057	4930526L06Rik	1.09339	0.128813	0.188062	0.725698	RIKEN cDNA 4930526L06 gene	1431632_at	lncRNA gene
1058	4930527F18Rik	-1.00842	-0.0121024	0.862711	0.0641347	RIKEN cDNA 4930527F18 gene	1433361_at	lncRNA gene
1059	4930527J03Rik	-1.12777	-0.173479	0.229565	0.639094	RIKEN cDNA 4930527J03 gene	1433420_at	lncRNA gene
1060	4930528A17Rik	1.10015	0.137698	0.832583	0.0795727	RIKEN cDNA 4930528A17 gene	1430616_at	lncRNA gene
1061	4930528D03Rik	-1.04752	-0.0669778	0.615963	0.210445	RIKEN cDNA 4930528D03 gene	1430939_at	lncRNA gene
1062	4930528G23Rik	1.17532	0.233057	0.126116	0.89923	RIKEN cDNA 4930528G23 gene	1431950_at	lncRNA gene
1063	4930529C04Rik	-1.03779	-0.0535118	0.44558	0.351075	zinc finger, BED domain containing 4 pseudogene; predicted gene 15583; zinc finger, BED type containing 4	1431759_at	pseudogene
1064	4930529F21Rik	-1.021	-0.0299843	0.422519	0.374154	RIKEN cDNA 4930529F21 gene	1433322_at	lncRNA gene
1065	4930529K09Rik	-1.0745	-0.10366	0.3593	0.444543	RIKEN cDNA 4930529K09 gene	1453948_at	lncRNA gene
1066	4930532I03Rik	-1.01402	-0.0200904	0.864843	0.0630627	RIKEN cDNA 4930532I03 gene	1431952_at	lncRNA gene
1067	4930532J02Rik	-1.06198	-0.0867539	0.230677	0.636996	RIKEN cDNA 4930532J02 gene	1441039_at	lncRNA gene
1068	4930533B01Rik	1.01002	0.0143867	0.990028	0.00435252	RIKEN cDNA 4930533B01 gene	1432373_at	lncRNA gene
1069	4930533B18Rik	1.15159	0.203625	0.328962	0.482855	RIKEN cDNA 4930533B18 gene	1432456_at	lncRNA gene
1070	4930533K18Rik	1.07429	0.103378	0.699139	0.155436	RIKEN cDNA 4930533K18 gene	1432148_at	lncRNA gene
1071	4930533L02Rik	-1.25765	-0.330727	0.610656	0.214203	RIKEN cDNA 4930533L02 gene	1432240_at	lncRNA gene
1072	4930533N22Rik	1.09992	0.137401	0.479511	0.319201	RIKEN cDNA 4930533N22 gene	1421573_at	lncRNA gene
1073	4930534I15Rik	-1.12109	-0.164897	0.394731	0.403699	RIKEN cDNA 4930534I15 gene	1454488_at	lncRNA gene
1074	4930535F04Rik	-1.05121	-0.0720523	0.61623	0.210257	RIKEN cDNA 4930535F04 gene	1433045_at	lncRNA gene
1075	4930535I16Rik	-1.24506	-0.316219	0.0853201	1.06895	RIKEN cDNA 4930535I16 gene	1430608_at	protein coding gene
1076	4930537H20Rik	1.15189	0.204005	0.694584	0.158275	RIKEN cDNA 4930537H20 gene	1454419_at	lncRNA gene
1077	4930539J05Rik	1.14626	0.196938	0.108116	0.966111	RIKEN cDNA 4930539J05 gene	1444684_at	lncRNA gene
1078	4930540E01Rik	-1.00909	-0.0130563	0.741106	0.13012	RIKEN cDNA 4930540E01 gene	1454347_at	lncRNA gene
1079	4930540M05Rik	1.16222	0.216886	0.22124	0.655136	RIKEN cDNA 4930540M05 gene	1430426_at	lncRNA gene
1080	4930542C16Rik	-1.09298	-0.128271	0.357824	0.446331	RIKEN cDNA 4930542C16 gene	1432305_at	lncRNA gene
1081	4930542D17Rik	-1.21987	-0.286729	0.281946	0.549834	RIKEN cDNA 4930542D17 gene	1432111_at	lncRNA gene
1082	4930542N06Rik	-1.12325	-0.167678	0.609122	0.215296	RIKEN cDNA 4930542N06 gene	1431283_at	lncRNA gene
1083	4930543E12Rik	-1.01756	-0.0251082	0.813605	0.0895862	RIKEN cDNA 4930543E12 gene	1430767_a_at	lncRNA gene
1084	4930543N07Rik	1.24596	0.317255	0.0717802	1.144	RIKEN cDNA 4930543N07 gene	1432274_at	lncRNA gene
1085	4930544F09Rik	-1.19391	-0.255694	0.0502914	1.29851	RIKEN cDNA 4930544F09 gene	1431949_at	lncRNA gene
1086	4930544G11Rik	-1.28969	-0.367029	0.651497	0.186087	RIKEN cDNA 4930544G11 gene	1449035_at	protein coding gene
1087	4930544L04Rik	-1.15944	-0.213431	0.0868961	1.061	RIKEN cDNA 4930544L04 gene	1430910_at	lncRNA gene
1088	4930544L18Rik	-1.09225	-0.127302	0.822753	0.0847305	RIKEN cDNA 4930544L18 gene	1454408_at	lncRNA gene
1089	4930544M13Rik	1.20622	0.270491	0.307192	0.51259	RIKEN cDNA 4930544M13 gene	1431483_at	lncRNA gene
1090	4930544N03Rik	-1.29598	-0.374046	0.137151	0.862803	RIKEN cDNA 4930544N03 gene	1432877_at	lncRNA gene
1091	4930545H06Rik	1.08011	0.111185	0.324329	0.489014	RIKEN cDNA 4930545H06 gene	1447306_at	lncRNA gene
1092	4930545L23Rik	-1.0723	-0.100705	0.957344	0.0189319	RIKEN cDNA 4930545L23 gene	1430481_at	lncRNA gene
1093	4930546C10Rik	-1.08345	-0.115631	0.535891	0.270924	RIKEN cDNA 4930546C10 gene	1431846_at	lncRNA gene
1094	4930548F15Rik	-1.01535	-0.0219828	0.851392	0.0698705	RIKEN cDNA 4930548F15 gene	1432575_at	lncRNA gene
1095	4930548G14Rik	-1.12805	-0.17383	0.20281	0.692911	RIKEN cDNA 4930548G14 gene	1432226_at	lncRNA gene
1096	4930549C15Rik	-1.03578	-0.0507176	0.869923	0.0605191	RIKEN cDNA 4930549C15 gene	1430947_at	lncRNA gene
1097	4930549O18Rik	1.00329	0.00474443	0.967951	0.0141467	RIKEN cDNA 4930549O18 gene	1431685_at	lncRNA gene
1098	4930550C14Rik	1.04842	0.0682113	0.293399	0.532542	RIKEN cDNA 4930550C14 gene	1429824_at	protein coding gene
1099	4930550C17Rik	-1.03584	-0.0508067	0.74633	0.127069	RIKEN cDNA 4930550C17 gene	1432089_at	lncRNA gene
1100	4930551A22Rik	1.02497	0.0355817	0.852691	0.0692082	RIKEN cDNA 4930551A22 gene	1444294_at	lncRNA gene
1101	4930551I15Rik	-1.11985	-0.163311	0.536548	0.270392	RIKEN cDNA 4930551I15 gene	1432761_at	lncRNA gene
1102	4930551O13Rik	-1.08421	-0.116646	0.211931	0.673806	RIKEN cDNA 4930551O13 gene	1432335_at	lncRNA gene
1103	4930552N02Rik	1.03417	0.0484664	0.863216	0.0638807	RIKEN cDNA 4930552N02 gene	1432223_at	lncRNA gene
1104	4930552P12Rik	-1.03128	-0.0444375	0.755403	0.121822	RIKEN cDNA 4930552P12 gene	1460507_at	lncRNA gene
1105	4930553M12Rik	-1.0158	-0.0226178	0.877723	0.0566425	RIKEN cDNA 4930553M12 gene	1433268_at	lncRNA gene
1106	4930553P13Rik	1.14716	0.198068	0.810235	0.0913891	RIKEN cDNA 4930553P13 gene	1433349_at	lncRNA gene
1107	4930553P18Rik	-1.15716	-0.21059	0.334449	0.47567	RIKEN cDNA 4930553P18 gene	1429931_at	lncRNA gene
1108	4930554C24Rik	-1.02406	-0.0342974	0.839388	0.0760373	RIKEN cDNA 4930554C24 gene	1432314_at	lncRNA gene
1109	4930554G24Rik	1.1085	0.148613	0.810698	0.0911406	RIKEN cDNA 4930554G24 gene	1453990_at	lncRNA gene
1110	4930554H23Rik	1.12266	0.166916	0.168692	0.772906	RIKEN cDNA 4930554H23 gene	1454020_at	lncRNA gene
1111	4930554P06Rik	-1.05654	-0.079346	0.794747	0.099771	RIKEN cDNA 4930554P06 gene	1454365_at	lncRNA gene
1112	4930555B11Rik	-1.07639	-0.1062	0.946966	0.0236658	RIKEN cDNA 4930555B11 gene	1433039_at	lncRNA gene
1113	4930555F03Rik	-1.08265	-0.114563	0.358101	0.445995	RIKEN cDNA 4930555F03 gene	1431662_at	lncRNA gene
1114	4930556A12Rik	1.01438	0.0205954	0.818992	0.0867204	RIKEN cDNA 4930556A12 gene	1433276_at	lncRNA gene
1115	4930556A17Rik	1.00233	0.00335181	0.854064	0.0685095	RIKEN cDNA 4930556A17 gene	1432784_at	lncRNA gene
1116	4930556H04Rik	1.15161	0.203655	0.0777112	1.10952	RIKEN cDNA 4930556H04 gene	1453543_at	lncRNA gene
1117	4930556L07Rik	1.05117	0.071996	0.890077	0.0505724	RIKEN cDNA 4930556L07 gene	1430925_at	lncRNA gene
1118	4930556M19Rik	1.11276	0.154144	0.511826	0.290877	RIKEN cDNA 4930556M19 gene	1447451_at	lncRNA gene
1119	4930556N09Rik	-1.02184	-0.0311707	0.819795	0.0862949	RIKEN cDNA 4930556N09 gene	1454217_at	lncRNA gene
1120	4930556N13Rik	1.02736	0.0389376	0.516805	0.286673	RIKEN cDNA 4930556N13 gene	1432364_at	lncRNA gene
1121	4930557B21Rik	-1.03082	-0.0437924	0.809821	0.0916107	RIKEN cDNA 4930557B21 gene	1432822_at	lncRNA gene
1122	4930557J02Rik	-1.04779	-0.0673468	0.594654	0.225736	RIKEN cDNA 4930557J02 gene	1454189_at	lncRNA gene
1123	4930558J18Rik	1.00265	0.00382384	0.552261	0.257856	RIKEN cDNA 4930558J18 gene	1441527_at	lncRNA gene
1124	4930558J22Rik	1.00508	0.0073046	0.928701	0.032124	RIKEN cDNA 4930558J22 gene	1431615_at	lncRNA gene
1125	4930558K02Rik	-1.06693	-0.0934723	0.541556	0.266356	RIKEN cDNA 4930558K02 gene	1431636_at	protein coding gene
1126	4930560O18Rik	-1.13454	-0.182101	0.333505	0.476898	RIKEN cDNA 4930560O18 gene	1433018_at	lncRNA gene
1127	4930562A09Rik	-1.07457	-0.103759	0.695783	0.157526	RIKEN cDNA 4930562A09 gene	1431661_at	lncRNA gene
1128	4930562C15Rik	1.00105	0.00151259	0.899213	0.0461375	RIKEN cDNA 4930562C15 gene	1443106_at	protein coding gene
1129	4930562D21Rik	-1.01791	-0.0256086	0.942765	0.0255964	RIKEN cDNA 4930562D21 gene	1454065_at	lncRNA gene
1130	4930562F07Rik	1.02561	0.036478	0.635208	0.197084	RIKEN cDNA 4930562F07 gene	1453557_at	lncRNA gene
1131	4930563E18Rik	-1.05853	-0.0820676	0.904364	0.0436566	RIKEN cDNA 4930563E18 gene	1432031_at	lncRNA gene
1132	4930563E22Rik	-1.16464	-0.21988	0.289456	0.538417	RIKEN cDNA 4930563E22 gene	1430763_at	protein coding gene
1133	4930563F15Rik	-1.02303	-0.0328555	0.879557	0.0557361	RIKEN cDNA 4930563F15 gene	1433175_at	lncRNA gene
1134	4930563N14Rik	-1.08896	-0.122952	0.257297	0.589566	RIKEN cDNA 4930563N14 gene	1433365_at	lncRNA gene
1135	4930564B12Rik	1.03799	0.0537898	0.659204	0.18098	RIKEN cDNA 4930564B12 gene	1454446_at	lncRNA gene
1136	4930564C03Rik	1.07241	0.100853	0.750933	0.124399	RIKEN cDNA 4930564C03 gene	1431600_at	protein coding gene
1137	4930564D02Rik	-1.29355	-0.371337	0.046651	1.33114	RIKEN cDNA 4930564D02 gene	1431660_at	protein coding gene
1138	4930565D16Rik	1.07412	0.103161	0.417958	0.378867	RIKEN cDNA 4930565D16 gene	1432277_at	lncRNA gene
1139	4930565N06Rik	-1.06767	-0.0944631	0.617905	0.209079	RIKEN cDNA 4930565N06 gene	1431516_at	lncRNA gene
1140	4930566D17Rik	1.00149	0.00214946	0.829282	0.0812977	RIKEN cDNA 4930566D17 gene	1432357_at	lncRNA gene
1141	4930566N20Rik	-1.0039	-0.00561126	0.797818	0.0980963	RIKEN cDNA 4930566N20 gene	1433217_at	lncRNA gene
1142	4930567K12Rik	-1.10029	-0.13788	0.450627	0.346183	RIKEN cDNA 4930567K12 gene	1432163_at	lncRNA gene
1143	4930568A13Rik	-1.12856	-0.174478	0.681357	0.166625	RIKEN cDNA 4930568A13 gene	1454196_at	lncRNA gene
1144	4930568D16Rik	1.08617	0.119246	0.468428	0.329357	RIKEN cDNA 4930568D16 gene	1432199_at	protein coding gene
1145	4930568G15Rik	1.03599	0.051017	0.448009	0.348713	RIKEN cDNA 4930568G15 gene	1430884_at	lncRNA gene
1146	4930569F06Rik	-1.22037	-0.28732	0.145945	0.835811	RIKEN cDNA 4930569F06 gene	1432561_at	lncRNA gene
1147	4930570B17Rik	-1.10497	-0.144003	0.304637	0.516218	RIKEN cDNA 4930570B17 gene	1432204_at	lncRNA gene
1148	4930570E01Rik	-1.12133	-0.165208	0.221659	0.654314	RIKEN cDNA 4930570E01 gene	1433164_at	lncRNA gene
1149	4930570E03Rik	-1.00196	-0.00283211	0.541321	0.266545	RIKEN cDNA 4930570E03 gene	1431855_at	lncRNA gene
1150	4930570G19Rik	1.01408	0.0201772	0.773955	0.111284	RIKEN cDNA 4930570G19 gene	1439684_at	lncRNA gene
1151	4930571B16Rik	-1.31425	-0.394242	0.0265907	1.57527	RIKEN cDNA 4930571B16 gene	1432050_at	lncRNA gene
1152	4930571K23Rik	-1.09408	-0.129721	0.693473	0.15897	RIKEN cDNA 4930571K23 gene	1430063_at	lncRNA gene
1153	4930572C08Rik	-1.00227	-0.00327696	0.360995	0.442499	RIKEN cDNA 4930572C08 gene	1433042_at	lncRNA gene
1154	4930572G02Rik	-1.0339	-0.0480911	0.682157	0.166115	RIKEN cDNA 4930572G02 gene	1453952_at	lncRNA gene
1155	4930572J10Rik	-1.02277	-0.032486	0.912561	0.039738	RIKEN cDNA 4930572J10 gene; uncharacterized LOC102642103	1454115_at	lncRNA gene
1156	4930573C08Rik	-1.03477	-0.0493101	0.786022	0.104565	RIKEN cDNA 4930573C08 gene	1433329_at	lncRNA gene
1157	4930573G07Rik	1.00503	0.0072357	0.848507	0.0713444	RIKEN cDNA 4930573G07 gene	1433244_at	lncRNA gene
1158	4930573O21Rik	1.08278	0.114736	0.686319	0.163474	RIKEN cDNA 4930573O21 gene	1454290_at	lncRNA gene
1159	4930577N17Rik	-1.03474	-0.0492739	0.923018	0.0347897	RIKEN cDNA 4930577N17 gene	1431051_at	lncRNA gene
1160	4930578G10Rik	-1.45683	-0.542828	0.0920243	1.0361	RIKEN cDNA 4930578G10 gene; predicted gene, 42277; uncharacterized LOC102638670	1454239_at	protein coding gene
1161	4930578I06Rik	-1.05611	-0.0787546	0.909914	0.0409997	RIKEN cDNA 4930578I06 gene	1429547_at	protein coding gene
1162	4930578I07Rik	-1.08652	-0.119709	0.353878	0.451146	RIKEN cDNA 4930578I07 gene	1432109_at	lncRNA gene
1163	4930578M01Rik	-1.0456	-0.0643297	0.859086	0.0659635	RIKEN cDNA 4930578M01 gene	1456421_at	lncRNA gene
1164	4930579D07Rik	-1.19556	-0.257684	0.127157	0.89566	RIKEN cDNA 4930579D07 gene	1430200_at	lncRNA gene
1165	4930579F01Rik	1.00021	0.000295722	0.913767	0.0391644	RIKEN cDNA 4930579F01 gene	1453272_at	protein coding gene
1166	4930579G18Rik	-1.12594	-0.171125	0.104002	0.982957	RIKEN cDNA 4930579G18 gene	1432293_at	lncRNA gene
1167	4930579G24Rik	1.01544	0.022105	0.985036	0.00654799	RIKEN cDNA 4930579G24 gene	1429364_at	protein coding gene
1168	4930579H20Rik	1.04831	0.0680599	0.922889	0.0348504	RIKEN cDNA 4930579H20 gene	1454095_at	lncRNA gene
1169	4930579K19Rik	1.06139	0.0859494	0.80387	0.094814	RIKEN cDNA 4930579K19 gene	1430603_at	lncRNA gene
1170	4930579P08Rik	1.04686	0.066074	0.945261	0.0244483	RIKEN cDNA 4930579P08 gene	1453941_at	lncRNA gene
1171	4930581F22Rik	1.01912	0.0273211	0.796173	0.0989924	RIKEN cDNA 4930581F22 gene	1453692_at	lncRNA gene
1172	4930583I09Rik	1.06383	0.0892676	0.736991	0.132538	RIKEN cDNA 4930583I09 gene	1431669_at	protein coding gene
1173	4930584F24Rik	-1.1877	-0.248175	0.361344	0.44208	RIKEN cDNA 4930584F24 gene	1430016_at	lncRNA gene
1174	4930588G17Rik	1.06134	0.0858869	0.398158	0.399945	RIKEN cDNA 4930588G17 gene	1431570_at	lncRNA gene
1175	4930588J15Rik	-1.05633	-0.0790606	0.418018	0.378805	RIKEN cDNA 4930588J15 gene; uncharacterized LOC105247322	1431290_at	lncRNA gene
1176	4930589L23Rik	-1.18169	-0.240853	0.103259	0.986073	RIKEN cDNA 4930589L23 gene	1432112_at	lncRNA gene
1177	4930589P08Rik	1.1011	0.138948	0.945581	0.0243011	RIKEN cDNA 4930589P08 gene	1453347_at	lncRNA gene
1178	4930590A17Rik	1.12708	0.17259	0.704568	0.152077	RIKEN cDNA 4930590A17 gene	1432379_at	lncRNA gene
1179	4930591A17Rik	-1.12691	-0.172375	0.16686	0.777648	RIKEN cDNA 4930591A17 gene	1450305_at	protein coding gene
1180	4930592A05Rik	1.07371	0.102603	0.872265	0.0593515	RIKEN cDNA 4930592A05 gene	1431638_at	lncRNA gene
1181	4930592I03Rik	-1.02596	-0.0369731	0.935577	0.0289204	RIKEN cDNA 4930592I03 gene	1444636_at	lncRNA gene
1182	4930593A02Rik	-1.00485	-0.00697585	0.764973	0.116354	RIKEN cDNA 4930593A02 gene	1454099_at	lncRNA gene
1183	4930594C11Rik	-1.10241	-0.140665	0.801773	0.0959484	G1 to S phase transition pseudogene	1431682_at	pseudogene
1184	4930594M17Rik	-1.2278	-0.296079	0.333631	0.476734	RIKEN cDNA 4930594M17 gene	1432368_at	lncRNA gene
1185	4930594M22Rik	-1.05843	-0.0819231	0.72422	0.14013	RIKEN cDNA 4930594M22 gene	1459568_at	lncRNA gene
1186	4930597G03Rik	-1.00507	-0.00728881	0.374128	0.42698	RIKEN cDNA 4930597G03 gene	1454177_at	lncRNA gene
1187	4930597L12Rik	-1.01431	-0.020493	0.953629	0.0206204	RIKEN cDNA 4930597L12 gene	1432438_at	lncRNA gene
1188	4930599N24Rik	-1.20396	-0.267783	0.0808112	1.09253	RIKEN cDNA 4930599N24 gene	1432597_at	lncRNA gene
1189	4931400O07Rik	1.01505	0.0215565	0.554419	0.256162	RIKEN cDNA 4931400O07 gene	1431532_at	protein coding gene
1190	4931402G19Rik	1.00589	0.00846681	0.986638	0.00584229	RIKEN cDNA 4931402G19 gene	1431467_at	lncRNA gene
1191	4931402H11Rik	-1.03776	-0.0534756	0.615599	0.210702	RIKEN cDNA 4931402H11 gene	1454028_at	lncRNA gene
1192	4931403G20Rik	-1.04401	-0.0621369	0.778246	0.108883	RIKEN cDNA 4931403G20 gene	1453606_at	lncRNA gene
1193	4931403M11Rik	1.01272	0.0182382	0.651559	0.186046	RIKEN cDNA 4931403M11 gene	1454226_at	lncRNA gene
1194	4931406B18Rik	-1.00202	-0.00290986	0.627295	0.202528	RIKEN cDNA 4931406B18 gene	1453610_at	protein coding gene
1195	4931406C07Rik	1.22851	0.29691	0.0149704	1.82477	RIKEN cDNA 4931406C07 gene	1416607_at	protein coding gene
1196	4931406E20Rik	1.05098	0.0717297	0.618092	0.208947	RIKEN cDNA 4931406E20 gene	1454058_at	lncRNA gene
1197	4931406H21Rik	-1.04872	-0.0686227	0.527667	0.27764	RIKEN cDNA 4931406H21 gene	1432572_at	lncRNA gene
1198	4931407E12Rik	-1.03615	-0.0512384	0.674542	0.170991	RIKEN cDNA 4931407E12 gene	1431603_at	lncRNA gene
1199	4931407J08Rik	-1.11518	-0.157275	0.343169	0.464492	RIKEN cDNA 4931407J08 gene	1433055_at	lncRNA gene
1200	4931408D14Rik	1.00076	0.00109891	0.983105	0.00740005	RIKEN cDNA 4931408D14 gene	1431806_at	lncRNA gene
1201	4931409D07Rik	-1.02691	-0.0383055	0.856368	0.0673394	RIKEN cDNA 4931409D07 gene	1433249_at	lncRNA gene
1202	4931412I15Rik	-1.10018	-0.137738	0.663548	0.178127	RIKEN cDNA 4931412I15 gene	1433074_at	lncRNA gene
1203	4931413K12Rik	1.09332	0.128717	0.202537	0.693495	RIKEN cDNA 4931413K12 gene	1454131_at	lncRNA gene
1204	4931414P19Rik	-1.16711	-0.222944	0.163214	0.787244	RIKEN cDNA 4931414P19 gene	1429420_at	protein coding gene
1205	4931428F04Rik	-1.73253	-0.792883	0.00389078	2.40996	RIKEN cDNA 4931428F04 gene	1429756_at	protein coding gene
1206	4931428L18Rik	-1.06505	-0.0909212	0.512716	0.290123	RIKEN cDNA 4931428L18 gene	1430897_at	protein coding gene
1207	4931429L15Rik	1.10744	0.147229	0.422394	0.374283	RIKEN cDNA 4931429L15 gene	1431874_at	protein coding gene
1208	4931429P17Rik	1.04298	0.060717	0.46002	0.337223	RIKEN cDNA 4931429P17 gene	1431876_at	lncRNA gene
1209	4931430N09Rik	-1.02139	-0.0305324	0.817134	0.0877066	RIKEN cDNA 4931430N09 gene	1431863_at	lncRNA gene
1210	4931431B13Rik	-1.11133	-0.152286	0.545514	0.263194	RIKEN cDNA 4931431B13 gene	1430416_at	lncRNA gene
1211	4931431C16Rik	1.19345	0.255137	0.0656387	1.18284	RIKEN cDNA 4931431C16 gene	1430721_at	lncRNA gene
1212	4931432P07Rik	1.10592	0.145246	0.689581	0.161415	RIKEN cDNA 4931432P07 gene	1443415_at	lncRNA gene
1213	4931439C15Rik	-1.19304	-0.254641	0.433184	0.363327	RIKEN cDNA 4931439C15 gene	1431456_at	lncRNA gene
1214	4932412D23Rik	-1.29096	-0.368439	0.00753995	2.12263	RIKEN cDNA 4932412D23 gene	1431790_at	lncRNA gene
1215	4932414N04Rik	1.09415	0.129817	0.233889	0.630991	RIKEN cDNA 4932414N04 gene	1431515_at	protein coding gene
1216	4932429P19Rik	-1.2191	-0.285813	0.426723	0.369854	RIKEN cDNA 4932429P19 gene	1432870_at	lncRNA gene
1217	4932432N04Rik	-1.00373	-0.00537412	0.529004	0.276541	RIKEN cDNA 4932432N04 gene	1432869_at	lncRNA gene
1218	4932434E15Rik	1.06692	0.0934574	0.356976	0.44736	RIKEN cDNA 4932434E15 gene	1431794_at	lncRNA gene
1219	4932435O22Rik	-1.00604	-0.00868337	0.893825	0.0487477	RIKEN cDNA 4932435O22 gene	1443274_at	lncRNA gene
1220	4932437C15Rik	-1.04131	-0.0583982	0.757229	0.120773	RIKEN cDNA 4932437C15 gene	1432881_at	lncRNA gene
1221	4932438A13Rik	-1.36522	-0.449139	0.0104844	1.97945	RIKEN cDNA 4932438A13 gene	1427016_at	protein coding gene
1222	4932438H23Rik	1.01829	0.0261471	0.88548	0.0528213	RIKEN cDNA 4932438H23 gene	1420687_at	protein coding gene
1223	4932439E07Rik	1.16805	0.2241	0.373718	0.427456	RIKEN cDNA 4932439E07 gene	1439331_at	lncRNA gene
1224	4932441J04Rik	1.65293	0.725028	0.0262285	1.58123	RIKEN cDNA 4932441J04 gene	1436563_at	lncRNA gene
1225	4932441P12Rik	-1.06329	-0.0885392	0.373911	0.427232	RIKEN cDNA 4932441P12 gene	1430733_at	lncRNA gene
1226	4932442E05Rik	-1.13341	-0.180667	0.440871	0.355689	RIKEN cDNA 4932442E05 gene	1453663_at	protein coding gene
1227	4932443L11Rik	-1.00258	-0.00372168	0.990438	0.00417262	RIKEN cDNA 4932443L11 gene	1431814_at	lncRNA gene
1228	4932702M13Rik	-1.05897	-0.0826644	0.323542	0.490069	RIKEN cDNA 4932702M13 gene	1432872_at	lncRNA gene
1229	4932702P03Rik	-1.18369	-0.24329	0.293823	0.531914	RIKEN cDNA 4932702P03 gene	1431819_at	lncRNA gene
1230	4932703K07Rik	-1.02722	-0.0387396	0.690991	0.160527	RIKEN cDNA 4932703K07 gene	1433252_at	lncRNA gene
1231	4933400A11Rik	1.04248	0.0600169	0.787891	0.103534	capping protein (actin filament) muscle Z-line, alpha 1 pseudogene	1420777_a_at	protein coding gene
1232	4933400F21Rik	1.00215	0.00309415	0.599778	0.222009	RIKEN cDNA 4933400F21 gene	1432390_at	lncRNA gene
1233	4933401B06Rik	-1.03486	-0.0494328	0.752764	0.123341	GLE1 RNA export mediator pseudogene	1453874_at	pseudogene
1234	4933401D09Rik	-1.17631	-0.234273	0.345243	0.461875	RIKEN cDNA 4933401D09 gene	1432132_at	lncRNA gene
1235	4933401H06Rik	-1.06689	-0.093406	0.381397	0.418623	RIKEN cDNA 4933401H06 gene	1432210_at	lncRNA gene
1236	4933401J01Rik	1.10514	0.144225	0.900316	0.0456048	RIKEN cDNA 4933401J01 gene	1454564_at	lncRNA gene
1237	4933401L05Rik	1.02279	0.0325114	0.446442	0.350235	RIKEN cDNA 4933401L05 gene	1432127_at	lncRNA gene
1238	4933402C05Rik	-1.03448	-0.0489099	0.802197	0.095719	RIKEN cDNA 4933402C05 gene	1430883_at	lncRNA gene
1239	4933402C06Rik	-1.00601	-0.00864034	0.994857	0.00223934	RIKEN cDNA 4933402C06 gene	1432403_at	lncRNA gene
1240	4933402D24Rik	1.00993	0.014251	0.674542	0.170991	RIKEN cDNA 4933402D24 gene	1454062_at	protein coding gene
1241	4933402E15Rik	-1.12299	-0.167349	0.353303	0.451853	RIKEN cDNA 4933402E15 gene	1432734_at	lncRNA gene
1242	4933402J07Rik	-1.14652	-0.197258	0.136026	0.866377	RIKEN cDNA 4933402J07 gene	1442275_at	protein coding gene
1243	4933402J15Rik	-1.12589	-0.171071	0.497323	0.303361	RIKEN cDNA 4933402J15 gene	1431977_at	lncRNA gene
1244	4933402N03Rik	1.10723	0.146958	0.350599	0.455189	RIKEN cDNA 4933402N03 gene	1430146_at	protein coding gene
1245	4933402N22Rik	-1.08022	-0.111332	0.857847	0.0665902	RIKEN cDNA 4933402N22 gene; predicted gene 5861; predicted gene 6460; predicted gene 6465; predicted gene 8922; predicted gene 8926; uncharacterized LOC101055912; spermatogenesis associated glutamate (E)-rich protein 1	1452794_x_at	protein coding gene
1246	4933403J19Rik	-1.10428	-0.143106	0.237183	0.624917	RIKEN cDNA 4933403J19 gene	1432748_at	lncRNA gene
1247	4933403L11Rik	1.09375	0.129283	0.958218	0.0185359	RIKEN cDNA 4933403L11 gene	1454545_at	lncRNA gene
1248	4933403O08Rik	-1.05614	-0.0788066	0.92837	0.0322791	RIKEN cDNA 4933403O08 gene	1453533_at	protein coding gene
1249	4933404G15Rik	1.05996	0.0840098	0.923097	0.0347528	RIKEN cDNA 4933404G15 gene	1431509_at	lncRNA gene
1250	4933404I11Rik	-1.01566	-0.0224175	0.987129	0.00562596	RIKEN cDNA 4933404I11 gene	1432764_at	lncRNA gene
1251	4933404K08Rik	1.08354	0.11575	0.898581	0.046443	RIKEN cDNA 4933404K08 gene	1431576_at	lncRNA gene
1252	4933404K13Rik	-1.0635	-0.0888255	0.855321	0.0678708	RIKEN cDNA 4933404K13 gene	1454567_at	lncRNA gene
1253	4933404M09Rik	1.03657	0.0518231	0.812126	0.0903768	RIKEN cDNA 4933404M09 gene	1432664_at	lncRNA gene
1254	4933404O12Rik	-1.01293	-0.0185302	0.809963	0.0915346	RIKEN cDNA 4933404O12 gene	1430679_at	lncRNA gene
1255	4933405D12Rik	-1.02919	-0.041515	0.844324	0.0734911	RIKEN cDNA 4933405D12 gene	1431736_at	lncRNA gene
1256	4933405E24Rik	1.12186	0.16589	0.326654	0.485912	RIKEN cDNA 4933405E24 gene	1431617_at	lncRNA gene
1257	4933405L10Rik	1.03003	0.042692	0.667523	0.175534	RIKEN cDNA 4933405L10 gene	1453521_at	protein coding gene
1258	4933405O20Rik	1.04696	0.0662077	0.804082	0.0946999	RIKEN cDNA 4933405O20 gene	1437427_at	protein coding gene
1259	4933406B15Rik	-1.30778	-0.387119	0.0121282	1.9162	RIKEN cDNA 4933406B15 gene	1432228_at	lncRNA gene
1260	4933406B17Rik	1.03893	0.0550943	0.43639	0.360126	RIKEN cDNA 4933406B17 gene	1432061_at	lncRNA gene
1261	4933406C10Rik	1.05544	0.0778487	0.647514	0.188751	RIKEN cDNA 4933406C10 gene	1430246_at	lncRNA gene
1262	4933406F09Rik	-1.14383	-0.193868	0.175176	0.756527	RIKEN cDNA 4933406F09 gene; predicted gene, 26650	1454411_at	lncRNA gene
1263	4933406G16Rik	-1.17106	-0.22782	0.0868043	1.06146	RIKEN cDNA 4933406G16 gene	1432087_at	lncRNA gene
1264	4933406J10Rik	-1.15826	-0.211964	0.459095	0.338097	RIKEN cDNA 4933406J10 gene	1431500_at	lncRNA gene
1265	4933406K04Rik	1.0499	0.0702464	0.788914	0.10297	RIKEN cDNA 4933406K04 gene	1431453_at	lncRNA gene
1266	4933406L23Rik	1.0787	0.109292	0.895093	0.0481317	RIKEN cDNA 4933406L23 gene	1431519_at	lncRNA gene
1267	4933406P04Rik	1.05245	0.0737531	0.962748	0.0164873	RIKEN cDNA 4933406P04 gene	1430093_at	lncRNA gene
1268	4933407A17Rik	-1.0016	-0.00230071	0.959423	0.0179896	RIKEN cDNA 4933407A17 gene	1432672_at	lncRNA gene
1269	4933407C09Rik	-1.02923	-0.0415626	0.803667	0.0949238	RIKEN cDNA 4933407C09 gene	1460527_at	lncRNA gene
1270	4933407G14Rik	-1.11769	-0.160521	0.157453	0.802848	RIKEN cDNA 4933407G14 gene	1453937_at	lncRNA gene
1271	4933407I05Rik	-1.16609	-0.221684	0.171607	0.765465	RIKEN cDNA 4933407I05 gene	1431476_at	lncRNA gene
1272	4933407I08Rik	1.0405	0.0572714	0.688392	0.162164	RIKEN cDNA 4933407I08 gene	1432154_at	lncRNA gene
1273	4933407I18Rik	-1.00936	-0.013438	0.486442	0.312969	RIKEN cDNA 4933407I18 gene	1433081_at	lncRNA gene
1274	4933407K13Rik	-1.0689	-0.0961242	0.782959	0.106261	RIKEN cDNA 4933407K13 gene	1453417_at	lncRNA gene
1275	4933407L21Rik	-1.0314	-0.0446095	0.975766	0.0106545	RIKEN cDNA 4933407L21 gene	1430206_at	protein coding gene
1276	4933407O12Rik	-1.01377	-0.0197332	0.833141	0.0792816	RIKEN cDNA 4933407O12 gene	1430363_at	protein coding gene
1277	4933408J17Rik	1.13121	0.177863	0.662905	0.178549	RIKEN cDNA 4933408J17 gene	1431908_at	lncRNA gene
1278	4933408K01Rik	1.03173	0.0450627	0.541864	0.26611	RIKEN cDNA 4933408K01 gene	1432722_at	lncRNA gene
1279	4933408M05Rik	1.02109	0.03011	0.972129	0.012276	RIKEN cDNA 4933408M05 gene	1454417_at	lncRNA gene
1280	4933408N05Rik	-1.01303	-0.0186698	0.602832	0.219804	RIKEN cDNA 4933408N05 gene	1432010_at	lncRNA gene
1281	4933409D19Rik	1.00164	0.00235688	0.834711	0.0784641	RIKEN cDNA 4933409D19 gene	1454085_at	lncRNA gene
1282	4933409F18Rik	-1.01228	-0.0176013	0.876761	0.0571187	RIKEN cDNA 4933409F18 gene	1431555_at	lncRNA gene
1283	4933409K07Rik	1.02976	0.0423109	0.912127	0.0399446	RIKEN cDNA 4933409K07 gene; predicted gene 13301; predicted gene 17167; predicted gene, 21075; predicted gene, 21093; predicted gene, 21158; predicted gene 2163; predicted gene 2192; predicted gene, 29801; predicted gene, 29804; predicted gene, 29830; predicted gene, 29964; predicted gene 3883; predicted gene 3893; Fam205 pseudogene; predicted pseudogene 5859; predicted gene 7819; protein FAM205A…	1447937_a_at	lncRNA gene
1284	4933411E02Rik	-1.07541	-0.104891	0.695402	0.157764	RIKEN cDNA 4933411E02 gene	1432370_at	lncRNA gene
1285	4933411E06Rik	-1.05628	-0.0789882	0.341938	0.466053	RIKEN cDNA 4933411E06 gene	1432643_at	lncRNA gene
1286	4933411E08Rik	1.06969	0.0971901	0.738158	0.131851	RIKEN cDNA 4933411E08 gene	1431965_at	lncRNA gene
1287	4933411G06Rik	-1.14188	-0.191415	0.662836	0.178594	Sumo1 pseudogene	1420469_at	lncRNA gene
1288	4933411K16Rik	1.00778	0.0111879	0.638117	0.195099	RIKEN cDNA 4933411K16 gene	1452802_at	protein coding gene
1289	4933411O13Rik	-1.07766	-0.107907	0.187892	0.726091	RIKEN cDNA 4933411O13 gene	1433057_at	lncRNA gene
1290	4933412A08Rik	1.06066	0.0849691	0.915905	0.0381496	RIKEN cDNA 4933412A08 gene	1430085_at	protein coding gene
1291	4933412E12Rik	1.12292	0.167255	0.301495	0.52072	RIKEN cDNA 4933412E12 gene	1429422_at	lncRNA gene
1292	4933412E24Rik	-1.13453	-0.182088	0.17155	0.76561	RIKEN cDNA 4933412E24 gene	1454063_at	protein coding gene
1293	4933412L11Rik	-1.06177	-0.0864754	0.993209	0.00295935	RIKEN cDNA 4933412L11 gene	1454573_at	lncRNA gene
1294	4933412O06Rik	-1.00783	-0.0112523	0.767093	0.115152	RIKEN cDNA 4933412O06 gene	1453893_at	lncRNA gene
1295	4933413C19Rik	1.00161	0.00231943	0.979463	0.00901219	RIKEN cDNA 4933413C19 gene	1431853_at	lncRNA gene
1296	4933413I22Rik	1.01913	0.0273324	0.74748	0.126401	RIKEN cDNA 4933413I22 gene	1432595_at	lncRNA gene
1297	4933413J09Rik	1.05364	0.0753765	0.553097	0.257199	RIKEN cDNA 4933413J09 gene	1432441_at	lncRNA gene
1298	4933414I06Rik	1.11931	0.162608	0.497029	0.303618	RIKEN cDNA 4933414I06 gene	1432465_at	lncRNA gene
1299	4933414I15Rik	1.02646	0.0376746	0.90011	0.0457043	RIKEN cDNA 4933414I15 gene	1431470_a_at	protein coding gene
1300	4933415A04Rik	-1.07227	-0.100668	0.408342	0.388976	RIKEN cDNA 4933415A04 gene	1453532_at	lncRNA gene
1301	4933415J04Rik	-1.12198	-0.166047	0.612451	0.212929	RIKEN cDNA 4933415J04 gene	1454330_at	lncRNA gene
1302	4933416A02Rik	-1.15412	-0.206797	0.331631	0.479345	RIKEN cDNA 4933416A02 gene	1460530_at	lncRNA gene
1303	4933416E03Rik	-1.18196	-0.24118	0.239747	0.620247	RIKEN cDNA 4933416E03 gene	1430711_at	lncRNA gene
1304	4933416E14Rik	-1.03335	-0.0473318	0.554214	0.256322	RIKEN cDNA 4933416E14 gene	1432921_at	pseudogene
1305	4933416I08Rik	-1.11199	-0.15314	0.904797	0.0434488	RIKEN cDNA 4933416I08 gene	1454154_at	protein coding gene
1306	4933416M06Rik	1.06099	0.0854151	0.443312	0.353291	RIKEN cDNA 4933416M06 gene	1454129_at	lncRNA gene
1307	4933416M07Rik	-1.05361	-0.0753396	0.469471	0.328391	RIKEN cDNA 4933416M07 gene	1453388_at	lncRNA gene
1308	4933416O17Rik	-1.00095	-0.00136414	0.47906	0.31961	RIKEN cDNA 4933416O17 gene	1430903_at	lncRNA gene
1309	4933417A18Rik	-1.09765	-0.134415	0.262377	0.581075	RIKEN cDNA 4933417A18 gene	1450221_at	protein coding gene
1310	4933417C20Rik	-1.07393	-0.102904	0.4639	0.333576	RIKEN cDNA 4933417C20 gene	1431517_at	lncRNA gene
1311	4933417D19Rik	-1.20019	-0.263257	0.0583072	1.23428	RIKEN cDNA 4933417D19 gene	1432197_at	lncRNA gene
1312	4933417E11Rik	-1.13122	-0.177883	0.341235	0.466947	RIKEN cDNA 4933417E11 gene	1431461_at	lncRNA gene
1313	4933417G07Rik	-1.03899	-0.0551845	0.793939	0.100213	SEC13 homolog pseudogene	1433280_at	pseudogene
1314	4933417O13Rik	-1.01906	-0.0272347	0.842523	0.0744184	RIKEN cDNA 4933417O13 gene	1432040_at	lncRNA gene
1315	4933421A08Rik	-1.05609	-0.0787369	0.963512	0.0161426	RIKEN cDNA 4933421A08 gene	1431986_at	lncRNA gene
1316	4933421D24Rik	-1.07393	-0.102896	0.216548	0.664445	RIKEN cDNA 4933421D24 gene	1431579_at	lncRNA gene
1317	4933421H06Rik	-1.16073	-0.215035	0.316981	0.498966	RIKEN cDNA 4933421H06 gene	1453873_at	lncRNA gene
1318	4933421I07Rik	-1.18623	-0.24638	0.931476	0.0308282	RIKEN cDNA 4933421I07 gene	1449995_at	protein coding gene
1319	4933421O10Rik	-1.0426	-0.0601899	0.424911	0.371702	RIKEN cDNA 4933421O10 gene	1453825_at	lncRNA gene
1320	4933422A05Rik	-1.14164	-0.191113	0.135047	0.869514	RIKEN cDNA 4933422A05 gene	1432117_at	lncRNA gene
1321	4933423K11Rik	-1.11924	-0.162517	0.90827	0.0417852	RIKEN cDNA 4933423K11 gene	1432969_at	lncRNA gene
1322	4933423L19Rik	1.008	0.0114928	0.968115	0.014073	RIKEN cDNA 4933423L19 gene	1433061_at	lncRNA gene
1323	4933423N03Rik	1.06331	0.0885636	0.302202	0.519702	RIKEN cDNA 4933423N03 gene	1433003_at	lncRNA gene
1324	4933423P22Rik	-1.20129	-0.264584	0.146754	0.833411	RIKEN cDNA 4933423P22 gene	1454223_at	lncRNA gene
1325	4933424C08Rik	1.17056	0.227199	0.131583	0.880799	RIKEN cDNA 4933424C08 gene	1429867_at	lncRNA gene
1326	4933424C09Rik	-1.0306	-0.0434901	0.350477	0.45534	RIKEN cDNA 4933424C09 gene	1454300_at	lncRNA gene
1327	4933424G05Rik	1.03592	0.0509098	0.678913	0.168186	RIKEN cDNA 4933424G05 gene	1431548_at	lncRNA gene
1328	4933424G06Rik	1.05025	0.0707287	0.951566	0.0215611	RIKEN cDNA 4933424G06 gene	1430235_at	protein coding gene
1329	4933424H11Rik	1.16136	0.215821	0.0873295	1.05884	RIKEN cDNA 4933424H11 gene	1454413_at	lncRNA gene
1330	4933424L07Rik	-1.13648	-0.184568	0.597064	0.223979	RIKEN cDNA 4933424L07 gene	1433112_at	lncRNA gene
1331	4933424M12Rik	-1.13005	-0.176384	0.201012	0.696779	RIKEN cDNA 4933424M12 gene	1430218_at	lncRNA gene
1332	4933424N20Rik	1.05304	0.0745643	0.656762	0.182592	RIKEN cDNA 4933424N20 gene	1453618_at	lncRNA gene
1333	4933425B07Rik	1.18775	0.248226	0.167078	0.777079	RIKEN cDNA 4933425B07 gene	1453883_at	lncRNA gene
1334	4933425D22Rik	-1.05386	-0.0756805	0.406354	0.391096	RIKEN cDNA 4933425D22 gene	1429263_at	lncRNA gene
1335	4933425E08Rik	-1.06553	-0.0915753	0.370633	0.431056	RIKEN cDNA 4933425E08 gene	1433072_at	lncRNA gene
1336	4933425M03Rik	-1.32003	-0.400575	0.0225653	1.64656	RIKEN cDNA 4933425M03 gene	1432712_at	lncRNA gene
1337	4933426B08Rik	-1.05211	-0.073291	0.320963	0.493545	RIKEN cDNA 4933426B08 gene	1432153_at	lncRNA gene
1338	4933426I03Rik	1.16117	0.215577	0.102643	0.988671	RIKEN cDNA 4933426I03 gene	1433231_at	lncRNA gene
1339	4933427C19Rik	-1.30293	-0.381758	0.0521831	1.28247	RIKEN cDNA 4933427C19 gene	1433178_at	lncRNA gene
1340	4933427D06Rik	1.08201	0.113708	0.427494	0.36907	RIKEN cDNA 4933427D06 gene	1437415_at	lncRNA gene
1341	4933427D14Rik	1.25786	0.330967	0.0608672	1.21562	RIKEN cDNA 4933427D14 gene	1433998_at	protein coding gene
1342	4933427E11Rik	-1.05562	-0.0780851	0.607037	0.216785	RIKEN cDNA 4933427E11 gene	1430155_at	lncRNA gene
1343	4933427E13Rik	1.23975	0.310052	0.0801921	1.09587	RIKEN cDNA 4933427E13 gene	1431568_at	lncRNA gene
1344	4933427I22Rik	-1.03967	-0.0561271	0.521718	0.282564	RIKEN cDNA 4933427I22 gene	1431524_at	lncRNA gene
1345	4933427J07Rik	-1.20691	-0.271318	0.104584	0.980536	RIKEN cDNA 4933427J07 gene	1432035_at	lncRNA gene
1346	4933428C20Rik	-1.0184	-0.0262987	0.981129	0.00827406	RIKEN cDNA 4933428C20 gene	1433386_at	lncRNA gene
1347	4933428G20Rik	1.04265	0.0602536	0.73049	0.136386	RIKEN cDNA 4933428G20 gene	1430824_at	protein coding gene
1348	4933428L01Rik	-1.10108	-0.138915	0.498277	0.302529	RIKEN cDNA 4933428L01 gene	1433048_at	lncRNA gene
1349	4933428L12Rik	-1.0727	-0.101251	0.720792	0.14219	RIKEN cDNA 4933428L12 gene	1433099_at	lncRNA gene
1350	4933428M09Rik	-1.04674	-0.0658976	0.578371	0.237793	RIKEN cDNA 4933428M09 gene	1454210_at	protein coding gene
1351	4933429K18Rik	-1.30319	-0.38205	0.274622	0.561265	RIKEN cDNA 4933429K18 gene	1431626_at	lncRNA gene
1352	4933429O19Rik	1.08022	0.111325	0.259075	0.586574	RIKEN cDNA 4933429O19 gene	1430908_at	lncRNA gene
1353	4933430A20Rik	1.13617	0.184177	0.133846	0.873395	RIKEN cDNA 4933430A20 gene	1432025_at	lncRNA gene
1354	4933430H06Rik	1.15649	0.209757	0.58129	0.235607	RIKEN cDNA 4933430H06 gene	1454327_at	lncRNA gene
1355	4933430H16Rik	-1.05987	-0.0838928	0.574102	0.241011	RIKEN cDNA 4933430H16 gene	1432076_at	lncRNA gene
1356	4933430I17Rik	-1.04493	-0.0634104	0.483468	0.315633	RIKEN cDNA 4933430I17 gene	1440666_at	protein coding gene
1357	4933430N04Rik	-1.08126	-0.112708	0.688885	0.161853	RIKEN cDNA 4933430N04 gene	1430958_at	lncRNA gene
1358	4933431C10Rik	-1.06618	-0.0924551	0.987129	0.00562596	RIKEN cDNA 4933431C10 gene	1433145_at	lncRNA gene
1359	4933431E20Rik	1.03106	0.0441227	0.647756	0.188588	RIKEN cDNA 4933431E20 gene	1434868_at	lncRNA gene
1360	4933431G14Rik	-1.13514	-0.182864	0.406504	0.390935	RIKEN cDNA 4933431G14 gene	1453656_a_at	lncRNA gene
1361	4933431J24Rik	-1.1032	-0.141698	0.854866	0.068102	RIKEN cDNA 4933431J24 gene	1431640_at	lncRNA gene
1362	4933431K14Rik	1.21618	0.282354	0.156652	0.805064	RIKEN cDNA 4933431K14 gene	1453204_at	lncRNA gene
1363	4933431M02Rik	-1.03873	-0.0548249	0.590448	0.228818	RIKEN cDNA 4933431M02 gene	1430867_at	lncRNA gene
1364	4933432I03Rik	-1.13438	-0.18191	0.808508	0.0923158	RIKEN cDNA 4933432I03 gene	1432339_at	lncRNA gene
1365	4933432I09Rik	1.00279	0.00402239	0.710176	0.148634	RIKEN cDNA 4933432I09 gene	1430725_at	lncRNA gene
1366	4933432K03Rik	1.04694	0.0661746	0.766532	0.115469	RIKEN cDNA 4933432K03 gene	1431489_at	lncRNA gene
1367	4933433F19Rik	1.04786	0.0674474	0.379304	0.421012	RIKEN cDNA 4933433F19 gene	1432313_at	lncRNA gene
1368	4933433G08Rik	1.03158	0.0448613	0.59803	0.223277	RIKEN cDNA 4933433G08 gene	1430741_at	lncRNA gene
1369	4933433G15Rik	-1.00169	-0.00243178	0.494359	0.305958	RIKEN cDNA 4933433G15 gene	1432243_a_at	lncRNA gene
1370	4933433G19Rik	1.04116	0.0581862	0.852156	0.0694808	RIKEN cDNA 4933433G19 gene	1454195_at	lncRNA gene
1371	4933433H22Rik	-1.08258	-0.114478	0.642513	0.192118	RIKEN cDNA 4933433H22 gene	1431925_at	lncRNA gene
1372	4933433M23Rik	1.06949	0.0969162	0.565468	0.247592	RIKEN cDNA 4933433M23 gene	1454473_at	lncRNA gene
1373	4933433N18Rik	-1.11036	-0.151031	0.222364	0.652935	RIKEN cDNA 4933433N18 gene	1433189_at	lncRNA gene
1374	4933434C23Rik	-1.01619	-0.0231759	0.850277	0.0704396	RIKEN cDNA 4933434C23 gene	1453894_at	lncRNA gene
1375	4933434M16Rik	-1.12934	-0.175475	0.0634226	1.19776	RIKEN cDNA 4933434M16 gene	1431895_at	lncRNA gene
1376	4933434P08Rik	1.00509	0.00732613	0.914787	0.0386799	RIKEN cDNA 4933434P08 gene	1432137_at	lncRNA gene
1377	4933435C09Rik	-1.1737	-0.231064	0.292329	0.534129	RIKEN cDNA 4933435C09 gene	1454351_at	lncRNA gene
1378	4933435E02Rik	-1.0074	-0.0106409	0.371394	0.430166	RIKEN cDNA 4933435E02 gene	1453933_at	lncRNA gene
1379	4933435G04Rik	-1.04297	-0.0606963	0.904678	0.0435059	RIKEN cDNA 4933435G04 gene	1432832_at	lncRNA gene
1380	4933436E23Rik	1.02484	0.0353945	0.38875	0.41033	RIKEN cDNA 4933436E23 gene	1454185_at	lncRNA gene
1381	4933436F18Rik	-1.06953	-0.0969823	0.515688	0.287613	RIKEN cDNA 4933436F18 gene	1431499_at	lncRNA gene
1382	4933436H12Rik	1.0307	0.0436217	0.843841	0.0737393	RIKEN cDNA 4933436H12 gene	1432036_at	lncRNA gene
1383	4933436I01Rik	-1.18039	-0.239267	0.0578174	1.23794	RIKEN cDNA 4933436I01 gene	1420787_at	protein coding gene
1384	4933436I20Rik	1.04148	0.0586421	0.594997	0.225486	RIKEN cDNA 4933436I20 gene	1454093_at	lncRNA gene
1385	4933436N17Rik	-1.117	-0.159634	0.416901	0.379967	RIKEN cDNA 4933436N17 gene	1432079_at	lncRNA gene
1386	4933436P19Rik	-1.06091	-0.0853064	0.623873	0.204903	RIKEN cDNA 4933436P19 gene	1433079_at	lncRNA gene
1387	4933437F24Rik	1.00856	0.0122926	0.604886	0.218327	RIKEN cDNA 4933437F24 gene	1431512_at	lncRNA gene
1388	4933437I04Rik	-1.01987	-0.0283824	0.634557	0.197529	RIKEN cDNA 4933437I04 gene	1431571_at	lncRNA gene
1389	4933438A12Rik	1.02357	0.0336098	0.979661	0.00892414	RIKEN cDNA 4933438A12 gene	1432389_at	lncRNA gene
1390	4933438B17Rik	-1.14429	-0.19445	0.785518	0.104844	RIKEN cDNA 4933438B17 gene	1432234_at	lncRNA gene
1391	4933438K21Rik	-1.06016	-0.0842847	0.443864	0.35275	RIKEN cDNA 4933438K21 gene	1430441_at	lncRNA gene
1392	4933439C10Rik	1.04938	0.0695399	0.317551	0.498187	RIKEN cDNA 4933439C10 gene	1438437_a_at	lncRNA gene
1393	4933439G19Rik	-1.16058	-0.214843	0.294554	0.530835	RIKEN cDNA 4933439G19 gene	1445858_at	lncRNA gene
1394	4933439N06Rik	-1.02568	-0.0365751	0.750255	0.124791	RIKEN cDNA 4933439N06 gene	1454479_at	lncRNA gene
1395	4933439N14Rik	1.04225	0.0597069	0.804459	0.0944963	RIKEN cDNA 4933439N14 gene	1432316_at	lncRNA gene
1396	4933440J02Rik	-1.01188	-0.0170354	0.636428	0.196251	RIKEN cDNA 4933440J02 gene	1430960_at	lncRNA gene
1397	4933440K10Rik	-1.21168	-0.277006	0.0533302	1.27303	RIKEN cDNA 4933440K10 gene	1460533_at	lncRNA gene
1398	4933440M02Rik	1.03203	0.0454877	0.716704	0.14466	RIKEN cDNA 4933440M02 gene	1430924_at	lncRNA gene
1399	4933440N22Rik	-1.1666	-0.222309	0.14001	0.853842	RIKEN cDNA 4933440N22 gene	1453789_at	protein coding gene
1400	5031415H12Rik	-1.10909	-0.149371	0.523317	0.281235	RIKEN cDNA 5031415H12 gene	1433137_at	lncRNA gene
1401	5031425E22Rik	-1.05673	-0.0796082	0.600718	0.221329	RIKEN cDNA 5031425E22 gene	1435794_at	lncRNA gene
1402	5031426D15Rik	1.09885	0.135996	0.264327	0.577858	RIKEN cDNA 5031426D15 gene	1431248_at	lncRNA gene
1403	5031434O11Rik	1.00194	0.00279468	0.71236	0.1473	RIKEN cDNA 5031434O11 gene	1429955_at	lncRNA gene
1404	5031439G07Rik	1.10828	0.148328	0.104755	0.979826	RIKEN cDNA 5031439G07 gene	1454786_at	protein coding gene
1405	5033403F01Rik	1.08039	0.111552	0.614154	0.211723	RIKEN cDNA 5033403F01 gene	1430766_at	lncRNA gene
1406	5033404E19Rik	-1.10977	-0.150265	0.104776	0.979736	NSA2 ribosome biogenesis homolog pseudogene	1432336_at	pseudogene
1407	5033405D04Rik	-1.0035	-0.00503774	0.910712	0.0406189	RIKEN cDNA 5033405D04 gene	1433400_at	lncRNA gene
1408	5033406O09Rik	1.1989	0.261714	0.21954	0.658486	RIKEN cDNA 5033406O09 gene	1430079_at	lncRNA gene
1409	5033417F24Rik	-1.07227	-0.10067	0.99315	0.0029852	RIKEN cDNA 5033417F24 gene	1431757_s_at	lncRNA gene
1410	5033418A18Rik	-1.13543	-0.183234	0.424069	0.372563	RIKEN cDNA 5033418A18 gene	1430672_at	lncRNA gene
1411	5033423K11Rik	1.05115	0.0719699	0.697719	0.156319	RIKEN cDNA 5033423K11 gene	1433253_at	lncRNA gene
1412	5033423O07Rik	-1.01852	-0.0264729	0.942765	0.0255964	RIKEN cDNA 5033423O07 gene	1431256_at	lncRNA gene
1413	5033425B01Rik	-1.08909	-0.123125	0.470689	0.327266	RIKEN cDNA 5033425B01 gene	1433131_at	lncRNA gene
1414	5033425G24Rik	-1.09326	-0.128631	0.2768	0.557835	RIKEN cDNA 5033425G24 gene	1430204_at	lncRNA gene
1415	5033428C03Rik	1.10543	0.144613	0.355448	0.449224	RIKEN cDNA 5033428C03 gene	1454381_at	lncRNA gene
1416	5033430I15Rik	1.07465	0.10386	0.175413	0.755937	RIKEN cDNA 5033430I15 gene	1432509_at	lncRNA gene
1417	5033430J17Rik	1.12677	0.172196	0.795305	0.0994663	RIKEN cDNA 5033430J17 gene	1433206_at	lncRNA gene
1418	5230400M03Rik	1.05205	0.073206	0.492539	0.307559	RIKEN cDNA 5230400M03 gene	1437493_at	lncRNA gene
1419	5230400M06Rik	-1.04703	-0.0663014	0.84284	0.0742547	RIKEN cDNA 5230400M06 gene	1432945_at	lncRNA gene
1420	5230401M06Rik	-1.07833	-0.108799	0.544329	0.264139	RIKEN cDNA 5230401M06 gene	1433138_at	lncRNA gene
1421	5330403D14Rik	-1.09763	-0.134393	0.283439	0.547541	RIKEN cDNA 5330403D14 gene	1453395_at	lncRNA gene
1422	5330409N07Rik	-1.03106	-0.0441339	0.799276	0.0973032	RIKEN cDNA 5330409N07 gene	1446643_at	lncRNA gene
1423	5330411J11Rik	-1.00019	-0.000281298	0.732396	0.135254	RIKEN cDNA 5330411J11 gene	1430262_at	lncRNA gene
1424	5330411O13Rik	-1.05159	-0.0725696	0.345163	0.461976	RIKEN cDNA 5330411O13 gene	1454088_at	lncRNA gene
1425	5330417H12Rik	1.05102	0.0717901	0.645822	0.189887	RIKEN cDNA 5330417H12 gene	1432221_at	lncRNA gene
1426	5330421C15Rik	1.01096	0.0157245	0.604327	0.218728	RIKEN cDNA 5330421C15 gene	1432920_at	lncRNA gene
1427	5330421F21Rik	1.09191	0.126858	0.876761	0.0571187	RIKEN cDNA 5330421F21 gene	1432949_at	lncRNA gene
1428	5330422M15Rik	-1.05913	-0.0828838	0.179047	0.747032	RIKEN cDNA 5330422M15 gene	1433125_at	lncRNA gene
1429	5330423I11Rik	1.14297	0.192793	0.097768	1.0098	RIKEN cDNA 5330423I11 gene	1431473_at	lncRNA gene
1430	5330425B07Rik	-1.02915	-0.0414589	0.786546	0.104276	RIKEN cDNA 5330425B07 gene	1433372_at	lncRNA gene
1431	5330426L24Rik	1.03286	0.0466433	0.373394	0.427833	RIKEN cDNA 5330426L24 gene	1430914_at	lncRNA gene
1432	5330427O13Rik	-1.01595	-0.0228337	0.446651	0.350032	RIKEN cDNA 5330427O13 gene	1430859_at	lncRNA gene
1433	5330428N10Rik	1.03709	0.0525467	0.771905	0.112436	RIKEN cDNA 5330428N10 gene	1432706_at	lncRNA gene
1434	5330430B06Rik	-1.2263	-0.294308	0.144748	0.839389	RIKEN cDNA 5330430B06 gene	1454451_at	lncRNA gene
1435	5330430C04Rik	-1.04653	-0.0656137	0.459765	0.337464	RIKEN cDNA 5330430C04 gene	1433088_at	lncRNA gene
1436	5330433J24Rik	1.0877	0.121281	0.336787	0.472645	RIKEN cDNA 5330433J24 gene	1432935_at	lncRNA gene
1437	5330434G04Rik	-1.02584	-0.0368085	0.617991	0.209018	RIKEN cDNA 5330434G04 gene	1453980_at	lncRNA gene
1438	5330438D12Rik	1.16445	0.219652	0.0451576	1.34527	RIKEN cDNA 5330438D12 gene	1437265_at	lncRNA gene
1439	5330439A09Rik	-1.05514	-0.0774372	0.744081	0.12838	RIKEN cDNA 5330439A09 gene	1431610_at	lncRNA gene
1440	5330439B14Rik	-1.00667	-0.00959656	0.640408	0.193543	RIKEN cDNA 5330439B14 gene	1454117_at	lncRNA gene
1441	5330439K02Rik	1.03428	0.0486212	0.887756	0.0517063	RIKEN cDNA 5330439K02 gene	1431847_at	lncRNA gene
1442	5430400D12Rik	-1.19476	-0.256715	0.197069	0.705382	RIKEN cDNA 5430400D12 gene	1429182_at	lncRNA gene
1443	5430401F13Rik	-1.0575	-0.0806536	0.294801	0.530472	RIKEN cDNA 5430401F13 gene; otolin-1-like	1430067_at	protein coding gene
1444	5430401H09Rik	1.1623	0.21698	0.293216	0.532813	RIKEN cDNA 5430401H09 gene	1454193_at	lncRNA gene
1445	5430402E10Rik	-1.10602	-0.14538	0.14052	0.852262	RIKEN cDNA 5430402E10 gene	1430518_at	protein coding gene
1446	5430402M21Rik	1.00032	0.000454377	0.342247	0.465661	RIKEN cDNA 5430402M21 gene	1432985_at	lncRNA gene
1447	5430402O13Rik	-1.04861	-0.0684768	0.391355	0.40743	RIKEN cDNA 5430402O13 gene	1433076_at	lncRNA gene
1448	5430402P08Rik	-1.10625	-0.145675	0.0626008	1.20342	RIKEN cDNA 5430402P08 gene	1432248_at	lncRNA gene
1449	5430405H02Rik	1.06194	0.0867009	0.55148	0.25847	RIKEN cDNA 5430405H02 gene	1430366_at	lncRNA gene
1450	5430406J06Rik	-1.08698	-0.120321	0.691436	0.160248	RIKEN cDNA 5430406J06 gene	1439477_at	lncRNA gene
1451	5430410E06Rik	1.00404	0.00581675	0.812126	0.0903768	RIKEN cDNA 5430410E06 gene	1453637_at	lncRNA gene
1452	5430411C19Rik	-1.06754	-0.0942847	0.160919	0.793393	RIKEN cDNA 5430411C19 gene	1430690_at	lncRNA gene
1453	5430414B19Rik	1.56316	0.644466	0.0907273	1.04226	RIKEN cDNA 5430414B19 gene	1440463_at	lncRNA gene
1454	5430416B10Rik	1.01014	0.0145567	0.825694	0.0831809	RIKEN cDNA 5430416B10 gene	1433318_at	lncRNA gene
1455	5430416N02Rik	1.01483	0.0212352	0.847486	0.0718676	RIKEN cDNA 5430416N02 gene	1439071_at	lncRNA gene
1456	5430420F09Rik	1.05691	0.0798553	0.789744	0.102514	RIKEN cDNA 5430420F09 gene	1453660_at	lncRNA gene
1457	5430421F17Rik	-1.16419	-0.219322	0.0517242	1.28631	RIKEN cDNA 5430421F17 gene	1430239_at	lncRNA gene
1458	5430425E15Rik	-1.04439	-0.0626675	0.529434	0.276189	RIKEN cDNA 5430425E15 gene	1454515_at	lncRNA gene
1459	5430427G11Rik	1.22313	0.290575	0.186911	0.728365	RIKEN cDNA 5430427G11 gene	1430756_at	lncRNA gene
1460	5430427M07Rik	-1.03688	-0.0522503	0.740314	0.130584	RIKEN cDNA 5430427M07 gene	1431427_at	lncRNA gene
1461	5430427N15Rik	1.03461	0.0490884	0.97186	0.0123962	RIKEN cDNA 5430427N15 gene	1454580_at	lncRNA gene
1462	5430430B14Rik	1.06464	0.0903684	0.975728	0.0106714	RIKEN cDNA 5430430B14 gene	1433006_at	lncRNA gene
1463	5430430K15Rik	-1.02582	-0.0367776	0.508825	0.293432	RIKEN cDNA 5430430K15 gene	1433035_at	lncRNA gene
1464	5430434F05Rik	-1.08343	-0.115611	0.85446	0.0683081	RIKEN cDNA 5430434F05 gene	1454255_at	lncRNA gene
1465	5430434G16Rik	-1.30285	-0.381667	0.0366846	1.43552	RIKEN cDNA 5430434G16 gene	1454383_at	lncRNA gene
1466	5430434I15Rik	-1.00823	-0.0118234	0.816737	0.0879176	RIKEN cDNA 5430434I15 gene	1432175_at	lncRNA gene
1467	5430434N17Rik	-1.04592	-0.0647794	0.73308	0.134849	RIKEN cDNA 5430434N17 gene	1454468_at	lncRNA gene
1468	5430435K18Rik	-1.05517	-0.0774768	0.802566	0.0955191	RIKEN cDNA 5430435K18 gene	1453944_at	lncRNA gene
1469	5430437J10Rik	1.00367	0.00528931	0.827657	0.0821496	RIKEN cDNA 5430437J10 gene	1431577_at	lncRNA gene
1470	5430439C14Rik	-1.00873	-0.0125372	0.580525	0.236179	RIKEN cDNA 5430439C14 gene	1432937_at	lncRNA gene
1471	5430440L12Rik	-1.23188	-0.300865	0.0816427	1.08808	RIKEN cDNA 5430440L12 gene	1433174_a_at	lncRNA gene
1472	5430440P10Rik	-1.12434	-0.169084	0.253617	0.595821	RIKEN cDNA 5430440P10 gene	1432388_at	lncRNA gene
1473	5530400C23Rik	1.01352	0.0193703	0.944953	0.0245898	RIKEN cDNA 5530400C23 gene	1432535_at	protein coding gene
1474	5530400K19Rik	1.03573	0.0506507	0.646119	0.189688	RIKEN cDNA 5530400K19 gene	1432683_at	lncRNA gene
1475	5530400N10Rik	-1.09526	-0.131279	0.481714	0.317211	RIKEN cDNA 5530400N10 gene	1433010_at	lncRNA gene
1476	5530401A14Rik	1.04762	0.0671141	0.949503	0.0225038	RIKEN cDNA 5530401A14 gene	1430922_at	protein coding gene
1477	5530402H23Rik	-1.26506	-0.339201	0.0610022	1.21465	RIKEN cDNA 5530402H23 gene	1430345_at	lncRNA gene
1478	5530601H04Rik	-1.17564	-0.233443	0.190811	0.719397	RIKEN cDNA 5530601H04 gene	1436347_a_at	lncRNA gene
1479	5730403I07Rik	1.03522	0.049936	0.63605	0.196509	RIKEN cDNA 5730403I07 gene	1430396_at	lncRNA gene
1480	5730405A17Rik	1.09123	0.125954	0.923018	0.0347897	RIKEN cDNA 5730405A17 gene	1432704_at	lncRNA gene
1481	5730405N03Rik	-1.12331	-0.167761	0.123394	0.908706	RIKEN cDNA 5730405N03 gene	1432940_at	lncRNA gene
1482	5730405O12Rik	-1.09914	-0.13638	0.157202	0.803542	RIKEN cDNA 5730405O12 gene	1432843_at	lncRNA gene
1483	5730406E14Rik	1.0264	0.0375931	0.49698	0.303661	RIKEN cDNA 5730406E14 gene	1433030_at	lncRNA gene
1484	5730406G12Rik	1.13679	0.18497	0.382228	0.417677	RIKEN cDNA 5730406G12 gene	1430414_at	lncRNA gene
1485	5730407I07Rik	1.04331	0.0611693	0.973807	0.0115273	RIKEN cDNA 5730407I07 gene	1432915_at	protein coding gene
1486	5730407M17Rik	-1.10683	-0.146434	0.56811	0.245568	RIKEN cDNA 5730407M17 gene	1431347_at	lncRNA gene
1487	5730407O05Rik	-1.10344	-0.142008	0.280139	0.552626	RIKEN cDNA 5730407O05 gene	1432957_at	lncRNA gene
1488	5730408A14Rik	-1.20563	-0.269792	0.521046	0.283124	RIKEN cDNA 5730408A14 gene	1432941_at	lncRNA gene
1489	5730408K05Rik	-1.16319	-0.218086	0.114956	0.939469	RIKEN cDNA 5730408K05 gene; microRNA 5136	1429208_at	lncRNA gene
1490	5730409E04Rik	1.19761	0.260157	0.0386682	1.41265	RIKEN cDNA 5730409E04Rik gene	1457260_at	protein coding gene
1491	5730409L17Rik	-1.04278	-0.0604293	0.489135	0.310572	RIKEN cDNA 5730409L17 gene	1431380_at	lncRNA gene
1492	5730409N16Rik	-1.32249	-0.403261	0.438765	0.357769	RIKEN cDNA 5730409N16 gene	1430308_at	lncRNA gene
1493	5730409N24Rik	1.15034	0.202057	0.097768	1.0098	RIKEN cDNA 5730409N24 gene	1430362_at	lncRNA gene
1494	5730410E19Rik	-1.03344	-0.047456	0.813979	0.0893871	RIKEN cDNA 5730410E19 gene	1432621_at	lncRNA gene
1495	5730412P04Rik	-1.14875	-0.200067	0.379498	0.420791	RIKEN cDNA 5730412P04 gene	1454134_at	lncRNA gene
1496	5730415C11Rik	1.02588	0.036862	0.894475	0.0484319	RIKEN cDNA 5730415C11 gene	1433230_at	lncRNA gene
1497	5730416F02Rik	-1.39596	-0.481252	0.0662286	1.17895	capping protein (actin filament), gelsolin-like pseudogene	1433341_at	pseudogene
1498	5730419F03Rik	-1.14889	-0.200247	0.133879	0.873286	RIKEN cDNA 5730419F03 gene	1431869_at	lncRNA gene
1499	5730420D15Rik	-1.04015	-0.0567944	0.872809	0.0590808	RIKEN cDNA 5730420D15 gene	1454163_at	lncRNA gene
1500	5730420F10Rik	-1.00124	-0.00178351	0.83474	0.0784485	RIKEN cDNA 5730420F10 gene	1432980_at	lncRNA gene
1501	5730433N10Rik	-1.11553	-0.157725	0.711355	0.147914	RIKEN cDNA 5730433N10 gene	1433069_at	lncRNA gene
1502	5730437C12Rik	-1.06497	-0.0908114	0.472899	0.325232	RIKEN cDNA 5730437C12 gene	1453444_at	lncRNA gene
1503	5730453C05Rik	-1.07784	-0.108138	0.514631	0.288504	RIKEN cDNA 5730453C05 gene	1431514_at	lncRNA gene
1504	5730455P16Rik	-1.03511	-0.0497869	0.594858	0.225587	RIKEN cDNA 5730455P16 gene	1453735_at	protein coding gene
1505	5730458M16Rik	1.18313	0.242607	0.488295	0.311318	RIKEN cDNA 5730458M16 gene	1454375_at	lncRNA gene
1506	5730460C07Rik	-1.00458	-0.00659102	0.83087	0.0804669	RIKEN cDNA 5730460C07 gene	1431910_at	lncRNA gene
1507	5730471H19Rik	1.47248	0.558244	0.00281161	2.55105	RIKEN cDNA 5730471H19 gene	1455038_at	lncRNA gene
1508	5730478J17Rik	1.10988	0.150406	0.723189	0.140748	RIKEN cDNA 5730478J17 gene	1433049_at	lncRNA gene
1509	5730480H06Rik	-1.04209	-0.0594799	0.93739	0.0280797	RIKEN cDNA 5730480H06 gene; PARK2 co-regulated-like	1430665_at	lncRNA gene
1510	5730488B01Rik	-1.04951	-0.06972	0.989761	0.00446962	RIKEN cDNA 5730488B01 gene	1432886_at	lncRNA gene
1511	5730507A11Rik	-1.03359	-0.0476612	0.902565	0.0445216	RIKEN cDNA 5730507A11 gene	1432626_at	lncRNA gene
1512	5730507C01Rik	1.08307	0.115124	0.198279	0.702723	RIKEN cDNA 5730507C01 gene	1453210_at	protein coding gene
1513	5730510P18Rik	1.03296	0.0467802	0.815837	0.0883968	RIKEN cDNA 5730510P18 gene	1432463_at	lncRNA gene
1514	5730522E02Rik	1.03661	0.0518704	0.902786	0.0444154	RIKEN cDNA 5730522E02 gene	1432237_at	protein coding gene
1515	5730526G10Rik	1.07876	0.109377	0.225665	0.646537	RIKEN cDNA 5730526G10 gene	1440806_x_at	lncRNA gene
1516	5730552O08Rik	1.13842	0.187035	0.32561	0.487303	RIKEN cDNA 5730552O08 gene	1433115_at	lncRNA gene
1517	5730575I04Rik	-1.03615	-0.0512384	0.940959	0.0264292	RIKEN cDNA 5730575I04 gene	1432912_at	lncRNA gene
1518	5730596P11Rik	-1.02634	-0.0375115	0.408033	0.389305	RIKEN cDNA 5730596P11 gene	1432587_at	lncRNA gene
1519	5830400J07Rik	1.05324	0.074837	0.589843	0.229263	RIKEN cDNA 5830400J07 gene	1431689_at	lncRNA gene
1520	5830403F22Rik	-1.09972	-0.137134	0.813505	0.0896398	RIKEN cDNA 5830403F22 gene	1453073_at	lncRNA gene
1521	5830405M20Rik	1.09695	0.133498	0.770127	0.113438	RIKEN cDNA 5830405M20 gene	1431221_at	lncRNA gene
1522	5830407E08Rik	-1.00228	-0.0032856	0.489158	0.31055	RIKEN cDNA 5830407E08 gene	1429672_at	lncRNA gene
1523	5830407F19Rik	-1.02734	-0.0389109	0.63443	0.197616	RIKEN cDNA 5830407F19 gene	1430795_at	lncRNA gene
1524	5830407P18Rik	-1.10201	-0.140133	0.479256	0.319432	RIKEN cDNA 5830407P18 gene	1430646_at	lncRNA gene
1525	5830408B19Rik	1.39262	0.477799	0.00357156	2.44714	RIKEN cDNA 5830408B19 gene	1429896_at	lncRNA gene
1526	5830408C22Rik	1.01412	0.0202326	0.520362	0.283694	RIKEN cDNA 5830408C22 gene	1430159_at	lncRNA gene
1527	5830409B07Rik	-1.02764	-0.0393335	0.295755	0.529067	RIKEN cDNA 5830409B07 gene	1429927_at	lncRNA gene
1528	5830410O09Rik	-1.10456	-0.143469	0.0962229	1.01672	RIKEN cDNA 5830410O09 gene	1454118_at	lncRNA gene
1529	5830415B17Rik	-1.14851	-0.199758	0.833162	0.0792705	RIKEN cDNA 5830415B17 gene	1454520_at	lncRNA gene
1530	5830415G21Rik	1.14474	0.195017	0.186283	0.729827	RIKEN cDNA 5830415G21 gene	1432730_at	lncRNA gene
1531	5830416I19Rik	-1.13757	-0.185952	0.652621	0.185339	RIKEN cDNA 5830416I19 gene	1431286_at	lncRNA gene
1532	5830417I10Rik	1.15378	0.206366	0.12272	0.911085	gon-4-like pseudogene; gon-4-like (C.elegans)	1431314_a_at	pseudogene
1533	5830420C07Rik	-1.10603	-0.145387	0.841857	0.0747618	RIKEN cDNA 5830420C07 gene	1454320_at	lncRNA gene
1534	5830424K16Rik	-1.00478	-0.0068854	0.83543	0.0780902	RIKEN cDNA 5830424K16 gene	1432721_at	lncRNA gene
1535	5830426C09Rik	-1.03262	-0.0463039	0.967132	0.0145145	RIKEN cDNA 5830426C09 gene	1432654_at	lncRNA gene
1536	5830426K05Rik	1.02272	0.0324056	0.740371	0.13055	RIKEN cDNA 5830426K05 gene	1432807_at	lncRNA gene
1537	5830427D02Rik	1.42929	0.515296	0.0104	1.98296	RIKEN cDNA 5830427D02 gene	1431528_at	lncRNA gene
1538	5830427D03Rik	1.14169	0.191167	0.304581	0.516297	RIKEN cDNA 5830427D03 gene	1430702_at	lncRNA gene
1539	5830428M24Rik	1.10014	0.137682	0.547405	0.261691	RIKEN cDNA 5830428M24 gene	1440266_at	lncRNA gene
1540	5830431M20Rik	1.05693	0.0798744	0.818186	0.0871477	RIKEN cDNA 5830431M20 gene	1432697_at	lncRNA gene
1541	5830432E09Rik	-1.08167	-0.113256	0.968048	0.0141029	RIKEN cDNA 5830432E09 gene	1430799_at	lncRNA gene
1542	5830432F11Rik	-1.04321	-0.061031	0.456726	0.340344	RIKEN cDNA 5830432F11 gene	1433346_at	lncRNA gene
1543	5830433D23Rik	-1.09136	-0.126134	0.713834	0.146403	RIKEN cDNA 5830433D23 gene	1432728_at	lncRNA gene
1544	5830433M15Rik	-1.01607	-0.022997	0.805554	0.0939053	RIKEN cDNA 5830433M15 gene	1454461_at	lncRNA gene
1545	5830434F19Rik	-1.01095	-0.0157088	0.87445	0.0582652	RIKEN cDNA 5830434F19 gene	1433037_at	lncRNA gene
1546	5830435N06Rik	-1.00733	-0.0105307	0.875352	0.0578171	RIKEN cDNA 5830435N06 gene	1433078_at	lncRNA gene
1547	5830436I19Rik	1.03689	0.0522573	0.720548	0.142337	RIKEN cDNA 5830436I19 gene	1437136_at	lncRNA gene
1548	5830437K03Rik	-1.06272	-0.0877561	0.460855	0.336436	RIKEN cDNA 5830437K03 gene	1432732_at	lncRNA gene
1549	5830438M01Rik	-1.16983	-0.226303	0.159863	0.796252	RIKEN cDNA 5830438M01 gene	1433105_at	lncRNA gene
1550	5830440H09Rik	-1.08382	-0.116121	0.942821	0.0255708	RIKEN cDNA 5830440H09 gene	1433278_at	lncRNA gene
1551	5830442K09Rik	-1.05749	-0.0806399	0.422766	0.3739	RIKEN cDNA 5830442K09 gene	1433223_at	lncRNA gene
1552	5830443J22Rik	1.01473	0.0210931	0.622081	0.206153	RIKEN cDNA 5830443J22 gene	1429902_at	lncRNA gene
1553	5830444B04Rik	1.05764	0.0808527	0.34644	0.460372	RIKEN cDNA 5830444B04 gene	1439512_at	lncRNA gene
1554	5830445D09Rik	-1.00859	-0.0123455	0.724118	0.140191	RIKEN cDNA 5830445D09 gene	1433376_at	lncRNA gene
1555	5830448L01Rik	-1.10624	-0.145658	0.61783	0.209131	RIKEN cDNA 5830448L01 gene	1433134_at	lncRNA gene
1556	5830453K13Rik	-1.04545	-0.0641254	0.631871	0.199372	RIKEN cDNA 5830453K13 gene	1431956_at	lncRNA gene
1557	5830454E08Rik	-1.06518	-0.0911027	0.650361	0.186845	RIKEN cDNA 5830454E08 gene	1442415_at	lncRNA gene
1558	5830456J23Rik	1.03905	0.0552623	0.960809	0.017363	RIKEN cDNA 5830456J23 gene	1433168_x_at	lncRNA gene
1559	5830461L22Rik	-1.07162	-0.0997948	0.399415	0.398576	RIKEN cDNA 5830461L22 gene	1433298_at	lncRNA gene
1560	5830462O15Rik	-1.03686	-0.0522155	0.915366	0.0384052	RIKEN cDNA 5830462O15 gene	1454429_at	lncRNA gene
1561	5830462P14Rik	-1.05533	-0.0776997	0.720104	0.142605	RIKEN cDNA 5830462P14 gene	1432996_at	lncRNA gene
1562	5830468F06Rik	1.11018	0.150796	0.874121	0.0584282	RIKEN cDNA 5830468F06 gene	1432288_at	lncRNA gene
1563	5830468K08Rik	-1.25756	-0.330632	0.18772	0.72649	RIKEN cDNA 5830468K08 gene	1432588_at	lncRNA gene
1564	5830469G19Rik	1.05239	0.0736708	0.344981	0.462205	RIKEN cDNA 5830469G19 gene	1430089_at	lncRNA gene
1565	5830474E16Rik	1.01668	0.0238614	0.854353	0.0683625	RIKEN cDNA 5830474E16 gene	1454482_at	lncRNA gene
1566	5830485P09Rik	1.15262	0.204913	0.375828	0.425011	RIKEN cDNA 5830485P09 gene	1433026_at	lncRNA gene
1567	5830487J09Rik	1.10517	0.144268	0.389651	0.409324	RIKEN cDNA 5830487J09 gene	1431439_at	lncRNA gene
1568	5830487K18Rik	1.05913	0.0828729	0.962742	0.0164902	RIKEN cDNA 5830487K18 gene	1432625_at	lncRNA gene
1569	5830490A04Rik	-1.1466	-0.197367	0.152584	0.816492	RIKEN cDNA 5830490A04 gene	1433121_at	lncRNA gene
1570	5830490A12Rik	-1.20687	-0.271276	0.332714	0.477929	RIKEN cDNA 5830490A12 gene	1432641_at	lncRNA gene
1571	5830495A06Rik	-1.01771	-0.0253194	0.50618	0.295695	RIKEN cDNA 5830495A06 gene	1454425_at	lncRNA gene
1572	5930405F01Rik	1.07531	0.104753	0.723222	0.140728	RIKEN cDNA 5930405F01 gene	1441372_at	lncRNA gene
1573	5930409G06Rik	-1.01039	-0.0149137	0.876618	0.0571894	RIKEN cDNA 5930409G06 gene	1430745_at	lncRNA gene
1574	5930412I24Rik	1.03309	0.0469673	0.421885	0.374806	RIKEN cDNA 5930412I24 gene	1440202_at	lncRNA gene
1575	5930422O12Rik	1.17369	0.231058	0.238969	0.621659	RIKEN cDNA 5930422O12 gene	1457538_at	protein coding gene
1576	5930427J20Rik	-1.07016	-0.0978265	0.448827	0.347921	RIKEN cDNA 5930427J20 gene	1433085_at	lncRNA gene
1577	5930427L02Rik	-1.04573	-0.0645049	0.9094	0.041245	RIKEN cDNA 5930427L02 gene	1445938_at	lncRNA gene
1578	5930430L01Rik	1.19986	0.262867	0.0692384	1.15965	RIKEN cDNA 5930430L01 gene	1441048_at	lncRNA gene
1579	5930430O07Rik	1.01302	0.0186641	0.916556	0.0378409	RIKEN cDNA 5930430O07 gene	1443194_at	lncRNA gene
1580	5930433N17Rik	1.2287	0.297136	0.370674	0.431008	RIKEN cDNA 5930433N17 gene	1440721_at	lncRNA gene
1581	6030400A10Rik	-1.04506	-0.0635872	0.799865	0.0969835	RIKEN cDNA 6030400A10 gene	1433202_at	lncRNA gene
1582	6030403N03Rik	-1.13466	-0.18226	0.133849	0.873385	RIKEN cDNA 6030403N03 gene	1446341_at	lncRNA gene
1583	6030407O03Rik	1.11254	0.15386	0.330294	0.481099	RIKEN cDNA 6030407O03 gene	1443994_at	lncRNA gene
1584	6030422H21Rik	-1.00902	-0.0129576	0.948216	0.0230925	RIKEN cDNA 6030422H21 gene	1441799_at	lncRNA gene
1585	6030427F01Rik	1.14752	0.198514	0.418168	0.378649	RIKEN cDNA 6030427F01 gene	1458931_at	lncRNA gene
1586	6030439D06Rik	1.03243	0.0460468	0.937879	0.0278531	RIKEN cDNA 6030439D06 gene	1443078_at	lncRNA gene
1587	6030440G07Rik	-1.10985	-0.150369	0.624307	0.204602	RIKEN cDNA 6030440G07 gene	1431495_at	lncRNA gene
1588	6030442H21Rik	1.03606	0.0511062	0.973318	0.0117452	RIKEN cDNA 6030442H21 gene	1454332_at	lncRNA gene
1589	6030442K20Rik	-1.10778	-0.14767	0.447656	0.349055	RIKEN cDNA 6030442K20 gene	1432866_at	lncRNA gene
1590	6030443J06Rik	-1.06767	-0.0944726	0.988147	0.00517836	RIKEN cDNA 6030443J06 gene	1441419_at	lncRNA gene
1591	6030451C04Rik	-1.00879	-0.0126259	0.95347	0.0206928	RIKEN cDNA 6030451C04 gene	1453698_at	lncRNA gene
1592	6030458A19Rik	1.079	0.109694	0.928208	0.0323549	RIKEN cDNA 6030458A19 gene	1454578_at	lncRNA gene
1593	6030458C11Rik	1.16199	0.216603	0.475863	0.322518	RIKEN cDNA 6030458C11 gene	1428013_at	protein coding gene
1594	6030458E02Rik	-1.02392	-0.0341044	0.862533	0.0642245	RIKEN cDNA 6030458E02 gene	1432570_at	lncRNA gene
1595	6030460B20Rik	-1.05802	-0.0813642	0.705756	0.151346	RIKEN cDNA 6030460B20 gene	1454568_at	lncRNA gene
1596	6030468B19Rik	-1.01592	-0.022784	0.349159	0.456977	RIKEN cDNA 6030468B19 gene	1431194_at	protein coding gene
1597	6030487A22Rik	1.21218	0.277598	0.122357	0.912372	RIKEN cDNA 6030487A22 gene	1441195_at	lncRNA gene
1598	6030498E09Rik	1.00092	0.00132955	0.993277	0.00292984	RIKEN cDNA 6030498E09 gene	1430943_at	protein coding gene
1599	6230400D17Rik	-1.02825	-0.0401981	0.579725	0.236778	RIKEN cDNA 6230400D17 gene	1460473_at	lncRNA gene
1600	6230414M07Rik	1.0108	0.0154919	0.922184	0.0351822	RIKEN cDNA 6230414M07 gene	1433162_at	lncRNA gene
1601	6230424C14Rik	1.36127	0.444952	0.0246348	1.60845	RIKEN cDNA 6230424C14 gene	1429543_at	lncRNA gene
1602	6230426I18Rik	1.1287	0.174662	0.928151	0.0323814	RIKEN cDNA 6230426I18 gene	1454458_at	lncRNA gene
1603	6330403K07Rik	-2.43342	-1.28298	0.000180168	3.74432	RIKEN cDNA 6330403K07 gene	1426766_at	protein coding gene
1604	6330403L08Rik	1.02197	0.0313557	0.667523	0.175534	RIKEN cDNA 6330403L08 gene	1439581_at	lncRNA gene
1605	6330403N20Rik	-1.09171	-0.126586	0.257873	0.588593	RIKEN cDNA 6330403N20 gene	1433225_at	lncRNA gene
1606	6330405D24Rik	-1.13756	-0.185941	0.617829	0.209132	RIKEN cDNA 6330405D24 gene	1431346_at	lncRNA gene
1607	6330407A03Rik	1.0549	0.0771131	0.98901	0.00479923	RIKEN cDNA 6330407A03 gene	1431374_at	lncRNA gene
1608	6330409D20Rik	1.24632	0.31767	0.0307155	1.51264	RIKEN cDNA 6330409D20 gene	1430098_at	protein coding gene
1609	6330411D24Rik	1.2592	0.332503	0.118624	0.925826	RIKEN cDNA 6330411D24 gene	1432020_at	protein coding gene
1610	6330415B21Rik	-1.01393	-0.0199524	0.824657	0.0837269	RIKEN cDNA 6330415B21 gene	1430791_at	lncRNA gene
1611	6330415G19Rik	1.10064	0.138343	0.983824	0.00708254	RIKEN cDNA 6330415G19 gene	1444059_at	lncRNA gene
1612	6330417A16Rik	-1.08405	-0.116429	0.782544	0.106491	RIKEN cDNA 6330417A16 gene	1429996_at	lncRNA gene
1613	6330418B08Rik	-1.04061	-0.0574267	0.496781	0.303835	RIKEN cDNA 6330418B08 gene	1453529_at	lncRNA gene
1614	6330419E04Rik	-1.10538	-0.144541	0.485937	0.31342	RIKEN cDNA 6330419E04 gene	1454500_at	lncRNA gene
1615	6330436F06Rik	-1.11363	-0.155271	0.493568	0.306653	RIKEN cDNA 6330436F06 gene	1433014_at	lncRNA gene
1616	6330437I11Rik	1.01018	0.0146095	0.902461	0.0445715	RIKEN cDNA 6330437I11 gene	1432071_at	lncRNA gene
1617	6330510M09Rik	-1.01439	-0.0206067	0.905779	0.0429778	RIKEN cDNA 6330510M09 gene	1433065_at	lncRNA gene
1618	6330522J23Rik	-1.1788	-0.237319	0.212022	0.67362	RIKEN cDNA 6330522J23 gene	1430503_at	lncRNA gene
1619	6330525I24Rik	-1.41264	-0.498389	0.0626631	1.20299	RIKEN cDNA 6330525I24 gene	1430411_at	lncRNA gene
1620	6330526H18Rik	1.10589	0.145208	0.2802	0.552532	RIKEN cDNA 6330526H18 gene	1433008_at	lncRNA gene
1621	6330531I01Rik	1.16748	0.223398	0.0715726	1.14525	RIKEN cDNA 6330531I01 gene	1453306_at	lncRNA gene
1622	6330549D23Rik	1.06739	0.0940901	0.220954	0.655697	RIKEN cDNA 6330549D23 gene	1440077_at	pseudogene
1623	6330562C20Rik	-1.09945	-0.136778	0.682182	0.1661	RIKEN cDNA 6330562C20 gene	1433157_at	lncRNA gene
1624	6330565B04Rik	1.26156	0.33521	0.344492	0.462821	RIKEN cDNA 6330565B04 gene	1432048_at	lncRNA gene
1625	6330571C24Rik	-1.06634	-0.0926675	0.249538	0.602864	RIKEN cDNA 6330571C24 gene	1454337_at	lncRNA gene
1626	6330575P09Rik	-1.14251	-0.192208	0.167997	0.774698	RIKEN cDNA 6330575P09 gene	1431242_at	lncRNA gene
1627	6330582A15Rik	-1.07024	-0.0979317	0.408493	0.388816	RIKEN cDNA 6330582A15 gene	1433067_at	lncRNA gene
1628	6330590E21Rik	1.30225	0.381001	0.11523	0.938433	RIKEN cDNA 6330590E21 gene	1454483_at	lncRNA gene
1629	6430411K18Rik	-1.09024	-0.124646	0.278807	0.554696	RIKEN cDNA 6430411K18 gen	1453446_at	lncRNA gene
1630	6430500D05Rik	1.22146	0.288607	0.472468	0.325627	RIKEN cDNA 6430500D05 gene	1432857_at	lncRNA gene
1631	6430501K19Rik	1.12046	0.164092	0.439947	0.356599	RIKEN cDNA 6430501K19 gene	1441403_at	lncRNA gene
1632	6430514K02Rik	1.01583	0.0226632	0.979661	0.00892414	RIKEN cDNA 6430514K02 gene	1433090_at	lncRNA gene
1633	6430537I21Rik	-1.09821	-0.135161	0.742967	0.129031	RIKEN cDNA 6430537I21 gene	1441688_at	lncRNA gene
1634	6430537K16Rik	-1.00519	-0.00747253	0.871423	0.0597709	RIKEN cDNA 6430537K16 gene	1438878_at	lncRNA gene
1635	6430548M08Rik	1.29612	0.374203	0.0101589	1.99315	RIKEN cDNA 6430548M08 gene	1426446_at	protein coding gene
1636	6430553K19Rik	-1.85656	-0.89263	0.00619004	2.20831	RIKEN cDNA 6430553K19 gene	1458647_at	lncRNA gene
1637	6430562O15Rik	-1.0402	-0.0568596	0.743529	0.128702	RIKEN cDNA 6430562O15 gene	1456982_at	lncRNA gene
1638	6430571L13Rik	1.67326	0.742664	0.00220702	2.65619	RIKEN cDNA 6430571L13 gene	1439669_at	protein coding gene
1639	6430590A07Rik	-1.42737	-0.513355	0.023848	1.62255	RIKEN cDNA 6430590A07 gene	1442536_at	lncRNA gene
1640	6430598H11Rik	-1.13831	-0.186899	0.143454	0.843286	RIKEN cDNA 6430598H11 gene	1432838_at	lncRNA gene
1641	6430605C03Rik	1.0515	0.0724543	0.6093	0.215169	RIKEN cDNA 6430605C03 gene	1433071_at	lncRNA gene
1642	6430628N08Rik	-1.12642	-0.171742	0.971872	0.012391	RIKEN cDNA 6430628N08 gene	1453088_at	protein coding gene
1643	6430709C05Rik	1.04286	0.060551	0.438593	0.357939	RIKEN cDNA 6430709C05 gene	1432714_at	lncRNA gene
1644	6430710C18Rik	-1.03379	-0.0479487	0.456227	0.340819	RIKEN cDNA 6430710C18 gene	1431356_at	lncRNA gene
1645	6430710M23Rik	-1.056	-0.078603	0.818186	0.0871477	RIKEN cDNA 6430710M23 gene	1432768_at	lncRNA gene
1646	6430711C07Rik	-1.05005	-0.0704567	0.745049	0.127815	RIKEN cDNA 6430711C07 gene	1432644_at	lncRNA gene
1647	6530401F13Rik	-1.04547	-0.0641461	0.974578	0.0111834	RIKEN cDNA 6530401F13 gene	1432310_at	lncRNA gene
1648	6530402F18Rik	1.05289	0.0743602	0.929558	0.0317233	RIKEN cDNA 6530402F18 gene	1441725_at	lncRNA gene
1649	6530403M18Rik	-1.25851	-0.331719	0.0319611	1.49538	RIKEN cDNA 6530403M18 gene	1432106_at	lncRNA gene
1650	6530409C15Rik	-1.0283	-0.0402668	0.572011	0.242596	RIKEN cDNA 6530409C15 gene	1432014_at	lncRNA gene
1651	6530411M01Rik	1.03819	0.0540677	0.60025	0.221668	RIKEN cDNA 6530411M01 gene	1453642_at	lncRNA gene
1652	6530413G14Rik	1.05763	0.0808323	0.786887	0.104087	RIKEN cDNA 6530413G14 gene	1454455_at	lncRNA gene
1653	6720418B01Rik	1.02445	0.0348538	0.926816	0.0330064	RIKEN cDNA 6720418B01 gene	1430448_at	lncRNA gene
1654	6720420G18Rik	-1.08859	-0.122455	0.885183	0.0529671	RIKEN cDNA 6720420G18 gene	1432788_at	lncRNA gene
1655	6720427H10Rik	-1.12465	-0.169476	0.175422	0.755915	RIKEN cDNA 6720427H10 gene	1431118_at	lncRNA gene
1656	6720454L07Rik	1.15542	0.208419	0.0802446	1.09558	RIKEN cDNA 6720454L07 gene	1433313_at	lncRNA gene
1657	6720460K10Rik	1.01053	0.0151079	0.882508	0.0542812	RIKEN cDNA 6720460K10 gene	1433337_at	lncRNA gene
1658	6720462K09Rik	1.04492	0.063398	0.582959	0.234362	RIKEN cDNA 6720462K09 gene	1456896_at	lncRNA gene
1659	6720468P15Rik	-2.01774	-1.01274	0.000286466	3.54293	RIKEN cDNA 6720468P15 gene	1429743_at	lncRNA gene
1660	6720475J19Rik	1.30198	0.380702	0.0114742	1.94028	RIKEN cDNA 6720475J19 gene	1423071_x_at	lncRNA gene
1661	6720475M21Rik	-1.09346	-0.128907	0.303106	0.518405	RIKEN cDNA 6720475M21 gene	1433245_at	lncRNA gene
1662	6720477C19Rik	-1.04358	-0.0615398	0.452213	0.344657	RIKEN cDNA 6720477C19 gene	1433183_at	lncRNA gene
1663	6720482G16Rik	1.1476	0.198625	0.892423	0.0494293	RIKEN cDNA 6720482G16 gene	1433219_at	lncRNA gene
1664	6720483E21Rik	1.05071	0.07137	0.514833	0.288333	RIKEN cDNA 6720483E21 gene	1432267_at	lncRNA gene
1665	6720489N17Rik	1.12371	0.168267	0.436064	0.36045	RIKEN cDNA 6720489N17 gene	1440869_x_at	protein coding gene
1666	6820402A03Rik	1.00003	4.32802e-05	0.534766	0.271837	RIKEN cDNA 6820402A03 gene	1432880_at	lncRNA gene
1667	6820408C15Rik	1.06402	0.089528	0.17916	0.746759	RIKEN cDNA 6820408C15 gene	1441306_at	protein coding gene
1668	6820431F20Rik	-1.15851	-0.21227	0.0706889	1.15065	cadherin 11 pseudogene; predicted gene, 21811	1453589_a_at	pseudogene
1669	6820445E23Rik	1.03696	0.0523602	0.868505	0.0612276	RIKEN cDNA 6820445E23 gene	1446597_at	lncRNA gene
1670	7030407E18Rik	-1.10836	-0.148424	0.131349	0.881572	RIKEN cDNA 7030407E18 gene	1458058_at	lncRNA gene
1671	7030407O06Rik	-1.15483	-0.20768	0.393171	0.405418	RIKEN cDNA 7030407O06 gene	1437957_at	lncRNA gene
1672	7420700N18Rik	-1.05882	-0.0824614	0.566988	0.246426	RIKEN cDNA 7420700N18 gene	1431457_at	lncRNA gene
1673	7530414M10Rik	1.0759	0.105544	0.560418	0.251488	RIKEN cDNA 7530414M10 gene	1456277_at	lncRNA gene
1674	7630403G23Rik	-1.06607	-0.0922981	0.526792	0.278361	RIKEN cDNA 7630403G23 gene	1430881_at	lncRNA gene
1675	8030423J24Rik	1.03469	0.0492042	0.616534	0.210043	RIKEN cDNA 8030423J24 gene	1432450_at	lncRNA gene
1676	8030431A06Rik	1.15676	0.210086	0.327419	0.484896	RIKEN cDNA 8030431A06 gene	1432805_at	lncRNA gene
1677	8030442B05Rik	-1.09124	-0.125963	0.181522	0.74107	RIKEN cDNA 8030442B05 gene	1460505_at	lncRNA gene
1678	8030445P17Rik	1.0469	0.0661195	0.792352	0.101082	RIKEN cDNA 8030445P17 gene	1458779_at	lncRNA gene
1679	8030447M02Rik	1.10657	0.146091	0.73247	0.13521	RIKEN cDNA 8030447M02 gene	1458601_at	lncRNA gene
1680	8030448K23Rik	1.05978	0.0837634	0.782788	0.106356	RIKEN cDNA 8030448K23 gene	1459341_at	lncRNA gene
1681	8030451A03Rik	1.05046	0.0710253	0.850045	0.0705581	RIKEN cDNA 8030451A03 gene	1442090_at	lncRNA gene
1682	8030453O22Rik	-1.1597	-0.213753	0.104153	0.98233	RIKEN cDNA 8030453O22 gene	1441453_at	lncRNA gene
1683	8030456M14Rik	-1.06394	-0.0894154	0.583633	0.23386	RIKEN cDNA 8030456M14 gene	1453680_at	lncRNA gene
1684	8030462N17Rik	1.15025	0.201945	0.174642	0.757851	RIKEN cDNA 8030462N17 gene	1436446_at	protein coding gene
1685	8030474K03Rik	-1.10938	-0.149747	0.706825	0.150688	RIKEN cDNA 8030474K03 gene	1444797_at	protein coding gene
1686	8030476L19Rik	-1.01355	-0.0194244	0.977915	0.00969903	RIKEN cDNA 8030476L19 gene	1432789_at	lncRNA gene
1687	8030494B02Rik	1.11272	0.154085	0.499553	0.301418	Riken cDNA 8030494B02 gene	1440604_at	lncRNA gene
1688	8030497I03Rik	1.02477	0.0353058	0.893324	0.0489912	RIKEN cDNA 8030497I03 gene	1442824_at	lncRNA gene
1689	8030497O21Rik	1.00511	0.00736058	0.468085	0.329675	RIKEN cDNA 8030497O21 gene	1454601_at	lncRNA gene
1690	8030498B09Rik	-1.11468	-0.156628	0.436719	0.359798	RIKEN cDNA 8030498B09 gene	1460492_at	lncRNA gene
1691	8430401P03Rik	-1.05468	-0.0768053	0.486007	0.313358	RIKEN cDNA 8430401P03 gene	1433367_at	lncRNA gene
1692	8430406P12Rik	-1.12779	-0.173495	0.130635	0.883939	RIKEN cDNA 8430406P12 gene	1430506_at	lncRNA gene
1693	8430418B16Rik	-1.24	-0.310338	0.106967	0.97075	RIKEN cDNA 8430418B16 gene	1433130_at	lncRNA gene
1694	8430419K02Rik	1.1744	0.231919	0.084311	1.07412	RIKEN cDNA 8430419K02 gene	1459960_at	lncRNA gene
1695	8430422H06Rik	1.01878	0.0268411	0.470304	0.327621	RIKEN cDNA 8430422H06 gene	1432165_at	lncRNA gene
1696	8430426J06Rik	1.01418	0.0203095	0.520835	0.2833	RIKEN cDNA 8430426J06 gene	1439844_at	lncRNA gene
1697	8430428J23Rik	1.1638	0.218838	0.574375	0.240805	RIKEN cDNA 8430428J23 gene	1430484_at	lncRNA gene
1698	8430429K09Rik	1.17639	0.234366	0.0427832	1.36873	RIKEN cDNA 8430429K09 gene	1453308_at	lncRNA gene
1699	8430431K14Rik	1.0017	0.00244618	0.37516	0.425783	RIKEN cDNA 8430431K14 gene	1453561_x_at	lncRNA gene
1700	8430432A02Rik	1.01256	0.0180031	0.687121	0.162967	RIKEN cDNA 8430432A02 gene	1454507_at	lncRNA gene
1701	8430434A19Rik	-1.06549	-0.0915225	0.343309	0.464315	RIKEN cDNA 8430434A19 gene	1460485_at	lncRNA gene
1702	8430436N08Rik	-1.15074	-0.202562	0.246511	0.608164	RIKEN cDNA 8430436N08 gene	1432323_at	lncRNA gene
1703	8430437B07Rik	1.04516	0.0637252	0.843882	0.0737183	RIKEN cDNA 8430437B07 gene	1454527_at	lncRNA gene
1704	8430437L04Rik	1.03008	0.0427592	0.805373	0.0940029	RIKEN cDNA 8430437L04 gene	1431978_at	lncRNA gene
1705	8430437N05Rik	-1.04754	-0.0670026	0.228171	0.64174	RIKEN cDNA 8430437N05 gene	1432429_at	lncRNA gene
1706	8430437O03Rik	1.19799	0.260618	0.0833362	1.07917	RIKEN cDNA 8430437O03 gene	1430942_at	lncRNA gene
1707	9030025P20Rik	1.18083	0.2398	0.0913015	1.03952	RIKEN cDNA 9030025P20 gene; ER membrane associated RNA degradation; predicted gene 3435	1431007_at	protein coding gene
1708	9030201C23Rik	1.05891	0.08258	0.924557	0.0340661	RIKEN cDNA 9030201C23 gene	1433153_at	lncRNA gene
1709	9030203C11Rik	1.00827	0.0118763	0.852743	0.0691816	RIKEN cDNA 9030203C11 gene	1443958_at	lncRNA gene
1710	9030218A15Rik	-1.05495	-0.0771719	0.558678	0.252838	RIKEN cDNA 9030218A15 gene	1432791_at	lncRNA gene
1711	9030404E10Rik	-1.09949	-0.136834	0.495121	0.305288	RIKEN cDNA 9030404E10 gene	1432206_at	lncRNA gene
1712	9030407C09Rik	-1.17878	-0.237298	0.224757	0.648287	RIKEN cDNA 9030407C09 gene	1432691_at	lncRNA gene
1713	9030409C19Rik	1.0151	0.0216261	0.730408	0.136434	RIKEN cDNA 9030409C19 gene	1454069_at	lncRNA gene
1714	9030409K20Rik	-1.1238	-0.16839	0.734538	0.133986	RIKEN cDNA 9030409K20 gene	1432895_at	lncRNA gene
1715	9030411K21Rik	1.0093	0.0133565	0.421648	0.37505	RIKEN cDNA 9030411K21 gene	1429846_at	lncRNA gene
1716	9030417H13Rik	-1.06462	-0.0903386	0.547284	0.261788	RIKEN cDNA 9030417H13 gene	1431879_at	lncRNA gene
1717	9030419F21Rik	-1.04716	-0.0664791	0.801253	0.0962304	RIKEN cDNA 9030419F21 gene	1433100_at	lncRNA gene
1718	9030420N05Rik	1.14299	0.192813	0.108637	0.964022	RIKEN cDNA 9030420N05 gene	1432670_at	lncRNA gene
1719	9030601B04Rik	-1.02449	-0.0349045	0.859778	0.0656137	RIKEN cDNA 9030601B04 gene	1453445_at	lncRNA gene
1720	9030607J07Rik	1.0561	0.0787423	0.68907	0.161737	RIKEN cDNA 9030607J07 gene	1454434_at	lncRNA gene
1721	9030607L02Rik	-1.05432	-0.0763155	0.448664	0.348079	RIKEN cDNA 9030607L02 gene	1432977_at	lncRNA gene
1722	9030612E09Rik	-1.07642	-0.10624	0.414224	0.382765	RIKEN cDNA 9030612E09 gene	1430652_at	lncRNA gene
1723	9030613N10Rik	-1.05784	-0.0811255	0.874648	0.0581666	RIKEN cDNA 9030613N10 gene	1433002_at	lncRNA gene
1724	9030619P08Rik	1.03157	0.0448487	0.515796	0.287522	lymphocyte antigen 6 complex pseudogene	1443889_at	pseudogene
1725	9030622M22Rik	-1.05779	-0.0810505	0.452831	0.344064	RIKEN cDNA 9030622M22 gene	1430108_at	lncRNA gene
1726	9030622O22Rik	-1.13239	-0.179371	0.569235	0.244709	RIKEN cDNA 9030622O22 gene	1431566_at	lncRNA gene
1727	9030624G23Rik	1.03261	0.0462997	0.999939	2.66231e-05	RIKEN cDNA 9030624G23 gene; predicted gene, 30124; predicted gene, 38538; predicted gene, 38711; predicted gene 3973; predicted gene, 40847; predicted gene, 40848; predicted gene 4983; predicted gene 5784; predicted gene 9222; predicted gene 9257; zinc finger protein 124-like; zinc finger protein 431-like; zinc finger protein 69-like; uncharacterized LOC105243839	1431250_at	protein coding gene
1728	9030625G05Rik	-1.10916	-0.149462	0.762706	0.117643	RIKEN cDNA 9030625G05 gene	1432351_at	lncRNA gene
1729	9030625N01Rik	1.07297	0.101614	0.65706	0.182395	RIKEN cDNA 9030625N01 gene	1429917_at	lncRNA gene
1730	9130001E16Rik	-1.03334	-0.047315	0.960331	0.0175791	RIKEN cDNA 9130001E16 gene	1431543_at	lncRNA gene
1731	9130002K18Rik	1.09906	0.136275	0.536117	0.27074	RIKEN cDNA 9130002K18 gene	1431525_at	lncRNA gene
1732	9130004C02Rik	-1.06413	-0.0896703	0.919139	0.036619	RIKEN cDNA 9130004C02 gene	1435042_at	lncRNA gene
1733	9130008F23Rik	1.101	0.138818	0.170829	0.767439	RIKEN cDNA 9130008F23 gene	1430221_at	protein coding gene
1734	9130009I01Rik	1.11796	0.160872	0.945827	0.0241884	RIKEN cDNA 9130009I01 gene	1430498_at	lncRNA gene
1735	9130009M17Rik	-1.15747	-0.21097	0.148805	0.827382	RIKEN cDNA 9130009M17 gene	1432681_at	lncRNA gene
1736	9130011L11Rik	-1.02099	-0.0299659	0.415602	0.381323	RIKEN cDNA 9130011L11 gene	1432893_at	lncRNA gene
1737	9130015A21Rik	-1.1043	-0.143126	0.933591	0.0298432	RIKEN cDNA 9130015A21 gene	1453953_at	lncRNA gene
1738	9130015G15Rik	1.05861	0.0821671	0.644962	0.190466	RIKEN cDNA 9130015G15 gene	1430921_at	lncRNA gene
1739	9130019O22Rik	1.19034	0.251377	0.262671	0.580589	RIKEN cDNA 9130019O22 gene; zinc finger protein 764	1445184_at	protein coding gene
1740	9130019P16Rik	-1.05226	-0.0734953	0.654366	0.184179	RIKEN cDNA 9130019P16 gene	1431276_at	lncRNA gene
1741	9130023H24Rik	1.52552	0.609302	0.00383773	2.41593	RIKEN cDNA 9130023H24 gene	1456331_at	protein coding gene
1742	9130024F11Rik	1.05729	0.080367	0.708547	0.149631	RIKEN cDNA 9130024F11 gene	1453245_at	lncRNA gene
1743	9130214F15Rik	-1.01706	-0.0244076	0.682732	0.165749	RIKEN cDNA 9130214F15 gene	1432753_at	lncRNA gene
1744	9130221H12Rik	1.02925	0.0415906	0.709491	0.149053	RIKEN cDNA 9130221H12 gene; zinc finger protein 526	1429800_at	lncRNA gene
1745	9130221J17Rik	1.0892	0.123268	0.237263	0.62477	RIKEN cDNA 9130221J17 gene	1443159_at	lncRNA gene
1746	9130221L21Rik	-1.08263	-0.114539	0.972826	0.0119647	RIKEN cDNA 9130221L21 gene	1440584_at	lncRNA gene
1747	9130230N09Rik	1.03265	0.0463569	0.906234	0.0427596	RIKEN cDNA 9130230N09 gene	1437980_at	lncRNA gene
1748	9130231A04Rik	1.11122	0.152151	0.303155	0.518335	RIKEN cDNA 9130231A04 gene	1430949_at	lncRNA gene
1749	9130401L11Rik	-1.01344	-0.0192564	0.69877	0.155666	RIKEN cDNA 9130401L11 gene	1430917_at	lncRNA gene
1750	9130401M01Rik	-1.0413	-0.0583816	0.597939	0.223343	RIKEN cDNA 9130401M01 gene	1452215_at	protein coding gene
1751	9130403I23Rik	1.034	0.0482362	0.800793	0.0964798	RIKEN cDNA 9130403I23 gene	1453661_at	lncRNA gene
1752	9130409I23Rik	1.27774	0.353598	0.0280035	1.55279	RIKEN cDNA 9130409I23 gene	1457403_at	protein coding gene
1753	9130414P19Rik	1.04554	0.0642538	0.539803	0.267764	RIKEN cDNA 9130414P19 gene	1454410_at	lncRNA gene
1754	9130604C24Rik	-1.05461	-0.0767027	0.529334	0.27627	RIKEN cDNA 9130604C24 gene	1440961_at	lncRNA gene
1755	9230102K24Rik	-1.01806	-0.0258283	0.483941	0.315207	RIKEN cDNA 9230102K24 gene	1445056_at	lncRNA gene
1756	9230106L01Rik	-1.07477	-0.104024	0.700254	0.154745	RIKEN cDNA 9230106L01 gene	1454361_at	lncRNA gene
1757	9230109A22Rik	-1.03972	-0.0561951	0.88824	0.0514696	RIKEN cDNA 9230109A22 gene	1446060_at	lncRNA gene
1758	9230110F11Rik	-1.06429	-0.0898967	0.784749	0.105269	RIKEN cDNA 9230110F11 gene	1458478_at	lncRNA gene
1759	9230110I02Rik	-1.05342	-0.0750862	0.507987	0.294147	RIKEN cDNA 9230110I02 gene	1460499_at	lncRNA gene
1760	9230112D13Rik	-1.06315	-0.0883506	0.672941	0.172023	RIKEN cDNA 9230112D13 gene	1431657_at	protein coding gene
1761	9230112E08Rik	1.07388	0.102838	0.724904	0.139719	RIKEN cDNA 9230112E08 gene	1444156_at	lncRNA gene
1762	9230112J17Rik	-1.04651	-0.0655889	0.790843	0.10191	RIKEN cDNA 9230112J17 gene	1432867_at	lncRNA gene
1763	9230114K14Rik	-1.33276	-0.414418	0.0243614	1.6133	RIKEN cDNA 9230114K14 gene	1456643_at	lncRNA gene
1764	9230116L04Rik	1.16985	0.226327	0.120177	0.92018	RIKEN cDNA 9230116L04 gene; phosphatidylinositol glycan anchor biosynthesis, class H	1430589_at	lncRNA gene
1765	9230116N13Rik	-1.05002	-0.0704196	0.394548	0.4039	RIKEN cDNA 9230116N13 gene	1458490_at	lncRNA gene
1766	9230118N17Rik	-1.05202	-0.0731594	0.724904	0.139719	RIKEN cDNA 9230118N17 gene	1454498_at	lncRNA gene
1767	9330102E08Rik	1.12698	0.172456	0.144361	0.840552	RIKEN cDNA 9330102E08 gene	1439874_at	lncRNA gene
1768	9330112F22Rik	-1.05046	-0.0710226	0.901786	0.0448965	RIKEN cDNA 9330112F22 gene	1458972_at	lncRNA gene
1769	9330115C17Rik	1.21484	0.280772	0.696155	0.157294	RIKEN cDNA 9330115C17 gene	1444096_at	lncRNA gene
1770	9330118A15Rik	1.27267	0.347856	0.0351368	1.45424	RIKEN cDNA 9330118A15 gene	1456798_at	lncRNA gene
1771	9330118I20Rik	-1.05965	-0.0835919	0.16231	0.789655	RIKEN cDNA 9330118I20 gene	1454194_at	lncRNA gene
1772	9330121K16Rik	-1.24426	-0.315289	0.129789	0.886762	RIKEN cDNA 9330121K16 gene	1439701_at	lncRNA gene
1773	9330133O14Rik	-1.12063	-0.164315	0.391847	0.406884	RIKEN cDNA 9330133O14 gene	1440224_at	lncRNA gene
1774	9330151L19Rik	1.12713	0.172658	0.171287	0.766275	RIKEN cDNA 9330151L19 gene	1434166_at	lncRNA gene
1775	9330154F10Rik	1.00474	0.00682078	0.631948	0.199318	RIKEN cDNA 9330154F10 gene	1433324_at	lncRNA gene
1776	9330156P08Rik	-1.02173	-0.0310112	0.926321	0.0332387	RIKEN cDNA 9330156P08 gene	1458073_at	lncRNA gene
1777	9330159F19Rik	-1.68979	-0.756843	0.000536269	3.27062	RIKEN cDNA 9330159F19 gene	1438720_at	protein coding gene
1778	9330159M07Rik	1.03365	0.047745	0.785135	0.105056	RIKEN cDNA 9330159M07 gene	1441092_at	lncRNA gene
1779	9330159N22Rik	1.08691	0.120236	0.87242	0.0592746	RIKEN cDNA 9330159N22 gene	1454554_at	lncRNA gene
1780	9330161L09Rik	-1.0574	-0.0805212	0.880209	0.0554141	RIKEN cDNA 9330161L09 gene	1431641_at	lncRNA gene
1781	9330169B04Rik	-1.04966	-0.0699262	0.745331	0.127651	RIKEN cDNA 9330169B04 gene	1458554_at	lncRNA gene
1782	9330171B17Rik	1.35551	0.438839	0.170919	0.76721	RIKEN cDNA 9330171B17 gene	1429231_at	lncRNA gene
1783	9330175E14Rik	-1.06046	-0.0846929	0.703779	0.152564	RIKEN cDNA 9330175E14 gene	1446547_at	lncRNA gene
1784	9330177L23Rik	1.16476	0.220028	0.104521	0.980796	RIKEN cDNA 9330177L23 gene	1432294_at	lncRNA gene
1785	9330179C17Rik	-1.17267	-0.229795	0.0488533	1.31111	RIKEN cDNA 9330179C17 gene	1433285_at	lncRNA gene
1786	9330179D12Rik	-1.04639	-0.0654179	0.908782	0.0415404	RIKEN cDNA 9330179D12 gene	1453309_at	lncRNA gene
1787	9330184L24Rik	-1.28058	-0.356796	0.0368869	1.43313	RIKEN cDNA 9330184L24 gene	1441550_at	lncRNA gene
1788	9330185C12Rik	-1.05404	-0.0759351	0.744281	0.128263	RIKEN cDNA 9330185C12 gene	1454220_at	lncRNA gene
1789	9330198I05Rik	1.009	0.0129319	0.84719	0.0720191	RIKEN cDNA 9330198I05 gene	1432303_at	lncRNA gene
1790	9330198N18Rik	1.00995	0.0142882	0.811714	0.090597	RIKEN cDNA 9330198N18 gene; predicted gene, 38458	1453938_at	lncRNA gene
1791	9330199C07Rik	-1.07004	-0.0976593	0.290731	0.536508	RIKEN cDNA 9330199C07 gene	1433384_at	lncRNA gene
1792	9430002A10Rik	-1.14796	-0.199076	0.740558	0.130441	RIKEN cDNA 9430002A10 gene	1430122_at	lncRNA gene
1793	9430006E15Rik	-1.13593	-0.183873	0.208013	0.68191	RIKEN cDNA 9430006E15 gene	1454588_at	lncRNA gene
1794	9430011C21Rik	-1.00799	-0.0114871	0.476384	0.322043	RIKEN cDNA 9430011C21 gene	1445765_at	lncRNA gene
1795	9430012M22Rik	-1.08713	-0.120523	0.248261	0.605092	RIKEN cDNA 9430012M22 gene	1433397_at	lncRNA gene
1796	9430013L14Rik	1.00771	0.0110762	0.601578	0.220708	RIKEN cDNA 9430013L14 gene	1431459_at	lncRNA gene
1797	9430013L17Rik	-1.0091	-0.0130749	0.960809	0.017363	RIKEN cDNA 9430013L17 gene	1433240_at	lncRNA gene
1798	9430014F16Rik	-1.11182	-0.152927	0.709773	0.14888	RIKEN cDNA 9430014F16 gene	1454526_at	lncRNA gene
1799	9430014N10Rik	-1.01	-0.0143524	0.994133	0.00255564	RIKEN cDNA 9430014N10 gene	1432258_at	lncRNA gene
1800	9430015G10Rik	1.12106	0.16487	0.1008	0.99654	RIKEN cDNA 9430015G10 gene	1424555_at	protein coding gene
1801	9430018C23Rik	1.04061	0.0574281	0.748634	0.125731	RIKEN cDNA 9430018C23 gene	1454511_at	lncRNA gene
1802	9430019C24Rik	-1.01985	-0.028357	0.755795	0.121596	RIKEN cDNA 9430019C24 gene	1453458_at	lncRNA gene
1803	9430019H13Rik	-1.05637	-0.0791166	0.706049	0.151165	RIKEN cDNA 9430019H13 gene	1433378_at	lncRNA gene
1804	9430021M05Rik	-1.93676	-0.953648	0.00360861	2.44266	RIKEN cDNA 9430021M05 gene	1430464_at	lncRNA gene
1805	9430024C03Rik	-1.23995	-0.310277	0.179386	0.746211	RIKEN cDNA 9430024C03 gene	1433215_at	lncRNA gene
1806	9430024F10Rik	-1.00328	-0.00471998	0.712771	0.14705	RIKEN cDNA 9430024F10 gene	1430730_at	lncRNA gene
1807	9430027B09Rik	-1.53466	-0.617923	0.131095	0.882413	RIKEN cDNA 9430027B09 gene	1454232_at	lncRNA gene
1808	9430029E18Rik	1.05261	0.073971	0.884425	0.0533392	RIKEN cDNA 9430029E18 gene	1441381_at	lncRNA gene
1809	9430031J08Rik	1.30485	0.383884	0.274884	0.560851	RIKEN cDNA 9430031J08 gene	1454513_at	lncRNA gene
1810	9430032J07Rik	1.01455	0.02084	0.712424	0.147261	RIKEN cDNA 9430032J07 gene	1432777_at	lncRNA gene
1811	9430034F23Rik	1.0198	0.0282792	0.917259	0.0375081	RIKEN cDNA 9430034F23 gene	1430277_at	lncRNA gene
1812	9430034N14Rik	1.07221	0.100587	0.199594	0.699852	RIKEN cDNA 9430034N14 gene	1441352_at	lncRNA gene
1813	9430037G07Rik	1.04799	0.0676194	0.889489	0.0508593	RIKEN cDNA 9430037G07 gene	1447371_at	lncRNA gene
1814	9430037O13Rik	-1.01097	-0.0157388	0.7356	0.133358	RIKEN cDNA 9430037O13 gene	1430663_at	lncRNA gene
1815	9430038I01Rik	-1.02238	-0.0319329	0.83368	0.0790005	RIKEN cDNA 9430038I01 gene	1431198_x_at	protein coding gene
1816	9430040K09Rik	-1.14915	-0.200565	0.444159	0.352462	RIKEN cDNA 9430040K09 gene	1431156_at	lncRNA gene
1817	9430041J12Rik	1.06478	0.0905594	0.259061	0.586598	RIKEN cDNA 9430041J12 gene	1453671_at	lncRNA gene
1818	9430047G12Rik	-1.04905	-0.0690807	0.710877	0.148205	RIKEN cDNA 9430047G12 gene	1458892_at	lncRNA gene
1819	9430047L24Rik	1.02457	0.0350228	0.822815	0.0846979	RIKEN cDNA 9430047L24 gene	1458811_at	lncRNA gene
1820	9430051O21Rik	1.13557	0.183414	0.960431	0.0175338	RIKEN cDNA 9430051O21 gene	1441768_at	lncRNA gene
1821	9430052A13Rik	1.07093	0.0988601	0.979463	0.00901219	RIKEN cDNA 9430052A13 gene	1433261_at	lncRNA gene
1822	9430063H18Rik	-1.02201	-0.0314093	0.763984	0.116916	RIKEN cDNA 9430063H18 gene	1432632_at	lncRNA gene
1823	9430064K01Rik	1.00867	0.0124557	0.887555	0.0518047	RIKEN cDNA 9430064K01 gene	1430965_at	lncRNA gene
1824	9430065F17Rik	1.02954	0.0420041	0.987404	0.00550499	RIKEN cDNA 9430065F17 gene	1432320_at	lncRNA gene
1825	9430069I07Rik	-1.04189	-0.0592071	0.950251	0.0221616	RIKEN cDNA 9430069I07 gene	1431672_at	protein coding gene
1826	9430078G10Rik	-1.12876	-0.174734	0.432139	0.364377	RIKEN cDNA 9430078G10 gene	1460534_at	lncRNA gene
1827	9430078K24Rik	1.07306	0.101733	0.413818	0.383191	RIKEN cDNA 9430078K24 gene	1432317_at	lncRNA gene
1828	9430081G06Rik	-1.18125	-0.240308	0.327723	0.484493	RIKEN cDNA 9430081G06 gene	1433227_at	lncRNA gene
1829	9430081I23Rik	-1.04385	-0.0619103	0.971748	0.0124463	RIKEN cDNA 9430081I23 gene	1446088_at	lncRNA gene
1830	9430082L08Rik	-1.26767	-0.342175	0.101295	0.994414	RIKEN cDNA 9430082L08 gene	1430929_at	lncRNA gene
1831	9430083A17Rik	-1.06465	-0.090386	0.715064	0.145655	RIKEN cDNA 9430083A17 gene	1446385_at	lncRNA gene
1832	9430085L16Rik	1.03636	0.0515225	0.939236	0.0272252	RIKEN cDNA 9430085L16 gene	1454533_at	lncRNA gene
1833	9430085M18Rik	1.00013	0.000188981	0.502851	0.298561	RIKEN cDNA 9430085M18 gene	1430874_at	lncRNA gene
1834	9430087B13Rik	-1.12885	-0.17485	0.738927	0.131399	RIKEN cDNA 9430087B13 gene	1433321_at	lncRNA gene
1835	9430087J23Rik	1.03833	0.0542706	0.556143	0.254814	RIKEN cDNA 9430087J23 gene	1432776_at	lncRNA gene
1836	9430087N24Rik	-1.70593	-0.770557	0.000275558	3.55979	RIKEN cDNA 9430087N24 gene	1431491_at	lncRNA gene
1837	9430091E24Rik	-1.15895	-0.212816	0.0831407	1.08019	RIKEN cDNA 9430091E24 gene	1430662_at	lncRNA gene
1838	9430091N11Rik	-1.00286	-0.00411878	0.982514	0.00766139	RIKEN cDNA 9430091N11 gene	1442352_at	lncRNA gene
1839	9430092D12Rik	-1.05372	-0.0754888	0.597343	0.223776	RIKEN cDNA 9430092D12 gene	1454331_at	lncRNA gene
1840	9430099H24Rik	1.06214	0.0869739	0.526537	0.278571	RIKEN cDNA 9430099H24 gene	1454363_at	lncRNA gene
1841	9530002B09Rik	1.11192	0.153057	0.783541	0.105938	RIKEN cDNA 9530002B09 gene	1419242_at	protein coding gene
1842	9530002O20Rik	-1.04995	-0.070322	0.872913	0.0590288	RIKEN cDNA 9530002O20 gene	1454486_at	lncRNA gene
1843	9530003J23Rik	-1.01248	-0.0178948	0.867012	0.0619749	RIKEN cDNA 9530003J23 gene	1429829_at	protein coding gene
1844	9530003O04Rik	-1.03985	-0.0563727	0.877038	0.0569816	RIKEN cDNA 9530003O04 gene	1443648_at	lncRNA gene
1845	9530004M16Rik	1.07659	0.106464	0.446166	0.350504	RIKEN cDNA 9530004M16 gene	1433270_at	lncRNA gene
1846	9530004P13Rik	1.05326	0.074863	0.676735	0.169581	RIKEN cDNA 9530004P13 gene	1432412_at	lncRNA gene
1847	9530006C21Rik	1.07821	0.108633	0.288417	0.539979	RIKEN cDNA 9530006C21 gene	1441779_at	lncRNA gene
1848	9530006O14Rik	-1.08533	-0.118139	0.314366	0.502564	RIKEN cDNA 9530006O14 gene	1433195_at	lncRNA gene
1849	9530018H14Rik	-1.00403	-0.00580094	0.606266	0.217337	RIKEN cDNA 9530018H14 gene	1430768_at	lncRNA gene
1850	9530019H20Rik	-1.0622	-0.0870527	0.532241	0.273892	RIKEN cDNA 9530019H20 gene	1458113_at	lncRNA gene
1851	9530020I12Rik	-1.06411	-0.0896419	0.349159	0.456977	RIKEN cDNA 9530020I12 gene	1432194_at	lncRNA gene
1852	9530020O07Rik	1.07766	0.107898	0.640573	0.193431	RIKEN cDNA 9530020O07 gene	1441179_at	protein coding gene
1853	9530025H10Rik	1.04455	0.0628829	0.550442	0.259288	RIKEN cDNA 9530025H10 gene	1454340_at	lncRNA gene
1854	9530025L08Rik	-1.04526	-0.063866	0.620288	0.207407	RIKEN cDNA 9530025L08 gene	1432811_at	lncRNA gene
1855	9530026P05Rik	1.23378	0.303089	0.128911	0.889709	RIKEN cDNA 9530026P05 gene	1436435_at	lncRNA gene
1856	9530029O12Rik	1.1374	0.185742	0.10675	0.971632	RIKEN cDNA 9530029O12 gene	1457161_at	lncRNA gene
1857	9530034A14Rik	-1.15048	-0.202241	0.087454	1.05822	RIKEN cDNA 9530034A14 gene	1430473_at	lncRNA gene
1858	9530034D02Rik	-1.03232	-0.0458875	0.768379	0.114425	RIKEN cDNA 9530034D02 gene	1433305_at	lncRNA gene
1859	9530036M11Rik	1.06382	0.08925	0.175941	0.754633	RIKEN cDNA 9530036M11 gene	1454146_at	lncRNA gene
1860	9530036O11Rik	1.45101	0.537062	0.0054895	2.26047	RIKEN cDNA 9530036O11Rik	1457545_at	lncRNA gene
1861	9530046B11Rik	-1.06216	-0.086997	0.869159	0.0609008	RIKEN cDNA 9530046B11 gene	1431493_at	lncRNA gene
1862	9530047P18Rik	-1.20488	-0.268886	0.266545	0.57423	RIKEN cDNA 9530047P18 gene	1432213_at	lncRNA gene
1863	9530053H05Rik	1.06531	0.0912679	0.319487	0.495547	RIKEN cDNA 9530053H05 gene	1431106_a_at	lncRNA gene
1864	9530057J20Rik	-1.04575	-0.0645339	0.570914	0.243429	RIKEN cDNA 9530057J20 gene; predicted gene, 29790; predicted gene, 31464; predicted gene, 38710; predicted gene, 40470; predicted gene, 40471	1453429_at	lncRNA gene
1865	9530059O14Rik	-1.2597	-0.333081	0.155937	0.807051	RIKEN cDNA 9530059O14 gene	1457550_at	lncRNA gene
1866	9530067L11Rik	-1.02409	-0.0343481	0.370572	0.431127	RIKEN cDNA 9530067L11 gene	1432327_at	lncRNA gene
1867	9530068E07Rik	1.34263	0.425057	0.00196211	2.70728	RIKEN cDNA 9530068E07 gene	1427108_at	protein coding gene
1868	9530071P10Rik	-1.0286	-0.0406779	0.695791	0.157521	RIKEN cDNA 9530071P10 gene	1432741_at	lncRNA gene
1869	9530077C05Rik	-1.56694	-0.647949	0.000375801	3.42504	RIKEN cDNA 9530077C05 gene	1429916_at	protein coding gene
1870	9530078B04Rik	-1.14036	-0.189493	0.281231	0.550936	RIKEN cDNA 9530078B04 gene	1454544_at	lncRNA gene
1871	9530082P21Rik	-1.06472	-0.0904809	0.48986	0.309928	RIKEN cDNA 9530082P21 gene	1441996_at	lncRNA gene
1872	9530085L11Rik	-1.0656	-0.0916714	0.399866	0.398085	RIKEN cDNA 9530085L11 gene	1446355_at	lncRNA gene
1873	9530086O07Rik	1.1743	0.231802	0.108332	0.965244	RIKEN cDNA 9530086O07 gene	1430392_at	lncRNA gene
1874	9530086P17Rik	-1.21288	-0.27844	0.431687	0.364831	RIKEN cDNA 9530086P17 gene	1454600_at	lncRNA gene
1875	9530097N15Rik	-1.00767	-0.0110218	0.776633	0.109784	RIKEN cDNA 9530097N15 gene	1431498_at	lncRNA gene
1876	9630001P10Rik	1.09756	0.134304	0.378445	0.421998	RIKEN cDNA 9630001P10 gene	1445167_at	lncRNA gene
1877	9630002A11Rik	1.01389	0.0199068	0.766338	0.11558	RIKEN cDNA 9630002A11 gene	1458123_at	lncRNA gene
1878	9630002D21Rik	1.14712	0.198021	0.184376	0.734295	RIKEN cDNA 9630002D21 gene	1440546_at	lncRNA gene
1879	9630005C17Rik	-1.05167	-0.0726752	0.239511	0.620674	RIKEN cDNA 9630005C17 gene	1430268_at	lncRNA gene
1880	9630010G10Rik	1.02067	0.0295137	0.40105	0.396802	RIKEN cDNA 9630010G10 gene	1460121_at	lncRNA gene
1881	9630013A20Rik	1.03022	0.0429595	0.960578	0.0174675	RIKEN cDNA 9630013A20 gene	1439785_at	lncRNA gene
1882	9630013D21Rik	1.00107	0.00153853	0.966285	0.0148947	RIKEN cDNA 9630013D21 gene	1441241_at	lncRNA gene
1883	9630013K17Rik	1.23155	0.300478	0.651489	0.186093	RIKEN cDNA 9630013K17 gene	1454190_at	lncRNA gene
1884	9630015K15Rik	1.01683	0.0240785	0.596626	0.224297	RIKEN cDNA 9630015K15 gene	1454272_at	lncRNA gene
1885	9630019E01Rik	-1.08987	-0.124156	0.252684	0.597421	RIKEN cDNA 9630019E01 gene	1459344_at	lncRNA gene
1886	9630021D06Rik	1.04323	0.0610628	0.969128	0.0136189	RIKEN cDNA 9630021D06 gene	1443127_at	lncRNA gene
1887	9630023C09Rik	-1.08484	-0.117481	0.283607	0.547283	RIKEN cDNA 9630023C09 gene	1439644_at	lncRNA gene
1888	9630028H03Rik	1.00197	0.00283499	0.696596	0.157019	RIKEN cDNA 9630028H03 gene	1447004_at	lncRNA gene
1889	9630030I15Rik	1.11926	0.16255	0.360154	0.443512	RIKEN cDNA 9630030I15 gene	1444436_at	lncRNA gene
1890	9630050E16Rik	-1.0413	-0.0583899	0.813284	0.0897575	RIKEN cDNA 9630050E16 gene	1443257_at	lncRNA gene
1891	9830166K06Rik	1.05722	0.0802784	0.360997	0.442496	RIKEN cDNA 9830166K06 gene	1457389_at	lncRNA gene
1892	9930012K11Rik	1.26141	0.335034	0.082113	1.08559	RIKEN cDNA 9930012K11 gene	1433801_at	protein coding gene
1893	9930017N22Rik	-1.02703	-0.0384769	0.948001	0.0231911	RIKEN cDNA 9930017N22 gene	1456758_at	lncRNA gene
1894	9930021J03Rik	1.02645	0.0376704	0.827618	0.0821699	RIKEN cDNA 9930021J03 gene	1438518_at	protein coding gene
1895	9930024M15Rik	-1.15109	-0.203007	0.305781	0.51459	RIKEN cDNA 9930024M15 gene	1457801_at	lncRNA gene
1896	9930031P18Rik	1.1382	0.186758	0.506553	0.295375	RIKEN cDNA 9930031P18 gene	1443088_at	lncRNA gene
1897	9930104L06Rik	-1.10578	-0.145063	0.54126	0.266594	RIKEN cDNA 9930104L06 gene	1454913_at	protein coding gene
1898	a	1.02778	0.0395259	0.441903	0.354673	nonagouti	1420516_at	protein coding gene
1899	A030001D20Rik	-1.28054	-0.356748	0.0116021	1.93546	RIKEN cDNA A030001D20 gene	1429258_at	lncRNA gene
1900	A030007N12Rik	1.01903	0.0271965	0.47403	0.324194	RIKEN cDNA A030007N12 gene	1459302_at	lncRNA gene
1901	A030012G06Rik	1.04294	0.0606617	0.876227	0.0573835	RIKEN cDNA A030012G06 gene	1459943_at	lncRNA gene
1902	A130001G05Rik	1.09236	0.127451	0.768379	0.114425	RIKEN cDNA A130001G05 gene	1441068_at	lncRNA gene
1903	A130004G07Rik	1.04348	0.0614002	0.983463	0.00724215	RIKEN cDNA A130004G07 gene	1440430_at	lncRNA gene
1904	A130004G11Rik	1.00405	0.0058383	0.973807	0.0115273	RIKEN cDNA A130004G11 gene	1444670_at	lncRNA gene
1905	A130009E19Rik	-1.21257	-0.278074	0.0825064	1.08351	RIKEN cDNA A130009E19 gene	1444484_at	lncRNA gene
1906	A130009I22Rik	-1.14499	-0.19534	0.446189	0.350481	RIKEN cDNA A130009I22 gene	1441509_at	lncRNA gene
1907	A130010C12Rik	1.06871	0.0958745	0.67413	0.171256	RIKEN cDNA A130010C12 gene	1456806_at	lncRNA gene
1908	A130010J15Rik	-1.54734	-0.629788	0.0109765	1.95954	RIKEN cDNA A130010J15 gene	1429394_at	protein coding gene
1909	A130012E19Rik	-1.08386	-0.116177	0.95408	0.0204151	RIKEN cDNA A130012E19 gene	1440671_at	lncRNA gene
1910	A130014A01Rik	1.19588	0.258077	0.0616037	1.21039	RIKEN cDNA A130014A01 gene	1438876_at	lncRNA gene
1911	A130019P10Rik	-1.11434	-0.156196	0.768051	0.11461	RIKEN cDNA A130019P10 gene	1441204_at	lncRNA gene
1912	A130038J17Rik	-1.04364	-0.0616241	0.862848	0.0640658	RIKEN cDNA A130038J17 gene	1457319_at	lncRNA gene
1913	A130040G06Rik	1.11747	0.160241	0.713185	0.146798	RIKEN cDNA A130040G06 gene	1446711_at	lncRNA gene
1914	A130078K24Rik	1.05652	0.0793146	0.723553	0.14053	RIKEN cDNA A130078K24 gene	1444482_at	lncRNA gene
1915	A130086G11Rik	-1.05724	-0.0803056	0.687121	0.162967	RIKEN cDNA A130086G11 gene	1442805_at	lncRNA gene
1916	A1cf	1.01147	0.0164607	0.661429	0.179517	APOBEC1 complementation factor	1432212_at	protein coding gene
1917	A230001M10Rik	1.00119	0.0017129	0.526466	0.278629	RIKEN cDNA A230001M10 gene	1445715_at	lncRNA gene
1918	A230006K03Rik	1.08111	0.112509	0.472788	0.325333	RIKEN cDNA A230006K03 gene; predicted gene, 31445	1432408_a_at	lncRNA gene
1919	A230009B12Rik	-1.05541	-0.0778049	0.829783	0.0810355	RIKEN cDNA A230009B12 gene	1456556_at	lncRNA gene
1920	A230038B01Rik	-1.00415	-0.00598198	0.929458	0.0317701	RIKEN cDNA A230038B01 gene	1444994_at	lncRNA gene
1921	A230048O21Rik	-1.14749	-0.198478	0.140422	0.852566	RIKEN cDNA A230048O21 gene	1441562_at	lncRNA gene
1922	A230051N06Rik	-1.1492	-0.200626	0.535891	0.270924	RIKEN cDNA A230051N06 gene	1440843_at	lncRNA gene
1923	A230056J06Rik	1.02734	0.0389193	0.386047	0.41336	RIKEN cDNA A230056J06 gene; ATP/GTP binding protein 1	1458310_at	lncRNA gene
1924	A230056P14Rik	-1.14608	-0.196708	0.401626	0.396178	RIKEN cDNA A230056P14 gene	1438965_x_at	lncRNA gene
1925	A230057D06Rik	-1.0146	-0.0209139	0.660173	0.180342	RIKEN cDNA A230057D06 gene	1445875_at	lncRNA gene
1926	A230058F20Rik	1.40112	0.486578	0.104202	0.982124	RIKEN cDNA A230058F20 gene	1438752_at	lncRNA gene
1927	A230061C15Rik	-1.11347	-0.155063	0.688739	0.161946	RIKEN cDNA A230061C15 gene	1441331_at	lncRNA gene
1928	A230065C20Rik	1.03468	0.0491777	0.898097	0.0466769	RIKEN cDNA A230065C20 gene	1443358_at	lncRNA gene
1929	A230070E04Rik	-1.08171	-0.11332	0.793827	0.100274	RIKEN cDNA A230070E04 gene	1443133_at	lncRNA gene
1930	A230071A22Rik	1.0201	0.0287092	0.876761	0.0571187	RIKEN cDNA A230071A22 gene	1442168_at	lncRNA gene
1931	A230072C01Rik	-1.11593	-0.158243	0.342247	0.465661	RIKEN cDNA A230072C01 gene	1445380_at	lncRNA gene
1932	A230083N12Rik	1.01507	0.0215735	0.408375	0.388941	RIKEN cDNA A230083N12 gene	1430628_at	lncRNA gene
1933	A230091C14Rik	-1.07685	-0.106816	0.196614	0.706385	RIKEN cDNA A230091C14 gene	1447035_at	lncRNA gene
1934	A230101C19Rik	-1.28751	-0.364585	0.191514	0.7178	RIKEN cDNA A230101C19 gene	1432804_at	lncRNA gene
1935	A230102O21Rik	1.01136	0.0162981	0.99315	0.0029852	RIKEN cDNA A230102O21 gene	1433358_at	lncRNA gene
1936	A230103L15Rik	-1.02453	-0.0349693	0.989885	0.00441539	RIKEN cDNA A230103L15 gene	1440628_at	lncRNA gene
1937	A230106O10Rik	-1.04487	-0.0633221	0.923872	0.0343884	RIKEN cDNA A230106O10 gene	1447169_at	lncRNA gene
1938	A230107N01Rik	1.22647	0.294508	0.284768	0.545508	RIKEN cDNA A230107N01 gene	1440638_at	lncRNA gene
1939	A230107O07Rik	-1.022	-0.0313924	0.62611	0.20335	RIKEN cDNA A230107O07 gene	1457879_at	lncRNA gene
1940	A2m	1.67717	0.746027	0.00288134	2.54041	alpha-2-macroglobulin	1434719_at	protein coding gene
1941	A2ml1	1.28642	0.363366	0.00350028	2.4559	alpha-2-macroglobulin like 1	1436503_at	protein coding gene
1942	A330008L17Rik	1.00833	0.0119722	0.977976	0.00967198	RIKEN cDNA A330008L17 gene	1457318_at	lncRNA gene
1943	A330009N23Rik	-1.07178	-0.100003	0.326465	0.486164	RIKEN cDNA A330009N23 gene	1435844_at	lncRNA gene
1944	A330023F24Rik	-1.10699	-0.146649	0.383005	0.416795	RIKEN cDNA A330023F24 gene	1460033_at	lncRNA gene
1945	A330033J07Rik	1.06043	0.0846467	0.655725	0.183278	RIKEN cDNA A330033J07 gene	1458799_at	lncRNA gene
1946	A330048O09Rik	1.02196	0.0313387	0.937611	0.0279774	RIKEN cDNA A330048O09 gene	1458416_at	lncRNA gene
1947	A330049N07Rik	1.12841	0.174291	0.501258	0.299939	RIKEN cDNA A330049N07 gene	1457993_at	lncRNA gene
1948	A330068G13Rik	1.69022	0.757208	0.0151708	1.81899	RIKEN cDNA A330068G13 gene	1446622_at	lncRNA gene
1949	A330075M08Rik	-1.00938	-0.0134665	0.985965	0.0061385	RIKEN cDNA A330075M08 gene	1446797_at	lncRNA gene
1950	A330076H08Rik	1.06934	0.0967233	0.89664	0.0473816	RIKEN cDNA A330076H08 gene	1456402_at	lncRNA gene
1951	A330084C13Rik	-2.01345	-1.00967	0.000782553	3.10649	RIKEN cDNA A330084C13 gene	1459083_at	lncRNA gene
1952	A330102I10Rik	1.25131	0.323442	0.038436	1.41526	RIKEN cDNA A330102I10 gene	1441007_at	lncRNA gene
1953	A330102K18Rik	-1.02085	-0.0297681	0.976151	0.0104831	RIKEN cDNA A330102K18 gene	1433257_at	lncRNA gene
1954	A330106F07Rik	-1.12154	-0.165477	0.382713	0.417127	RIKEN cDNA A330106F07 gene	1439706_at	lncRNA gene
1955	A430005L14Rik	1.25658	0.329503	0.00933348	2.02996	RIKEN cDNA A430005L14 gene	1454682_at	protein coding gene
1956	A430010J10Rik	1.08614	0.119217	0.718126	0.143799	RIKEN cDNA A430010J10 gene	1440661_at	lncRNA gene
1957	A430027H14Rik	-1.14187	-0.191405	0.0952641	1.02107	RIKEN cDNA A430027H14 gene	1439657_at	lncRNA gene
1958	A430028G04Rik	-1.07034	-0.0980745	0.925969	0.0334037	RIKEN cDNA A430028G04 gene	1442193_at	lncRNA gene
1959	A430033K04Rik	-1.2008	-0.264001	0.0318167	1.49735	RIKEN cDNA A430033K04 gene	1443379_at	protein coding gene
1960	A430035B10Rik	1.51927	0.603377	0.00760305	2.11901	RIKEN cDNA A430035B10 gene	1429068_at	lncRNA gene
1961	A430046D13Rik	1.05162	0.072619	0.969128	0.0136189	Riken cDNA A430046D13 gene	1458425_at	lncRNA gene
1962	A430088I17Rik	-1.1949	-0.256886	0.26765	0.572433	RIKEN cDNA A430088I17 gene	1459251_at	lncRNA gene
1963	A430088P11Rik	1.12503	0.169969	0.872913	0.0590288	RIKEN cDNA A430088P11 gene	1457937_at	lncRNA gene
1964	A430093F15Rik	-1.0568	-0.0797092	0.32509	0.487996	RIKEN cDNA A430093F15 gene	1444299_at	lncRNA gene
1965	A430103D13Rik	-1.05271	-0.0741094	0.546159	0.262681	RIKEN cDNA A430103D13 gene	1458664_at	lncRNA gene
1966	A430105D02Rik	-1.03188	-0.0452808	0.942351	0.0257874	RIKEN cDNA A430105D02 gene	1432567_at	lncRNA gene
1967	A430105J06Rik	-1.00097	-0.00139729	0.941288	0.0262777	RIKEN cDNA A430105J06 gene	1430830_at	lncRNA gene
1968	A430105P17Rik	1.12363	0.168164	0.845526	0.0728732	RIKEN cDNA A430105P17 gene	1433191_at	lncRNA gene
1969	A430106A12Rik	-1.16779	-0.223776	0.371	0.430626	RIKEN cDNA A430106A12 gene	1447570_s_at	lncRNA gene
1970	A430108G06Rik	-1.22094	-0.287993	0.0755793	1.1216	RIKEN cDNA A430108G06 gene	1444137_at	lncRNA gene
1971	A430110A21Rik	1.23504	0.304553	0.0744673	1.12803	RIKEN cDNA A430110A21 gene	1454535_at	lncRNA gene
1972	A4galt	-1.11617	-0.15855	0.367743	0.434456	alpha 1,4-galactosyltransferase	1455338_at	protein coding gene
1973	A4gnt	-1.00458	-0.00658815	0.545429	0.263262	alpha-1,4-N-acetylglucosaminyltransferase	1458930_at	protein coding gene
1974	A530016L24Rik	1.037	0.0524145	0.702157	0.153566	RIKEN cDNA A530016L24 gene	1451606_at	protein coding gene
1975	A530020G20Rik	1.04086	0.0577733	0.492116	0.307932	RIKEN cDNA A530020G20 gene	1442580_at	lncRNA gene
1976	A530021J07Rik	-1.01618	-0.0231546	0.956815	0.0191723	Riken cDNA A530021J07 gene	1445450_x_at	protein coding gene
1977	A530030E21Rik	-1.07127	-0.0993168	0.325731	0.48714	RIKEN cDNA A530030E21 gene	1442023_at	lncRNA gene
1978	A530053G22Rik	-1.04592	-0.0647739	0.632419	0.198995	RIKEN cDNA A530053G22 gene	1442294_at	lncRNA gene
1979	A530058N18Rik	1.60123	0.67918	0.0514065	1.28898	RIKEN cDNA A530058N18 gene	1438746_at	lncRNA gene
1980	A530058O07Rik	1.01341	0.0192251	0.786801	0.104135	RIKEN cDNA A530058O07 gene	1457764_at	lncRNA gene
1981	A530072M11Rik	1.04096	0.0579216	0.659554	0.18075	RIKEN cDNA gene A530072M11	1446478_at	lncRNA gene
1982	A530079E22Rik	1.04839	0.068181	0.801176	0.0962723	RIKEN cDNA A530079E22 gene	1438863_at	lncRNA gene
1983	A530083I20Rik	-1.02003	-0.0286073	0.963453	0.0161695	RIKEN cDNA A530083I20 gene	1445138_at	lncRNA gene
1984	A530088E08Rik	-1.09095	-0.125581	0.640552	0.193446	RIKEN cDNA A530088E08 gene	1459276_at	lncRNA gene
1985	A630001G21Rik	1.16341	0.218355	0.536457	0.270465	RIKEN cDNA A630001G21 gene	1440214_at	protein coding gene
1986	A630012P03Rik	1.00068	0.000974932	0.979067	0.00918776	RIKEN cDNA A630012P03 gene	1439310_at	lncRNA gene
1987	A630014C17Rik	-1.02617	-0.0372754	0.490909	0.308999	RIKEN cDNA A630014C17 gene	1441638_at	lncRNA gene
1988	A630023A22Rik	1.01766	0.0252514	0.578447	0.237736	RIKEN cDNA A630023A22 gene	1455536_at	protein coding gene
1989	A630023P12Rik	-1.03851	-0.0545109	0.380785	0.419321	RIKEN cDNA A630023P12 gene	1455370_at	lncRNA gene
1990	A630026N12Rik	1.07994	0.110958	0.289896	0.537757	RIKEN cDNA A630026N12 gene	1436447_at	lncRNA gene
1991	A630035D09Rik	-1.151	-0.202884	0.325673	0.487218	RIKEN cDNA A630035D09 gene	1441464_at	lncRNA gene
1992	A630038E17Rik	-1.09564	-0.131769	0.355619	0.449015	RIKEN cDNA A630038E17 gene; T cell receptor delta, constant region	1427655_a_at	lncRNA gene
1993	A630052C17Rik	-1.06452	-0.0902031	0.272919	0.563966	RIKEN cDNA A630052C17 gene	1437124_at	lncRNA gene
1994	A630057N01Rik	1.08999	0.12432	0.598828	0.222698	RIKEN cDNA A630057N01 gene	1456345_at	lncRNA gene
1995	A630072M18Rik	-1.00434	-0.00624488	0.918137	0.0370926	RIKEN cDNA A630072M18 gene	1427081_at	lncRNA gene
1996	A730009E18Rik	-1.00689	-0.00989892	0.997285	0.00118058	RIKEN cDNA A730009E18 gene	1458212_at	lncRNA gene
1997	A730009L09Rik	-1.0465	-0.0655668	0.601901	0.220475	RIKEN cDNA A730009L09 gene	1458434_at	protein coding gene
1998	A730011C13Rik	1.17943	0.238093	0.183299	0.736841	RIKEN cDNA A730011C13 gene	1447950_at	lncRNA gene
[truncated: 19,039 more rows]
