# Supplementary material for: Transcriptomic and proteomic profiling of NaV1.8-expressing mouse nociceptors
Source: Front Mol Neurosci. 2022 Oct 11;15:1002842. doi: 10.3389/fnmol.2022.1002842 (PMC9593034; doi:10.3389/fnmol.2022.1002842)
Supplement: Supplementary file 6 [file Table_6.XLSX]

## Sheet: Suppl Tab 6; 6,128 Proteins
Supplementary Table 6. All proteins (6,128) detected in mouse DRG using DIA-MS
No.	Gene Symbol	Fold-Change (DTA/Ctrl)	log2 (Fold-Change) (DTA/Ctrl)	Q-value (DTA/Ctrl)	- log10(Q-value) (DTA/Ctrl)	Description	UniProtIds	Feature Type
1	0610009B22Rik	-1.03994	-0.0565065	0.117063	0.931581	RIKEN cDNA 0610009B22 gene	Q8R3W2;Q9CQP2	protein coding gene
2	1110004F10Rik	1.18212	0.241371	0.251491	0.599478	RIKEN cDNA 1110004F10 gene	A0A0U1RPJ7;D3YVR9;Q9R0P4	protein coding gene
3	1700037H04Rik	-1.61144	-0.688348	0.00616324	2.21019	RIKEN cDNA 1700037H04 gene	F8WIU1;Q9D1K7	protein coding gene
4	2210016F16Rik	1.2732	0.348453	0.0958662	1.01833	RIKEN cDNA 2210016F16 gene	G3X8U3	protein coding gene
5	2510039O18Rik	-1.44531	-0.531382	0.000900283	3.04562	RIKEN cDNA 2510039O18 gene	Q91X21;Q91X21-2	protein coding gene
6	2700049A03Rik	-1.13693	-0.18514	0.383795	0.415901	RIKEN cDNA 2700049A03 gene	E9PV87;E9Q0E2	protein coding gene
7	2900026A02Rik	1.13542	0.183226	0.0765122	1.11627	RIKEN cDNA 2900026A02 gene	A0A1B0GR85;A0A1D5RLN6;Q8BRV5	protein coding gene
8	4833439L19Rik	-1.11005	-0.150626	0.221954	0.653737	RIKEN cDNA 4833439L19 gene	D3Z1F7;Q9DBN4	protein coding gene
9	4932438A13Rik	1.5818	0.661564	0.0848691	1.07125	RIKEN cDNA 4932438A13 gene	A2AAE1;A2AAE1-2;A2AAE1-3;A2AAE1-6	protein coding gene
10	5730455P16Rik	-1.34645	-0.429157	0.419932	0.376821	RIKEN cDNA 5730455P16 gene	J3KMQ6;Q9CYI0	protein coding gene
11	6430548M08Rik	1.32322	0.404058	0.0250444	1.60129	RIKEN cDNA 6430548M08 gene	Q3TA40;Q8R0A7	protein coding gene
12	9530068E07Rik	1.16182	0.216384	0.239898	0.619973	RIKEN cDNA 9530068E07 gene	A0A0A0MQD4;Q8K201	protein coding gene
13	A2m	1.64824	0.720927	0.0777533	1.10928	alpha-2-macroglobulin	Q6GQT1	protein coding gene
14	Aaas	-1.41017	-0.495868	0.139699	0.854808	achalasia, adrenocortical insufficiency, alacrimia	P58742	protein coding gene
15	Aacs	-1.27189	-0.346977	0.00099989	3.00005	acetoacetyl-CoA synthetase	Q9D2R0	protein coding gene
16	Aagab	2.60661	1.38217	0.227667	0.6427	alpha- and gamma-adaptin binding protein	Q8R2R3	protein coding gene
17	Aak1	1.29365	0.371442	1.89752e-05	4.72181	AP2 associated kinase 1	Q3UHJ0	protein coding gene
18	Aamdc	1.53337	0.616707	1.56593e-11	10.8052	adipogenesis associated Mth938 domain containing	D3YZD8;D3Z442;Q8R0P4	protein coding gene
19	Aamp	1.10865	0.148802	0.0115572	1.93715	angio-associated migratory protein	J3QN89;Q3TJ22	protein coding gene
20	Aars	1.21214	0.277551	0.3011	0.521289	alanyl-tRNA synthetase	Q8BGQ7	protein coding gene
21	Aars2	-2.12323	-1.08626	0.0824663	1.08372	alanyl-tRNA synthetase 2, mitochondrial	Q14CH7	protein coding gene
22	Aarsd1	1.04661	0.0657185	0.450106	0.346685	alanyl-tRNA synthetase domain containing 1	Q3THG9	protein coding gene
23	Aatk	1.57851	0.658565	0.375016	0.42595	apoptosis-associated tyrosine kinase	B1AZF3;B1AZF9;Q80YE4;Q80YE4-2;Q80YE4-3;Q80YE4-4	protein coding gene
24	Abat	-1.12979	-0.176058	5.15988e-05	4.28736	4-aminobutyrate aminotransferase	P61922	protein coding gene
25	Abca1	1.28906	0.366314	0.0376259	1.42451	ATP-binding cassette, sub-family A (ABC1), member 1	P41233	protein coding gene
26	Abca2	-1.03127	-0.0444223	0.0501951	1.29934	ATP-binding cassette, sub-family A (ABC1), member 2	A2AJ26;P41234	protein coding gene
27	Abca3	-1.19441	-0.256296	0.0869019	1.06097	ATP-binding cassette, sub-family A (ABC1), member 3	Q8R420	protein coding gene
28	Abca5	-1.36309	-0.446878	0.279747	0.553234	ATP-binding cassette, sub-family A (ABC1), member 5	Q8K448	protein coding gene
29	Abca6	-1.00678	-0.00974298	0.28342	0.54757	ATP-binding cassette, sub-family A (ABC1), member 6	Q8K441	protein coding gene
30	Abca7	-1.52488	-0.6087	0.154546	0.810942	ATP-binding cassette, sub-family A (ABC1), member 7	E9Q6G4;Q91V24	protein coding gene
31	Abca8a	-1.16665	-0.222371	0.307831	0.511688	ATP-binding cassette, sub-family A (ABC1), member 8a	F8WGE3;Q8K442	protein coding gene
32	Abca8b	-1.14871	-0.200009	0.000148852	3.82724	ATP-binding cassette, sub-family A (ABC1), member 8b	Q8K440;Q8K440-2	protein coding gene
33	Abca9	1.08317	0.115262	0.207144	0.683728	ATP-binding cassette, sub-family A (ABC1), member 9	Q8K449	protein coding gene
34	Abcb10	-1.18277	-0.242166	0.318455	0.496952	ATP-binding cassette, sub-family B (MDR/TAP), member 10	Q9JI39	protein coding gene
35	Abcb1a	1.40211	0.487599	1.0059e-12	11.9974	ATP-binding cassette, sub-family B (MDR/TAP), member 1A	P21447	protein coding gene
36	Abcb1b	-1.92579	-0.945448	0.342469	0.465378	ATP-binding cassette, sub-family B (MDR/TAP), member 1B	P06795	protein coding gene
37	Abcb6	-1.03055	-0.0434209	0.12258	0.911581	ATP-binding cassette, sub-family B (MDR/TAP), member 6	Q9DC29	protein coding gene
38	Abcb7	1.00149	0.00214986	0.0191552	1.71771	ATP-binding cassette, sub-family B (MDR/TAP), member 7	Q61102	protein coding gene
39	Abcb8	-1.03934	-0.0556744	0.0917881	1.03721	ATP-binding cassette, sub-family B (MDR/TAP), member 8	Q9CXJ4	protein coding gene
40	Abcb9	1.92007	0.941162	0.0175466	1.75581	ATP-binding cassette, sub-family B (MDR/TAP), member 9	Q9JJ59	protein coding gene
41	Abcc3	-1.03095	-0.0439694	0.345547	0.461493	ATP-binding cassette, sub-family C (CFTR/MRP), member 3	A0A0R4J015;B2RX12;B2RX12-2;B2RX12-3;J3QML2	protein coding gene
42	Abcc5	-1.16059	-0.214856	0.312514	0.505131	ATP-binding cassette, sub-family C (CFTR/MRP), member 5	Q9R1X5	protein coding gene
43	Abcd1	1.22276	0.290145	0.128373	0.891528	ATP-binding cassette, sub-family D (ALD), member 1	P48410	protein coding gene
44	Abcd2	1.58655	0.665897	0.227121	0.643743	ATP-binding cassette, sub-family D (ALD), member 2	A0A0R4J0U5;Q61285	protein coding gene
45	Abcd3	-1.04038	-0.0571083	0.0087651	2.05724	ATP-binding cassette, sub-family D (ALD), member 3	P55096	protein coding gene
46	Abce1	-1.15509	-0.208	0.00439591	2.35695	ATP-binding cassette, sub-family E (OABP), member 1	P61222	protein coding gene
47	Abcf1	1.03263	0.0463193	0.0745584	1.1275	ATP-binding cassette, sub-family F (GCN20), member 1	Q6P542	protein coding gene
48	Abcf2	-1.1509	-0.202758	0.000664512	3.1775	ATP-binding cassette, sub-family F (GCN20), member 2	Q99LE6	protein coding gene
49	Abcf3	-3.74909	-1.90654	0.186031	0.730414	ATP-binding cassette, sub-family F (GCN20), member 3	Q8K268	protein coding gene
50	Abcg2	1.12861	0.174548	0.289787	0.537921	ATP binding cassette subfamily G member 2 (Junior blood group)	A0A0R4J0B6;Q7TMS5;S4R2E1	protein coding gene
51	Abhd10	-1.05196	-0.0730808	0.340417	0.467989	abhydrolase domain containing 10	Q6PE15	protein coding gene
52	Abhd11	1.02369	0.0337834	0.196499	0.70664	abhydrolase domain containing 11	Q8K4F5	protein coding gene
53	Abhd12	1.08651	0.119702	0.00527219	2.27801	abhydrolase domain containing 12	Q99LR1	protein coding gene
54	Abhd14b	1.14373	0.193748	0.370292	0.431455	abhydrolase domain containing 14b	E9QN99;Q8VCR7	protein coding gene
55	Abhd16a	-1.30822	-0.38761	0.00243401	2.61368	abhydrolase domain containing 16A	Q9Z1Q2	protein coding gene
56	Abhd2	1.00184	0.00264797	0.0934145	1.02959	abhydrolase domain containing 2	Q9QXM0	protein coding gene
57	Abhd3	1.20867	0.273423	0.125232	0.902283	abhydrolase domain containing 3	D3Z6Y2;Q91ZH7	protein coding gene
58	Abhd4	1.31903	0.399482	0.340363	0.468058	abhydrolase domain containing 4	Q8VD66	protein coding gene
59	Abhd5	1.54704	0.629506	0.204501	0.689305	abhydrolase domain containing 5	Q9DBL9	protein coding gene
60	Abhd6	1.01091	0.0156565	0.0137015	1.86323	abhydrolase domain containing 6	Q8R2Y0	protein coding gene
61	Abi1	1.02852	0.0405754	0.311459	0.506599	abl interactor 1	B7ZCU0;B7ZCU3;B7ZCU4;J3QNK8;Q8CBW3;Q8CBW3-2;Q8CBW3-3;Q8CBW3-4	protein coding gene
62	Abi2	-1.03914	-0.0553919	0.0781391	1.10713	abl interactor 2	A0A087WPP8;P62484;Q6AXD2;Q6AXH6	protein coding gene
63	Abi3	-1.12774	-0.173433	0.270162	0.568376	ABI family member 3	Q8BYZ1	protein coding gene
64	Abi3bp	1.39455	0.479801	8.42953e-08	7.0742	ABI family member 3 binding protein	A0A338P6S8;A0A338P6W9;E9Q8E3;Q59IW5;Q59IW6;Q59IW7;Q59IW9	protein coding gene
65	Ablim1	1.11079	0.151586	0.405973	0.391503	actin-binding LIM protein 1	E9Q9C0;E9Q9C1;E9Q9C7;Q8K4G5-2	protein coding gene
66	Ablim2	1.29087	0.368347	0.0448101	1.34862	actin-binding LIM protein 2	E9Q0W6;Q8BL65-2;Q8BL65-3;Q8BL65-4	protein coding gene
67	Abr	-1.61017	-0.687212	7.99192e-05	4.09735	active BCR-related gene	E9PUE7;Q5SSL4;Q5SSL4-2;Q5SSL4-4	protein coding gene
68	Abracl	1.00498	0.00716939	0.0155566	1.80809	ABRA C-terminal like	A0A1W2P7X0;E9QMV2;Q4KML4	protein coding gene
69	Abraxas2	-1.02058	-0.0293863	0.151947	0.818309	BRISC complex subunit	Q3TCJ1;Z4YJY0	protein coding gene
70	Abtb2	1.12338	0.16784	0.408131	0.389201	ankyrin repeat and BTB (POZ) domain containing 2	Q7TQI7	protein coding gene
71	Acaa1a	1.07588	0.105523	0.315594	0.500872	acetyl-Coenzyme A acyltransferase 1A	Q921H8	protein coding gene
72	Acaa2	1.14494	0.195278	0.206008	0.686116	acetyl-Coenzyme A acyltransferase 2 (mitochondrial 3-oxoacyl-Coenzyme A thiolase)	Q8BWT1	protein coding gene
73	Acaca	-1.11092	-0.151761	2.32316e-11	10.6339	acetyl-Coenzyme A carboxylase alpha	Q5SWU9;Q5SWU9-2	protein coding gene
74	Acacb	-1.35307	-0.436241	0.265608	0.575758	acetyl-Coenzyme A carboxylase beta	E9Q4Z2	protein coding gene
75	Acad10	1.05001	0.0704051	0.3781	0.422394	acyl-Coenzyme A dehydrogenase family, member 10	Q8K370	protein coding gene
76	Acad12	1.03091	0.043915	0.243136	0.614151	acyl-Coenzyme A dehydrogenase family, member 12	D3Z7X0	protein coding gene
77	Acad8	1.00565	0.00812161	0.404791	0.39277	acyl-Coenzyme A dehydrogenase family, member 8	A0A0R4J0P1;Q9D7B6	protein coding gene
78	Acad9	1.06049	0.0847251	0.0474708	1.32357	acyl-Coenzyme A dehydrogenase family, member 9	Q8JZN5	protein coding gene
79	Acadl	1.05851	0.082034	0.0217074	1.66339	acyl-Coenzyme A dehydrogenase, long-chain	A0A0R4J083;P51174	protein coding gene
80	Acadm	1.23285	0.301994	0.038606	1.41335	acyl-Coenzyme A dehydrogenase, medium chain	P45952	protein coding gene
81	Acads	1.16409	0.219203	2.20252e-05	4.65708	acyl-Coenzyme A dehydrogenase, short chain	Q07417	protein coding gene
82	Acadsb	1.09521	0.131204	0.19788	0.703598	acyl-Coenzyme A dehydrogenase, short/branched chain	Q9DBL1	protein coding gene
83	Acadvl	-1.10284	-0.141223	0.407027	0.390376	acyl-Coenzyme A dehydrogenase, very long chain	P50544	protein coding gene
84	Acan	1.27949	0.355563	0.00484097	2.31507	aggrecan	Q61282	protein coding gene
85	Acap2	1.48247	0.568005	0.165107	0.782235	ArfGAP with coiled-coil, ankyrin repeat and PH domains 2	A0A338P6P6;D4AFX6;Q6ZQK5	protein coding gene
86	Acat1	1.09972	0.137139	0.0769607	1.11373	acetyl-Coenzyme A acetyltransferase 1	Q8QZT1	protein coding gene
87	Acat2	-1.409	-0.494676	0.000606918	3.21687	acetyl-Coenzyme A acetyltransferase 2	Q8CAY6	protein coding gene
88	Acbd3	-1.10807	-0.148048	0.027213	1.56522	acyl-Coenzyme A binding domain containing 3	A0A0R4J079;Q8BMP6	protein coding gene
89	Acbd5	-1.20538	-0.26949	0.0352991	1.45224	acyl-Coenzyme A binding domain containing 5	A0A2I3BRB9;Q5XG73-2;Q5XG73-3;Z4YM84	protein coding gene
90	Acbd6	1.06863	0.0957579	0.243734	0.613084	acyl-Coenzyme A binding domain containing 6	Q9D061	protein coding gene
91	Ace	1.80863	0.8549	0.417131	0.379727	angiotensin I converting enzyme (peptidyl-dipeptidase A) 1	P09470	protein coding gene
92	Acer3	-1.39298	-0.478173	0.158212	0.800761	alkaline ceramidase 3	Q9D099	protein coding gene
93	Ache	1.20756	0.272098	0.270068	0.568528	acetylcholinesterase	P21836	protein coding gene
94	Acin1	-1.15489	-0.207749	0.2605	0.584192	apoptotic chromatin condensation inducer 1	Q9JIX8-4	protein coding gene
95	Acly	-1.00757	-0.0108843	0.00705038	2.15179	ATP citrate lyase	Q91V92	protein coding gene
96	Aco1	1.13836	0.186954	0.332968	0.477598	aconitase 1	P28271	protein coding gene
97	Aco2	1.17019	0.226744	2.12635e-06	5.67236	aconitase 2, mitochondrial	Q99KI0	protein coding gene
98	Acot1	1.01517	0.0217224	0.0624435	1.20451	acyl-CoA thioesterase 1	O55137	protein coding gene
99	Acot11	1.03858	0.054619	0.119574	0.922363	acyl-CoA thioesterase 11	Q8VHQ9	protein coding gene
100	Acot13	-1.20232	-0.265821	0.00594948	2.22552	acyl-CoA thioesterase 13	Q9CQR4	protein coding gene
101	Acot2	1.22316	0.290613	0.10192	0.991741	acyl-CoA thioesterase 2	Q9QYR9	protein coding gene
102	Acot6	-1.30484	-0.383871	0.0754343	1.12243	acyl-CoA thioesterase 6	Q32Q92	protein coding gene
103	Acot7	-1.1514	-0.203391	0.00577095	2.23875	acyl-CoA thioesterase 7	Q91V12-2	protein coding gene
104	Acot8	-1.2962	-0.374285	0.000535587	3.27117	acyl-CoA thioesterase 8	P58137	protein coding gene
105	Acot9	-1.20834	-0.273029	0.00791481	2.10156	acyl-CoA thioesterase 9	Q9R0X4	protein coding gene
106	Acox1	1.13062	0.177116	0.089302	1.04914	acyl-Coenzyme A oxidase 1, palmitoyl	Q9R0H0-2	protein coding gene
107	Acox3	-1.02844	-0.0404639	0.20919	0.679458	acyl-Coenzyme A oxidase 3, pristanoyl	Q9EPL9	protein coding gene
108	Acp1	1.22335	0.290838	0.357303	0.446964	acid phosphatase 1, soluble	Q9D358	protein coding gene
109	Acp2	-1.00741	-0.0106577	0.277464	0.556794	acid phosphatase 2, lysosomal	P24638	protein coding gene
110	Acp5	-1.67974	-0.748235	0.0604081	1.2189	acid phosphatase 5, tartrate resistant	Q05117	protein coding gene
111	Acp6	1.26012	0.333565	0.0205851	1.68645	acid phosphatase 6, lysophosphatidic	Q8BP40	protein coding gene
112	Acpp	-10.6536	-3.41327	3.20042e-07	6.49479	acid phosphatase, prostate	Q8CE08;Q8CE08-2	protein coding gene
113	Acsbg1	-1.05961	-0.0835329	0.287686	0.541081	acyl-CoA synthetase bubblegum family member 1	Q99PU5	protein coding gene
114	Acsf2	1.42928	0.515287	0.000974602	3.01117	acyl-CoA synthetase family member 2	Q8VCW8	protein coding gene
115	Acsf3	1.00704	0.0101252	0.132763	0.876922	acyl-CoA synthetase family member 3	Q3URE1	protein coding gene
116	Acsl1	-1.04436	-0.0626253	0.221639	0.654353	acyl-CoA synthetase long-chain family member 1	D3Z041;P41216	protein coding gene
117	Acsl3	-1.36164	-0.445346	0.00028518	3.54488	acyl-CoA synthetase long-chain family member 3	Q9CZW4	protein coding gene
118	Acsl4	-1.8437	-0.882602	2.50848e-09	8.60059	acyl-CoA synthetase long-chain family member 4	Q9QUJ7;Q9QUJ7-2	protein coding gene
119	Acsl5	1.10871	0.148881	0.00686694	2.16324	acyl-CoA synthetase long-chain family member 5	Q8JZR0	protein coding gene
120	Acsl6	1.29433	0.37221	0.000285162	3.54491	acyl-CoA synthetase long-chain family member 6	Q91WC3;Q91WC3-2	protein coding gene
121	Acss1	1.06827	0.0952819	0.0485982	1.31338	acyl-CoA synthetase short-chain family member 1	Q99NB1	protein coding gene
122	Acss2	-1.04569	-0.0644484	0.249336	0.603214	acyl-CoA synthetase short-chain family member 2	A2AQN4;Q9QXG4	protein coding gene
123	Acta1	-1.54786	-0.630273	0.365562	0.437039	actin alpha 1, skeletal muscle	P68134	protein coding gene
124	Actb	1.08022	0.111332	0.153058	0.815145	actin, beta	P60710	protein coding gene
125	Actbl2	1.3158	0.39594	0.261843	0.58196	actin, beta-like 2	Q8BFZ3	protein coding gene
126	Actc1	1.07356	0.102398	0.110306	0.957403	actin, alpha, cardiac muscle 1	P68033	protein coding gene
127	Actg1	1.25465	0.327286	0.00320838	2.49371	actin, gamma, cytoplasmic 1	P63260	protein coding gene
128	Actg2	1.32333	0.404175	0.291896	0.534771	actin, gamma 2, smooth muscle, enteric	P63268	protein coding gene
129	Actl6a	1.09465	0.130475	0.333964	0.4763	actin-like 6A	Q9Z2N8	protein coding gene
130	Actn1	1.15709	0.210495	0.0151461	1.8197	actinin, alpha 1	Q7TPR4	protein coding gene
131	Actn2	1.48824	0.573611	0.00128178	2.89219	actinin alpha 2	Q9JI91	protein coding gene
132	Actn3	-2.21268	-1.1458	0.00446791	2.3499	actinin alpha 3	O88990	protein coding gene
133	Actn4	1.08723	0.120655	0.0458401	1.33875	actinin alpha 4	P57780	protein coding gene
134	Actr10	-1.23684	-0.306657	0.0109818	1.95932	ARP10 actin-related protein 10	Q9QZB7	protein coding gene
135	Actr1a	-1.06981	-0.0973554	0.00174858	2.75732	ARP1 actin-related protein 1A, centractin alpha	P61164	protein coding gene
136	Actr1b	-1.12917	-0.175266	1.65304e-05	4.78172	ARP1 actin-related protein 1B, centractin beta	Q8R5C5	protein coding gene
137	Actr2	-1.09241	-0.127519	0.0509573	1.29279	ARP2 actin-related protein 2	P61161	protein coding gene
138	Actr3	1.00413	0.0059406	0.330389	0.480975	ARP3 actin-related protein 3	Q99JY9	protein coding gene
139	Actr3b	1.28339	0.359961	0.395102	0.403291	ARP3 actin-related protein 3B	Q641P0	protein coding gene
140	Acy1	1.35951	0.44309	0.00295387	2.52961	aminoacylase 1	Q99JW2	protein coding gene
141	Acy3	1.41033	0.496036	0.338062	0.471004	aspartoacylase (aminoacylase) 3	Q91XE4	protein coding gene
142	Acyp1	1.1595	0.2135	0.0364977	1.43773	acylphosphatase 1, erythrocyte (common) type	P56376	protein coding gene
143	Acyp2	1.14568	0.196207	0.168821	0.772574	acylphosphatase 2, muscle type	P56375	protein coding gene
144	Ada	-2.08372	-1.05916	0.0676146	1.16996	adenosine deaminase	P03958	protein coding gene
145	Adam10	1.07562	0.105171	0.191779	0.7172	a disintegrin and metallopeptidase domain 10	O35598	protein coding gene
146	Adam11	-1.12453	-0.169318	0.148109	0.829419	a disintegrin and metallopeptidase domain 11	Q7TQG7;Q9R1V4	protein coding gene
147	Adam17	1.14622	0.196886	0.247219	0.606919	a disintegrin and metallopeptidase domain 17	Q9Z0F8	protein coding gene
148	Adam22	1.10554	0.144757	0.281587	0.550387	a disintegrin and metallopeptidase domain 22	D3YUP9;Q9R1V6;Q9R1V6-1;Q9R1V6-10;Q9R1V6-11;Q9R1V6-12;Q9R1V6-13;Q9R1V6-14;Q9R1V6-15;Q9R1V6-16;Q9R1V6-17;Q9R1V6-18;Q9R1V6-19;Q9R1V6-2;Q9R1V6-20;Q9R1V6-21;Q9R1V6-4;Q9R1V6-5;Q9R1V6-6;Q9R1V6-7;Q9R1V6-8;Q9R1V6-9	protein coding gene
149	Adam23	1.19167	0.252987	0.151661	0.819125	a disintegrin and metallopeptidase domain 23	Q9R1V7;Q9R1V7-2	protein coding gene
150	Adam9	1.27473	0.350188	0.324654	0.48858	a disintegrin and metallopeptidase domain 9 (meltrin gamma)	A0A140LHU0;E9Q638;Q61072	protein coding gene
151	Adamts13	-1.00038	-0.000542697	0.431399	0.365121	a disintegrin-like and metallopeptidase (reprolysin type) with thrombospondin type 1 motif, 13	A2ALB3;Q769J6	protein coding gene
152	Adamts15	-1.13679	-0.18497	0.112951	0.947111	a disintegrin-like and metallopeptidase (reprolysin type) with thrombospondin type 1 motif, 15	P59384	protein coding gene
153	Adamtsl2	-2.08378	-1.0592	0.25333	0.596313	ADAMTS-like 2	Q7TSK7	protein coding gene
154	Adamtsl5	1.81065	0.856511	0.0141699	1.84863	ADAMTS-like 5	D3Z689	protein coding gene
155	Adap1	-1.17584	-0.233696	0.0220365	1.65686	ArfGAP with dual PH domains 1	E9PY16	protein coding gene
156	Adck1	1.04107	0.0580634	0.451228	0.345604	aarF domain containing kinase 1	Q9D0L4	protein coding gene
157	Adck5	-1.03472	-0.0492407	0.188492	0.724706	aarF domain containing kinase 5	E0CXW2;E9PUK2;Q80V03	protein coding gene
158	Adcy5	1.03621	0.0513221	0.428245	0.368307	adenylate cyclase 5	P84309;P84309-2	protein coding gene
159	Adcy9	1.72688	0.788167	0.34581	0.461163	adenylate cyclase 9	E9Q706;P51830	protein coding gene
160	Add1	1.08569	0.118616	0.0248163	1.60526	adducin 1 (alpha)	Q9QYC0	protein coding gene
161	Add2	-1.34956	-0.432489	0.0028012	2.55266	adducin 2 (beta)	Q9QYB8	protein coding gene
162	Add3	1.18731	0.247693	0.0111673	1.95205	adducin 3 (gamma)	Q9QYB5-2	protein coding gene
163	Adgra2	2.50176	1.32294	0.0113144	1.94637	adhesion G protein-coupled receptor A2	J3QMG7;Q91ZV8	protein coding gene
164	Adgre5	1.55341	0.635434	0.0150651	1.82203	adhesion G protein-coupled receptor E5	A0A0D9SEG8;E9QJS7;E9QMJ5;Q9DC42	protein coding gene
165	Adgrg1	1.14105	0.190358	0.128125	0.892365	adhesion G protein-coupled receptor G1	Q8K209	protein coding gene
166	Adh1	1.59558	0.674077	0.0539474	1.26803	alcohol dehydrogenase 1 (class I)	P00329	protein coding gene
167	Adh5	1.20025	0.263331	0.00237899	2.62361	alcohol dehydrogenase 5 (class III), chi polypeptide	P28474	protein coding gene
168	Adhfe1	-1.28093	-0.35719	0.259283	0.586226	alcohol dehydrogenase, iron containing, 1	A0A087WRE7;Q8R0N6;Q8R0N6-2	protein coding gene
169	Adipoq	1.68887	0.75606	1.60272e-07	6.79514	adiponectin, C1Q and collagen domain containing	Q60994	protein coding gene
170	Adk	-1.84197	-0.881252	3.54072e-11	10.4509	adenosine kinase	P55264	protein coding gene
171	Ado	1.33543	0.417306	1.01649e-08	7.9929	2-aminoethanethiol (cysteamine) dioxygenase	Q6PDY2	protein coding gene
172	Adpgk	1.03269	0.0464041	0.148209	0.829126	ADP-dependent glucokinase	A0A1L1SSF2;Q3UDS7;Q8VDL4;Q8VDL4-3	protein coding gene
173	Adprh	-1.11244	-0.153731	0.16045	0.79466	ADP-ribosylarginine hydrolase	P54923	protein coding gene
174	Adprm	1.10879	0.148992	0.353085	0.452121	ADP-ribose/CDP-alcohol diphosphatase, manganese dependent	Q99KS6;Q99KS6-2	protein coding gene
175	Adprs	1.28071	0.356949	1.67771e-05	4.77528	ADP-ribosylserine hydrolase	Q8CG72	protein coding gene
176	Adsl	-1.1312	-0.17785	0.0291361	1.53557	adenylosuccinate lyase	P54822	protein coding gene
177	Adss	1.23468	0.304135	0.138204	0.859479	adenylosuccinate synthetase, non muscle	P46664	protein coding gene
178	Adssl1	1.29479	0.372714	0.103783	0.983873	adenylosuccinate synthetase like 1	J3QN31;P28650;P28650-2	protein coding gene
179	Aebp1	1.50132	0.586231	4.9817e-06	5.30262	AE binding protein 1	Q640N1	protein coding gene
180	Afap1	1.00688	0.00989098	0.000326919	3.48556	actin filament associated protein 1	Q80YS6	protein coding gene
181	Afap1l2	1.21402	0.279795	0.0290904	1.53625	actin filament associated protein 1-like 2	Q5DTU0	protein coding gene
182	Afdn	1.28586	0.362734	0.224995	0.647826	afadin, adherens junction formation factor	E9Q852;Q9QZQ1-2	protein coding gene
183	Aff4	-1.17433	-0.231837	0.198564	0.7021	AF4/FMR2 family, member 4	Q9ESC8	protein coding gene
184	Afg3l2	-1.06447	-0.0901342	0.111001	0.954673	AFG3-like AAA ATPase 2	Q8JZQ2	protein coding gene
185	Afm	1.09096	0.125603	0.337271	0.472021	afamin	O89020;O89020-3	protein coding gene
186	Aftph	1.01987	0.0283785	0.180867	0.74264	aftiphilin	H3BJH7;H3BKM5;Q80WT5;Q80WT5-2	protein coding gene
187	Aga	1.33697	0.418966	0.0830744	1.08053	aspartylglucosaminidase	Q64191	protein coding gene
188	Agap1	1.14148	0.190906	0.205534	0.687115	ArfGAP with GTPase domain, ankyrin repeat and PH domain 1	A0A087WRF2;Q8BXK8	protein coding gene
189	Agap3	-1.25484	-0.327505	0.176118	0.754197	ArfGAP with GTPase domain, ankyrin repeat and PH domain 3	F8VQE9;Q8VHH5	protein coding gene
190	Agfg1	1.05127	0.0721337	0.0959057	1.01816	ArfGAP with FG repeats 1	A0A087WNV1;A0A087WR52;A0A087WSR7;Q8K2K6;Q8K2K6-1;Q8K2K6-3	protein coding gene
191	Agfg2	-1.25702	-0.330012	0.0229751	1.63874	ArfGAP with FG repeats 2	Q3TBU7;Q3U2K8;Q80WC7;Q80WC7-2	protein coding gene
192	Agk	-1.16051	-0.214758	4.56696e-06	5.34037	acylglycerol kinase	Q9ESW4	protein coding gene
193	Agl	1.263	0.336857	0.0697424	1.1565	amylo-1,6-glucosidase, 4-alpha-glucanotransferase	F8VPN4	protein coding gene
194	Ago1	-1.51873	-0.602866	0.406098	0.391369	argonaute RISC catalytic subunit 1	Q8CJG1	protein coding gene
195	Ago2	-1.10286	-0.141244	0.190611	0.719851	argonaute RISC catalytic subunit 2	Q8CJG0	protein coding gene
196	Ago3	1.17761	0.235861	0.433892	0.362618	argonaute RISC catalytic subunit 3	Q8CJF9	protein coding gene
197	Agpat1	-1.03519	-0.0499015	0.340633	0.467713	1-acylglycerol-3-phosphate O-acyltransferase 1 (lysophosphatidic acid acyltransferase, alpha)	A0A0R4J263;O35083	protein coding gene
198	Agpat2	1.88167	0.912011	0.00295387	2.52961	1-acylglycerol-3-phosphate O-acyltransferase 2 (lysophosphatidic acid acyltransferase, beta)	Q8K3K7	protein coding gene
199	Agpat3	1.1332	0.180397	0.218891	0.659771	1-acylglycerol-3-phosphate O-acyltransferase 3	Q9D517	protein coding gene
200	Agpat4	-2.21334	-1.14622	0.00141415	2.8495	1-acylglycerol-3-phosphate O-acyltransferase 4 (lysophosphatidic acid acyltransferase, delta)	Q8K4X7	protein coding gene
201	Agpat5	1.25489	0.327563	0.431136	0.365386	1-acylglycerol-3-phosphate O-acyltransferase 5 (lysophosphatidic acid acyltransferase, epsilon)	F8WGD9;Q9D1E8	protein coding gene
202	Agps	-1.11963	-0.163018	0.0640549	1.19345	alkylglycerone phosphate synthase	A2AL50;Q8C0I1	protein coding gene
203	Agrn	1.28627	0.363193	0.0273443	1.56313	agrin	A2ASQ1;A2ASQ1-2;A2ASQ1-3;M0QWP1;Z4YK85	protein coding gene
204	Agt	1.52262	0.60656	0.314637	0.50219	angiotensinogen (serpin peptidase inhibitor, clade A, member 8)	P11859	protein coding gene
205	Agtpbp1	-1.04341	-0.0613029	0.218891	0.659771	ATP/GTP binding protein 1	Q641K1	protein coding gene
206	Ahcy	1.18524	0.245173	5.15988e-05	4.28736	S-adenosylhomocysteine hydrolase	P50247	protein coding gene
207	Ahcyl1	1.18897	0.249715	0.171852	0.764845	S-adenosylhomocysteine hydrolase-like 1	Q80SW1	protein coding gene
208	Ahcyl2	1.26463	0.338711	0.00206258	2.68559	S-adenosylhomocysteine hydrolase-like 2	F8WGT1;Q68FL4	protein coding gene
209	Ahnak	1.22843	0.296814	1e-30	30.0522	AHNAK nucleoprotein (desmoyokin)	E9Q616	protein coding gene
210	Ahsa1	-1.26738	-0.341846	0.0193514	1.71329	AHA1, activator of heat shock protein ATPase 1	Q8BK64	protein coding gene
211	Ahsa2	-1.19038	-0.251425	0.0330732	1.48052	AHA1, activator of heat shock protein ATPase 2	Q8N9S3	protein coding gene
212	Ahsg	1.21335	0.278994	0.00235619	2.62779	alpha-2-HS-glycoprotein	P29699	protein coding gene
213	Ahsp	2.52729	1.33759	3.37478e-05	4.47175	alpha hemoglobin stabilizing protein	Q9CY02	protein coding gene
214	AI837181	1.06131	0.0858497	0.338541	0.470389	expressed sequence AI837181	Q8VD62	protein coding gene
215	Aida	1.03972	0.0562001	0.215632	0.666287	axin interactor, dorsalization associated	Q8C4Q6	protein coding gene
216	Aif1l	1.47832	0.563963	2.68161e-06	5.5716	allograft inflammatory factor 1-like	A0A0A6YWH2;Q9EQX4	protein coding gene
217	Aifm1	-1.08143	-0.112943	0.0874163	1.05841	apoptosis-inducing factor, mitochondrion-associated 1	B1AU25;Q9Z0X1	protein coding gene
218	Aimp1	-1.20248	-0.266011	0.00427211	2.36936	aminoacyl tRNA synthetase complex-interacting multifunctional protein 1	P31230	protein coding gene
219	Aimp2	-1.17241	-0.229479	0.018112	1.74203	aminoacyl tRNA synthetase complex-interacting multifunctional protein 2	Q8R010	protein coding gene
220	Aip	-1.10879	-0.14898	0.171974	0.764536	aryl-hydrocarbon receptor-interacting protein	O08915	protein coding gene
221	Ak1	1.14127	0.190637	1.49921e-08	7.82414	adenylate kinase 1	Q9R0Y5;Q9R0Y5-2	protein coding gene
222	AK157302	1.26822	0.342801	0.00905868	2.04294	cDNA sequence AK157302	I3ITR1;Q9D924	protein coding gene
223	Ak2	1.09591	0.132128	0.0850011	1.07058	adenylate kinase 2	Q9WTP6;Q9WTP6-2	protein coding gene
224	Ak3	1.14123	0.190585	0.0291083	1.53598	adenylate kinase 3	Q9WTP7	protein coding gene
225	Ak5	1.14492	0.195246	0.420187	0.376557	adenylate kinase 5	Q920P5	protein coding gene
226	Akap10	1.81971	0.863712	0.29293	0.533236	A kinase (PRKA) anchor protein 10	O88845	protein coding gene
227	Akap12	1.23945	0.309704	0.0952148	1.0213	A kinase (PRKA) anchor protein (gravin) 12	Q9WTQ5	protein coding gene
228	Akap8	-1.20912	-0.273952	0.130872	0.883154	A kinase (PRKA) anchor protein 8	Q9DBR0	protein coding gene
229	Akap8l	-1.14567	-0.196187	0.00280216	2.55251	A kinase (PRKA) anchor protein 8-like	Q5RL57;Q9R0L7	protein coding gene
230	Akap9	-1.01075	-0.0154301	0.00895729	2.04782	A kinase (PRKA) anchor protein (yotiao) 9	Q70FJ1;Q70FJ1-2;Q70FJ1-3	protein coding gene
231	Akr1a1	1.01255	0.0179895	0.120766	0.918057	aldo-keto reductase family 1, member A1 (aldehyde reductase)	Q9JII6	protein coding gene
232	Akr1b10	1.28291	0.359421	7.82273e-11	10.1066	aldo-keto reductase family 1, member B10 (aldose reductase)	G5E895	protein coding gene
233	Akr1b3	1.20255	0.266101	4.58273e-09	8.33888	aldo-keto reductase family 1, member B3 (aldose reductase)	P45376	protein coding gene
234	Akr1b7	1.60738	0.684715	0.0389345	1.40967	aldo-keto reductase family 1, member B7	P21300	protein coding gene
235	Akr1b8	1.42486	0.510822	0.130893	0.883085	aldo-keto reductase family 1, member B8	P45377	protein coding gene
236	Akr1c13	-2.18738	-1.1292	0.225929	0.646027	aldo-keto reductase family 1, member C13	Q8VC28	protein coding gene
237	Akr1c14	1.15271	0.205024	0.0614686	1.21135	aldo-keto reductase family 1, member C14	Q91WT7	protein coding gene
238	Akr1e1	1.12794	0.173684	0.0743745	1.12858	aldo-keto reductase family 1, member E1	Q9DCT1	protein coding gene
239	Akr7a5	1.15214	0.20432	0.273332	0.56331	aldo-keto reductase family 7, member A5 (aflatoxin aldehyde reductase)	Q8CG76	protein coding gene
240	Akt1	-1.02927	-0.0416163	0.283841	0.546925	thymoma viral proto-oncogene 1	P31750	protein coding gene
241	Akt1s1	1.27101	0.345978	0.273617	0.562857	AKT1 substrate 1 (proline-rich)	Q9D1F4	protein coding gene
242	Akt2	-1.09698	-0.133533	0.16366	0.786057	thymoma viral proto-oncogene 2	Q60823	protein coding gene
243	Akt3	-1.06619	-0.0924656	0.108986	0.962629	thymoma viral proto-oncogene 3	Q9WUA6	protein coding gene
244	Aktip	-1.30199	-0.380718	0.0030237	2.51946	AKT interacting protein	D3Z2J4;D3Z632;Q64362	protein coding gene
245	Alad	1.24741	0.318937	0.401121	0.396725	aminolevulinate, delta-, dehydratase	P10518	protein coding gene
246	Alb	1.07307	0.101747	0.00234278	2.63027	albumin	P07724	protein coding gene
247	Alcam	1.00317	0.00456049	0.429655	0.366881	activated leukocyte cell adhesion molecule	E9Q3Q6;Q61490	protein coding gene
248	Aldh16a1	-1.06094	-0.0853451	0.189601	0.72216	aldehyde dehydrogenase 16 family, member A1	A0A1B0GSU0;Q571I9	protein coding gene
249	Aldh18a1	-1.11912	-0.162361	0.200572	0.697729	aldehyde dehydrogenase 18 family, member A1	Q9Z110;Q9Z110-2	protein coding gene
250	Aldh1a1	-1.74174	-0.800531	6.50803e-09	8.18655	aldehyde dehydrogenase family 1, subfamily A1	P24549	protein coding gene
251	Aldh1a2	1.31921	0.399675	0.0348431	1.45788	aldehyde dehydrogenase family 1, subfamily A2	Q62148	protein coding gene
252	Aldh1b1	1.06647	0.0928497	0.304025	0.517091	aldehyde dehydrogenase 1 family, member B1	Q9CZS1	protein coding gene
253	Aldh1l1	1.5311	0.614571	0.0048249	2.31651	aldehyde dehydrogenase 1 family, member L1	Q8R0Y6	protein coding gene
254	Aldh2	1.41911	0.504984	0.0110163	1.95796	aldehyde dehydrogenase 2, mitochondrial	P47738	protein coding gene
255	Aldh3a2	-1.08409	-0.116483	0.0308856	1.51024	aldehyde dehydrogenase family 3, subfamily A2	B1ATI0;B1AV77;P47740	protein coding gene
256	Aldh3b1	1.22702	0.295164	0.111897	0.951181	aldehyde dehydrogenase 3 family, member B1	Q80VQ0	protein coding gene
257	Aldh4a1	1.21005	0.275068	0.265553	0.575849	aldehyde dehydrogenase 4 family, member A1	Q8CHT0	protein coding gene
258	Aldh5a1	-1.03181	-0.0451743	0.310706	0.507651	aldhehyde dehydrogenase family 5, subfamily A1	Q8BWF0	protein coding gene
259	Aldh6a1	1.23494	0.304443	0.121993	0.913665	aldehyde dehydrogenase family 6, subfamily A1	Q9EQ20	protein coding gene
260	Aldh7a1	1.25459	0.327218	0.0679805	1.16762	aldehyde dehydrogenase family 7, member A1	Q9DBF1-2	protein coding gene
261	Aldh9a1	1.2028	0.266392	0.0097911	2.00917	aldehyde dehydrogenase 9, subfamily A1	Q9JLJ2	protein coding gene
262	Aldoa	-1.06564	-0.0917205	0.00786341	2.10439	aldolase A, fructose-bisphosphate	P05064	protein coding gene
263	Aldoc	1.31041	0.390018	0.0496669	1.30393	aldolase C, fructose-bisphosphate	P05063	protein coding gene
264	Alg1	1.04967	0.0699291	0.281966	0.549803	asparagine-linked glycosylation 1 (beta-1,4-mannosyltransferase)	Q921Q3;Q921Q3-2	protein coding gene
265	Alg10b	-1.13699	-0.185224	0.0100043	1.99981	asparagine-linked glycosylation 10B (alpha-1,2-glucosyltransferase)	Q3UGP8	protein coding gene
266	Alg11	-1.26627	-0.340587	0.114405	0.941554	asparagine-linked glycosylation 11 (alpha-1,2-mannosyltransferase)	Q3TZM9	protein coding gene
267	Alg2	-1.14906	-0.200459	0.00793693	2.10035	asparagine-linked glycosylation 2 (alpha-1,3-mannosyltransferase)	Q9DBE8	protein coding gene
268	Alg5	1.02851	0.0405531	0.14358	0.842905	asparagine-linked glycosylation 5 (dolichyl-phosphate beta-glucosyltransferase)	Q9DB25	protein coding gene
269	Alg6	-1.28097	-0.357237	0.169653	0.770438	asparagine-linked glycosylation 6 (alpha-1,3,-glucosyltransferase)	Q3TAE8	protein coding gene
270	Alk	1.08277	0.114726	0.234722	0.629447	anaplastic lymphoma kinase	P97793	protein coding gene
271	Alkbh3	1.17542	0.233174	0.256587	0.590765	alkB homolog 3, alpha-ketoglutarate-dependent dioxygenase	Q8K1E6	protein coding gene
272	Alkbh8	-1.09909	-0.136305	0.229158	0.639865	alkB homolog 8, tRNA methyltransferase	Q80Y20	protein coding gene
273	Alox5ap	1.26785	0.342386	0.163054	0.787669	arachidonate 5-lipoxygenase activating protein	P30355	protein coding gene
274	Alpk1	-1.93714	-0.953931	0.36735	0.43492	alpha-kinase 1	E9QNX4;Q9CXB8	protein coding gene
275	Alpl	1.15265	0.20496	0.176438	0.753408	alkaline phosphatase, liver/bone/kidney	P09242	protein coding gene
276	Als2	1.10522	0.144339	0.31989	0.495	alsin Rho guanine nucleotide exchange factor	Q920R0	protein coding gene
277	Alyref	1.02428	0.0346102	0.0116194	1.93482	Aly/REF export factor	O08583	protein coding gene
278	Amacr	-1.05915	-0.0829047	0.0533258	1.27306	alpha-methylacyl-CoA racemase	O09174	protein coding gene
279	Ambp	2.12661	1.08855	0.00367846	2.43433	alpha 1 microglobulin/bikunin precursor	Q07456	protein coding gene
280	Amdhd2	1.08706	0.120432	0.138907	0.857274	amidohydrolase domain containing 2	Q8JZV7	protein coding gene
281	Amer1	-1.22018	-0.28709	0.0522955	1.28154	APC membrane recruitment 1	Q7TS75	protein coding gene
282	Amfr	-1.16999	-0.226495	0.0374106	1.42701	autocrine motility factor receptor	Q9R049-2	protein coding gene
283	Ampd1	-1.10499	-0.144033	0.118756	0.925343	adenosine monophosphate deaminase 1	Q3V1D3	protein coding gene
284	Ampd2	-1.02124	-0.0303185	0.450106	0.346685	adenosine monophosphate deaminase 2	A2AE27;Q9DBT5	protein coding gene
285	Ampd3	-1.24746	-0.318988	0.00111198	2.9539	adenosine monophosphate deaminase 3	A0A1L1SRX2;O08739	protein coding gene
286	Amph	1.28548	0.362306	0.00201213	2.69634	amphiphysin	A0A0G2JEG8;Q7TQF7	protein coding gene
287	Anapc1	-1.08088	-0.112211	0.399042	0.398981	anaphase promoting complex subunit 1	P53995	protein coding gene
288	Anapc2	1.06741	0.0941193	0.376259	0.424513	anaphase promoting complex subunit 2	Q8BZQ7	protein coding gene
289	Anapc4	-1.08282	-0.114792	0.0543893	1.26449	anaphase promoting complex subunit 4	Q91W96	protein coding gene
290	Anapc5	-1.01109	-0.0159067	0.374362	0.426708	anaphase-promoting complex subunit 5	A0A0G2JDM7;A0A0G2JE03;Q3TWF7;Q8BTZ4;Q8BTZ4-2	protein coding gene
291	Angel1	-1.41657	-0.502405	0.109169	0.961901	angel homolog 1	Q8VCU0	protein coding gene
292	Angel2	1.27069	0.345608	0.0643487	1.19146	angel homolog 2	Q8K1C0;Q8K1C0-2;Q8K1C0-3;Q8K1C0-4;Q8K1C0-5	protein coding gene
293	Ank	1.02255	0.0321664	0.344703	0.462554	progressive ankylosis	Q9JHZ2	protein coding gene
294	Ank1	-1.1001	-0.13763	0.0535459	1.27127	ankyrin 1, erythroid	A0A0R4J1N7;Q02357-5;Q02357-6	protein coding gene
295	Ank2	-1.02794	-0.0397593	3.04755e-05	4.51605	ankyrin 2, brain	Q8C8R3-2	protein coding gene
296	Ank3	-1.52656	-0.610284	3.24628e-16	15.4886	ankyrin 3, epithelial	G5E8K2;G5E8K3;G5E8K5;G5E8K5-2;G5E8K5-3	protein coding gene
297	Ankfy1	-1.19339	-0.255061	0.149361	0.825762	ankyrin repeat and FYVE domain containing 1	Q810B6	protein coding gene
298	Ankib1	-1.44007	-0.526143	0.365892	0.436648	ankyrin repeat and IBR domain containing 1	Q6ZPS6	protein coding gene
299	Ankle2	1.13851	0.18715	0.332398	0.478342	ankyrin repeat and LEM domain containing 2	Q6P1H6;Q6P1H6-2;Q6P1H6-3	protein coding gene
300	Ankmy2	-1.25727	-0.330294	0.338021	0.471056	ankyrin repeat and MYND domain containing 2	Q3TPE9	protein coding gene
301	Ankrd13a	1.34079	0.423085	0.334204	0.475988	ankyrin repeat domain 13a	F7B209;Q80UP5	protein coding gene
302	Ankrd13d	-2.03735	-1.02669	0.0445537	1.35112	ankyrin repeat domain 13 family, member D	Q6PD24	protein coding gene
303	Ankrd17	-1.07364	-0.102504	0.148048	0.829598	ankyrin repeat domain 17	A0A0G2JDZ9;E9Q804;E9QKG6;Q99NH0	protein coding gene
304	Ankrd28	1.03651	0.0517367	0.039957	1.39841	ankyrin repeat domain 28	A0A2I3BQ07;Q505D1	protein coding gene
305	Ankrd29	1.28189	0.358274	0.0174909	1.75719	ankyrin repeat domain 29	D3YVV3	protein coding gene
306	Ankrd44	-1.29685	-0.375007	0.430485	0.366042	ankyrin repeat domain 44	B2RXR6;E9QNQ2	protein coding gene
307	Ankrd46	-1.40698	-0.4926	0.00334141	2.47607	ankyrin repeat domain 46	Q8BTZ5	protein coding gene
308	Ankrd50	-1.64377	-0.717006	0.0362	1.44129	ankyrin repeat domain 50	F7BE84	protein coding gene
309	Ankrd52	-1.06196	-0.0867287	0.0697926	1.15619	ankyrin repeat domain 52	Q8BTI7	protein coding gene
310	Anks1	1.11272	0.154085	0.173528	0.76063	ankyrin repeat and SAM domain containing 1	A0A3B2W7H4;A0A3B2WAQ7;P59672;P59672-2;Q3UHP6	protein coding gene
311	Anks1b	1.03581	0.0507658	0.0661648	1.17937	ankyrin repeat and sterile alpha motif domain containing 1B	Q8BIZ1;S4R286	protein coding gene
312	Ankzf1	-1.09199	-0.126954	0.379181	0.421154	ankyrin repeat and zinc finger domain containing 1	J3QM81;Q80UU1	protein coding gene
313	Ano10	1.01326	0.0190047	0.084804	1.07158	anoctamin 10	Q8BH79;Q8BH79-2;Q8BH79-4	protein coding gene
314	Ano6	1.38579	0.470707	0.306896	0.513009	anoctamin 6	A0A2I3BPX3;Q6P9J9	protein coding gene
315	Ano8	-1.1574	-0.210891	0.00562499	2.24988	anoctamin 8	A0A1L1SR96;Q6PB70	protein coding gene
316	Anp32a	1.22407	0.291682	0.0102557	1.98903	acidic (leucine-rich) nuclear phosphoprotein 32 family, member A	O35381	protein coding gene
317	Anp32b	1.05157	0.0725467	0.0271778	1.56579	acidic (leucine-rich) nuclear phosphoprotein 32 family, member B	Q9EST5;Q9EST5-2	protein coding gene
318	Anp32e	1.195	0.257015	0.0264722	1.57721	acidic (leucine-rich) nuclear phosphoprotein 32 family, member E	P97822;P97822-2	protein coding gene
319	Anpep	1.74301	0.801583	5.37246e-08	7.26983	alanyl (membrane) aminopeptidase	P97449	protein coding gene
320	Antkmt	-1.12256	-0.166788	0.181311	0.741577	adenine nucleotide translocase lysine methyltransferase	Q501J2	protein coding gene
321	Anxa1	1.54139	0.624232	2.55999e-08	7.59176	annexin A1	P10107	protein coding gene
322	Anxa11	1.22698	0.295112	0.189534	0.722313	annexin A11	P97384	protein coding gene
323	Anxa2	1.06846	0.0955313	0.229991	0.638289	annexin A2	P07356	protein coding gene
324	Anxa3	1.53941	0.622378	0.271109	0.566856	annexin A3	O35639	protein coding gene
325	Anxa4	1.34541	0.428044	8.63823e-07	6.06358	annexin A4	P97429	protein coding gene
326	Anxa5	-1.31603	-0.396192	0.000771895	3.11244	annexin A5	P48036	protein coding gene
327	Anxa6	1.01518	0.0217312	0.281926	0.549866	annexin A6	P14824	protein coding gene
328	Anxa7	-1.49267	-0.577893	0.0444196	1.35242	annexin A7	A0A2C9F2D2;Q07076	protein coding gene
329	Aoc3	1.91045	0.93391	0.0120115	1.9204	amine oxidase, copper containing 3	O70423	protein coding gene
330	Aox1	-1.86981	-0.902892	0.000856408	3.06732	aldehyde oxidase 1	G3X8P9;O54754	protein coding gene
331	Ap1b1	-1.0178	-0.0254533	0.433245	0.363267	adaptor protein complex AP-1, beta 1 subunit	O35643	protein coding gene
332	Ap1g1	-1.07887	-0.109515	0.11731	0.930666	adaptor protein complex AP-1, gamma 1 subunit	P22892;Q8CBB7	protein coding gene
333	Ap1m1	-1.04715	-0.0664625	0.0220166	1.65725	adaptor-related protein complex AP-1, mu subunit 1	P35585	protein coding gene
334	Ap1s1	-1.00249	-0.00358371	0.18535	0.732007	adaptor protein complex AP-1, sigma 1	P61967	protein coding gene
335	Ap1s2	-1.03827	-0.0541797	0.13092	0.882993	adaptor-related protein complex 1, sigma 2 subunit	Q3TIV9;Q9DB50	protein coding gene
336	Ap2a1	-1.10035	-0.137962	0.392888	0.405731	adaptor-related protein complex 2, alpha 1 subunit	P17426;P17426-2	protein coding gene
337	Ap2a2	-1.23896	-0.309131	3.06117e-06	5.51411	adaptor-related protein complex 2, alpha 2 subunit	P17427	protein coding gene
338	Ap2b1	-1.05442	-0.0764527	0.209596	0.678618	adaptor-related protein complex 2, beta 1 subunit	Q9DBG3;Q9DBG3-2	protein coding gene
339	Ap2m1	-1.07506	-0.104419	6.14256e-05	4.21165	adaptor-related protein complex 2, mu 1 subunit	P84091	protein coding gene
340	Ap2s1	-1.62623	-0.701531	4.53072e-05	4.34383	adaptor-related protein complex 2, sigma 1 subunit	P62743	protein coding gene
341	Ap3b1	1.23606	0.305744	0.0583804	1.23373	adaptor-related protein complex 3, beta 1 subunit	Q9Z1T1	protein coding gene
342	Ap3b2	-1.7043	-0.769178	1.90438e-11	10.7202	adaptor-related protein complex 3, beta 2 subunit	Q9JME5	protein coding gene
343	Ap3d1	-1.40553	-0.491118	2.43326e-06	5.61381	adaptor-related protein complex 3, delta 1 subunit	O54774	protein coding gene
344	Ap3m1	-1.11789	-0.160784	0.00173193	2.76147	adaptor-related protein complex 3, mu 1 subunit	Q9JKC8	protein coding gene
345	Ap3m2	1.86421	0.898566	0.449387	0.347379	adaptor-related protein complex 3, mu 2 subunit	Q8R2R9	protein coding gene
346	Ap3s1	-1.62098	-0.696863	0.111421	0.953033	adaptor-related protein complex 3, sigma 1 subunit	Q9DCR2	protein coding gene
347	Ap3s2	-1.10367	-0.142311	0.203869	0.690648	adaptor-related protein complex 3, sigma 2 subunit	Q8BSZ2	protein coding gene
348	Ap4b1	1.20457	0.268514	0.154	0.81248	adaptor-related protein complex AP-4, beta 1	B0V3P4;Q9WV76	protein coding gene
349	Ap4e1	-1.12101	-0.164804	0.151163	0.820554	adaptor-related protein complex AP-4, epsilon 1	Q80V94	protein coding gene
350	Ap4s1	-1.03793	-0.0537054	0.398353	0.399732	adaptor-related protein complex AP-4, sigma 1	Q9WVL1	protein coding gene
351	Ap5z1	1.20502	0.269051	0.0182903	1.73778	adaptor-related protein complex 5, zeta 1 subunit	Q3U829	protein coding gene
352	Apba1	-1.3042	-0.383164	0.00181477	2.74118	amyloid beta (A4) precursor protein binding, family A, member 1	B2RUJ5	protein coding gene
353	Apba2	-1.36678	-0.450781	0.0782291	1.10663	amyloid beta (A4) precursor protein-binding, family A, member 2	A0A0U1RPM0;P98084	protein coding gene
354	Apbb1	1.43528	0.521328	0.00810097	2.09146	amyloid beta (A4) precursor protein-binding, family B, member 1	A0A0R4J2C1;A0A0R4J2C6;Q9QXJ1	protein coding gene
355	Apc2	-1.19268	-0.254202	0.0403594	1.39405	APC regulator of WNT signaling pathway 2	D3YTR0;G5E832;Q9Z1K7	protein coding gene
356	Apcs	1.93961	0.95577	0.00121697	2.91472	amyloid P component, serum	P12246	protein coding gene
357	Apeh	1.18721	0.247569	0.348735	0.457505	acylpeptide hydrolase	A0A0R4J107;Q8R146;Q8R146-2	protein coding gene
358	Apex1	1.15434	0.207069	0.341761	0.466278	apurinic/apyrimidinic endonuclease 1	P28352	protein coding gene
359	Api5	1.00711	0.0102239	0.353927	0.451087	apoptosis inhibitor 5	O35841	protein coding gene
360	Apip	1.04013	0.0567573	0.260616	0.583999	APAF1 interacting protein	Q9WVQ5	protein coding gene
361	Aplp2	-1.41389	-0.49967	0.154961	0.809778	amyloid beta (A4) precursor-like protein 2	Q06335;Q06335-2;Q60709	protein coding gene
362	Apmap	-1.05226	-0.0734875	7.99192e-05	4.09735	adipocyte plasma membrane associated protein	Q9D7N9	protein coding gene
363	Apoa1	1.19172	0.253044	0.403738	0.3939	apolipoprotein A-I	Q00623	protein coding gene
364	Apoa2	1.53933	0.622305	0.00665828	2.17664	apolipoprotein A-II	P09813	protein coding gene
365	Apoa4	1.41467	0.500461	2.80169e-19	18.5526	apolipoprotein A-IV	P06728	protein coding gene
366	Apobec2	-1.09169	-0.126565	0.399953	0.397991	apolipoprotein B mRNA editing enzyme, catalytic polypeptide 2	Q9WV35	protein coding gene
367	Apoc1	1.41165	0.497382	0.0587631	1.2309	apolipoprotein C-I	P34928	protein coding gene
368	Apoc3	1.63123	0.705956	0.023569	1.62766	apolipoprotein C-III	A0A0R4J1N3;E9QP56;P33622	protein coding gene
369	Apod	1.76087	0.816292	0.0749519	1.12522	apolipoprotein D	P51910	protein coding gene
370	Apoe	1.26006	0.333488	0.00385758	2.41369	apolipoprotein E	P08226	protein coding gene
371	Apoh	1.45685	0.542854	1.27217e-10	9.89546	apolipoprotein H	Q01339	protein coding gene
372	Apoo	1.09729	0.133948	0.104667	0.980191	apolipoprotein O	Q9DCZ4;Q9DCZ4-2;Q9DCZ4-3	protein coding gene
373	Apool	1.08716	0.120563	0.07714	1.11272	apolipoprotein O-like	Q78IK4	protein coding gene
374	App	-1.3123	-0.392097	0.000195244	3.70942	amyloid beta (A4) precursor protein	A0A2I3BPT1;A0A2I3BQZ9;P12023;Q3TWF3	protein coding gene
375	Appl1	1.06035	0.0845422	0.0415822	1.38109	adaptor protein, phosphotyrosine interaction, PH domain and leucine zipper containing 1	Q8K3H0	protein coding gene
376	Appl2	1.11731	0.160035	0.0457102	1.33999	adaptor protein, phosphotyrosine interaction, PH domain and leucine zipper containing 2	Q8K3G9	protein coding gene
377	Aprt	1.35072	0.433732	0.194807	0.710394	adenine phosphoribosyl transferase	P08030	protein coding gene
378	Aqp1	-1.63978	-0.713499	0.00685937	2.16372	aquaporin 1	Q02013	protein coding gene
379	Aqp4	1.4821	0.56764	0.347083	0.459566	aquaporin 4	A0A0R4J0Z3;P55088;P55088-2;P55088-3	protein coding gene
380	Aqr	1.15284	0.205189	0.142835	0.845165	aquarius	A2AQA7;Q8CFQ3	protein coding gene
381	Araf	-1.15096	-0.202838	0.0145583	1.83689	Araf proto-oncogene, serine/threonine kinase	P04627	protein coding gene
382	Arap1	1.09172	0.126601	0.154105	0.812184	ArfGAP with RhoGAP domain, ankyrin repeat and PH domain 1	Q4LDD4;Q4LDD4-2	protein coding gene
383	Arap2	13.6686	3.77279	0.190004	0.721238	ArfGAP with RhoGAP domain, ankyrin repeat and PH domain 2	E9QP44;Q8BZ05	protein coding gene
384	Arcn1	-1.11328	-0.154823	0.00068653	3.16334	archain 1	Q5XJY5	protein coding gene
385	Arf1	-4.47465	-2.16178	0.34034	0.468087	ADP-ribosylation factor 1	P84078	protein coding gene
386	Arf3	-1.14396	-0.194032	0.229158	0.639865	ADP-ribosylation factor 3	P61205	protein coding gene
387	Arf4	-1.09781	-0.134634	0.138959	0.857114	ADP-ribosylation factor 4	P61750	protein coding gene
388	Arf5	-1.04593	-0.0647799	0.0560724	1.25125	ADP-ribosylation factor 5	P84084	protein coding gene
389	Arf6	-1.15757	-0.211095	0.13212	0.879032	ADP-ribosylation factor 6	P62331	protein coding gene
390	Arfgap1	-1.9666	-0.975701	0.32668	0.485878	ADP-ribosylation factor GTPase activating protein 1	Q9EPJ9	protein coding gene
391	Arfgap2	1.12924	0.175353	0.134647	0.870802	ADP-ribosylation factor GTPase activating protein 2	Q99K28;Q99K28-2	protein coding gene
392	Arfgap3	-1.49962	-0.584593	0.00394336	2.40413	ADP-ribosylation factor GTPase activating protein 3	A0A0R4J0T8;Q9D8S3	protein coding gene
393	Arfgef1	-1.3163	-0.396488	0.000446383	3.35029	ADP-ribosylation factor guanine nucleotide-exchange factor 1(brefeldin A-inhibited)	G3X9K3	protein coding gene
394	Arfgef2	-1.67259	-0.742087	5.09793e-16	15.2926	ADP-ribosylation factor guanine nucleotide-exchange factor 2 (brefeldin A-inhibited)	A2A5R2	protein coding gene
395	Arfgef3	-1.3535	-0.436691	0.103546	0.984868	ARFGEF family member 3	Q3UGY8	protein coding gene
396	Arfip1	1.01426	0.0204246	0.174876	0.757269	ADP-ribosylation factor interacting protein 1	A2RSX9	protein coding gene
397	Arfip2	-1.21992	-0.286789	0.129659	0.887198	ADP-ribosylation factor interacting protein 2	A0A1B0GS63;Q8K221	protein coding gene
398	Arfrp1	1.07853	0.109064	0.14358	0.842905	ADP-ribosylation factor related protein 1	Q8BXL7	protein coding gene
399	Arglu1	1.06559	0.0916573	0.428094	0.36846	arginine and glutamate rich 1	Q3UL36	protein coding gene
400	Arhgap1	-1.01608	-0.0230169	0.284254	0.546293	Rho GTPase activating protein 1	Q5FWK3	protein coding gene
401	Arhgap10	1.07515	0.104533	0.0390993	1.40783	Rho GTPase activating protein 10	Q6Y5D8;Q6Y5D8-2;Q6Y5D8-3	protein coding gene
402	Arhgap17	-1.09422	-0.129899	0.113068	0.946661	Rho GTPase activating protein 17	Q3UIA2;Q3UIA2-2	protein coding gene
403	Arhgap19	1.36084	0.444501	5.87374e-07	6.23109	Rho GTPase activating protein 19	E9Q4T1;Q8BRH3;Q8BRH3-2	protein coding gene
404	Arhgap21	2.80509	1.48805	0.0583433	1.23401	Rho GTPase activating protein 21	A0A0A0MQE8;B7ZCJ0;B7ZCJ1;Q6DFV3	protein coding gene
405	Arhgap23	-1.04897	-0.0689692	0.340613	0.467739	Rho GTPase activating protein 23	B1AQY2;F8VQ11;Q69ZH9	protein coding gene
406	Arhgap24	1.08698	0.120325	0.0956657	1.01924	Rho GTPase activating protein 24	G3X9N1;Q8C4V1;Q8C4V1-3	protein coding gene
407	Arhgap26	1.0742	0.103265	0.0201337	1.69608	Rho GTPase activating protein 26	E9QAQ3;Q6ZQ82	protein coding gene
408	Arhgap28	-4.59478	-2.2	0.00471639	2.32639	Rho GTPase activating protein 28	E9Q642;Q8BN58;Q8BN58-2;Q8BN58-3	protein coding gene
409	Arhgap31	1.2354	0.304981	0.0246813	1.60763	Rho GTPase activating protein 31	A6X8Z5	protein coding gene
410	Arhgap35	-1.01989	-0.0284121	0.416867	0.380002	Rho GTPase activating protein 35	Q91YM2	protein coding gene
411	Arhgap39	-2.07386	-1.05232	0.223001	0.651694	Rho GTPase activating protein 39	G3X932;H7BX46;P59281;P59281-2	protein coding gene
412	Arhgap44	1.44043	0.526496	0.261118	0.583163	Rho GTPase activating protein 44	Q5SSM3;Q5SSM3-2;Q5SSM3-3	protein coding gene
413	Arhgap5	1.50319	0.588027	0.434849	0.361662	Rho GTPase activating protein 5	E9PYT0;P97393	protein coding gene
414	Arhgap6	-1.13024	-0.176634	0.304932	0.515797	Rho GTPase activating protein 6	G3UZI7;O54834;O54834-2;O54834-3;O54834-4	protein coding gene
415	Arhgdia	1.14432	0.194487	0.0133032	1.87605	Rho GDP dissociation inhibitor (GDI) alpha	Q99PT1	protein coding gene
416	Arhgdib	1.8788	0.909809	0.0192208	1.71623	Rho, GDP dissociation inhibitor (GDI) beta	Q61599	protein coding gene
417	Arhgdig	-1.24201	-0.312682	0.00103201	2.98631	Rho GDP dissociation inhibitor (GDI) gamma	D3Z6W0;Q62160	protein coding gene
418	Arhgef1	-1.02759	-0.0392655	0.259924	0.585154	Rho guanine nucleotide exchange factor (GEF) 1	E9PUF7	protein coding gene
419	Arhgef10	1.3159	0.396046	0.307058	0.51278	Rho guanine nucleotide exchange factor (GEF) 10	Q8C033;Q8C033-2	protein coding gene
420	Arhgef10l	1.07084	0.0987487	0.207346	0.683305	Rho guanine nucleotide exchange factor (GEF) 10-like	A2AWP6;A2AWP8;A2AWP8-2;A2AWP8-3;A2AWP8-4	protein coding gene
421	Arhgef11	-1.33131	-0.412848	0.00183459	2.73646	Rho guanine nucleotide exchange factor (GEF) 11	E9Q0A3;Q68FM7	protein coding gene
422	Arhgef12	1.03582	0.05077	0.0982619	1.00762	Rho guanine nucleotide exchange factor (GEF) 12	F8VQN6;Q8R4H2	protein coding gene
423	Arhgef17	1.27577	0.351373	0.153401	0.814171	Rho guanine nucleotide exchange factor (GEF) 17	Q80U35	protein coding gene
424	Arhgef2	1.36628	0.450249	0.364661	0.43811	rho/rac guanine nucleotide exchange factor (GEF) 2	H3BJ40;H3BJ45;H3BJU7;H3BJX8;H3BKH9;Q60875;Q60875-4;Q60875-5	protein coding gene
425	Arhgef25	-1.92927	-0.948058	0.23573	0.627585	Rho guanine nucleotide exchange factor (GEF) 25	A0A0R4J211;A0A1W2P6R9;A0A1Y7VNM7;G5E825;Q9CWR0;Q9CWR0-2	protein coding gene
426	Arhgef40	1.39129	0.476418	0.15239	0.817044	Rho guanine nucleotide exchange factor (GEF) 40	Q3UPH7;Q3UPH7-2;Q3UPH7-3;Q3UPH7-6	protein coding gene
427	Arhgef6	1.16384	0.218893	0.403729	0.39391	Rac/Cdc42 guanine nucleotide exchange factor (GEF) 6	F6WMJ3;Q8K4I3	protein coding gene
428	Arhgef7	1.09073	0.125295	0.117467	0.930085	Rho guanine nucleotide exchange factor (GEF7)	Q9ES28;Q9ES28-2;Q9ES28-3	protein coding gene
429	Arid1a	1.01654	0.0236688	0.258406	0.587697	AT rich interactive domain 1A (SWI-like)	A2BH40;E9QAQ7	protein coding gene
430	Arid4b	1.26085	0.334393	0.258357	0.58778	AT rich interactive domain 4B (RBP1-like)	A2CG63;A2CG63-2	protein coding gene
431	Arih1	-1.18304	-0.242505	0.125655	0.90082	ariadne RBR E3 ubiquitin protein ligase 1	Q9Z1K5	protein coding gene
432	Arl1	-1.59326	-0.671985	0.00137419	2.86195	ADP-ribosylation factor-like 1	P61211	protein coding gene
433	Arl10	1.12839	0.174262	0.297123	0.527063	ADP-ribosylation factor-like 10	Q9QXJ4	protein coding gene
434	Arl15	1.0787	0.109292	0.298254	0.525414	ADP-ribosylation factor-like 15	Q8BGR6	protein coding gene
435	Arl2	-2.0543	-1.03865	0.0520563	1.28353	ADP-ribosylation factor-like 2	Q9D0J4	protein coding gene
436	Arl2bp	-1.18417	-0.243874	0.406903	0.39051	ADP-ribosylation factor-like 2 binding protein	Q9D385;Q9D385-2	protein coding gene
437	Arl3	1.05514	0.0774358	0.0684688	1.16451	ADP-ribosylation factor-like 3	Q9WUL7	protein coding gene
438	Arl5a	1.35227	0.435384	0.319578	0.495424	ADP-ribosylation factor-like 5A	Q80ZU0	protein coding gene
439	Arl5b	-1.20341	-0.26713	0.00679072	2.16808	ADP-ribosylation factor-like 5B	Q6NXZ5;Q8BLF9;Q9D4P0	protein coding gene
440	Arl6	-1.23134	-0.300229	0.145616	0.836791	ADP-ribosylation factor-like 6	D3Z067;O88848;O88848-2	protein coding gene
441	Arl6ip1	-1.03892	-0.055089	0.345547	0.461493	ADP-ribosylation factor-like 6 interacting protein 1	Q9JKW0	protein coding gene
442	Arl6ip5	-1.09012	-0.124484	0.416013	0.380893	ADP-ribosylation factor-like 6 interacting protein 5	Q8R5J9	protein coding gene
443	Arl6ip6	1.08727	0.120709	0.308847	0.510257	ADP-ribosylation factor-like 6 interacting protein 6	Q8BH07	protein coding gene
444	Arl8a	-1.15908	-0.212977	0.0227469	1.64308	ADP-ribosylation factor-like 8A	Q8VEH3	protein coding gene
445	Arl8b	-1.18113	-0.240173	0.282477	0.549017	ADP-ribosylation factor-like 8B	Q9CQW2	protein coding gene
446	Armc1	1.1875	0.247932	0.325322	0.487687	armadillo repeat containing 1	Q9D7A8	protein coding gene
447	Armc10	-1.00282	-0.00406658	0.347083	0.459566	armadillo repeat containing 10	Q9D0L7;Q9D0L7-2	protein coding gene
448	Armc6	-1.17034	-0.226928	0.372976	0.428319	armadillo repeat containing 6	Q8BNU0	protein coding gene
449	Armc8	-1.08931	-0.12341	0.317487	0.498274	armadillo repeat containing 8	G3X920;Q9DBR3	protein coding gene
450	Armcx2	-1.01216	-0.0174399	0.252359	0.59798	armadillo repeat containing, X-linked 2	Q6A058	protein coding gene
451	Armcx3	-1.37307	-0.457408	0.0298467	1.5251	armadillo repeat containing, X-linked 3	Q8BHS6	protein coding gene
452	Armh3	1.12753	0.173169	0.00707408	2.15033	armadillo-like helical domain containing 3	Q6PD19	protein coding gene
453	Armt1	1.02401	0.0342308	0.102645	0.988663	acidic residue methyltransferase 1	A6H630	protein coding gene
454	Arnt2	-1.07008	-0.0977151	0.0601192	1.22099	aryl hydrocarbon receptor nuclear translocator 2	Q61324;Q61324-2	protein coding gene
455	Arpc1a	1.00679	0.00975697	0.0684749	1.16447	actin related protein 2/3 complex, subunit 1A	Q9R0Q6	protein coding gene
456	Arpc1b	-1.07687	-0.106851	0.153401	0.814171	actin related protein 2/3 complex, subunit 1B	Q91Z25;Q9WV32	protein coding gene
457	Arpc2	1.06458	0.0902873	0.257833	0.588662	actin related protein 2/3 complex, subunit 2	Q9CVB6	protein coding gene
458	Arpc3	1.02363	0.0336977	0.330377	0.48099	actin related protein 2/3 complex, subunit 3	Q9JM76	protein coding gene
459	Arpc4	1.02365	0.0337278	0.0404473	1.39311	actin related protein 2/3 complex, subunit 4	P59999	protein coding gene
460	Arpc5	-1.02106	-0.0300636	0.141176	0.850239	actin related protein 2/3 complex, subunit 5	Q9CPW4	protein coding gene
461	Arpc5l	1.12444	0.16921	0.035235	1.45303	actin related protein 2/3 complex, subunit 5-like	Q9D898	protein coding gene
462	Arpin	-1.17719	-0.235349	0.0817846	1.08733	actin-related protein 2/3 complex inhibitor	Q9D0A3	protein coding gene
463	Arpp19	1.08778	0.121389	0.0775346	1.1105	cAMP-regulated phosphoprotein 19	P56212	protein coding gene
464	Arrb1	-1.22455	-0.292248	2.76502e-07	6.5583	arrestin, beta 1	Q8BWG8	protein coding gene
465	Arrb2	-1.08769	-0.121261	0.174423	0.758396	arrestin, beta 2	Q5F2D9;Q91YI4;Q91YI4-2	protein coding gene
466	Arsa	-1.03093	-0.0439519	0.0224669	1.64846	arylsulfatase A	P50428	protein coding gene
467	Arsb	-1.49713	-0.582202	0.126155	0.899097	arylsulfatase B	A0A0R4J138;P50429	protein coding gene
468	Arsk	-1.46936	-0.555183	0.225187	0.647457	arylsulfatase K	A0A0R4J1N2;Q9D2L1	protein coding gene
469	Art3	-1.14004	-0.189086	0.0339006	1.46979	ADP-ribosyltransferase 3	Q8R2G4-8	protein coding gene
470	Art4	1.07873	0.109335	0.307167	0.512626	ADP-ribosyltransferase 4	Q9CRA0	protein coding gene
471	Arvcf	1.04378	0.0618216	0.121007	0.91719	armadillo repeat gene deleted in velocardiofacial syndrome	P98203;P98203-2;P98203-4;P98203-5	protein coding gene
472	As3mt	1.18698	0.2473	0.288647	0.539633	arsenite methyltransferase	Q91WU5	protein coding gene
473	Asah1	1.22096	0.28802	0.059847	1.22296	N-acylsphingosine amidohydrolase 1	Q9WV54	protein coding gene
474	Asap1	-1.24951	-0.321358	0.023569	1.62766	ArfGAP with SH3 domain, ankyrin repeat and PH domain1	E9QN63;H3BJY2;Q9QWY8;Q9QWY8-3;Q9QWY8-4	protein coding gene
475	Asb6	-1.3829	-0.467698	0.0502167	1.29915	ankyrin repeat and SOCS box-containing 6	Q91ZU1	protein coding gene
476	Ascc3	-1.02091	-0.029853	0.0690094	1.16109	activating signal cointegrator 1 complex subunit 3	E9PZJ8	protein coding gene
477	Asl	1.08925	0.12333	0.45133	0.345505	argininosuccinate lyase	Q91YI0	protein coding gene
478	Asns	-1.0073	-0.010496	0.0246531	1.60813	asparagine synthetase	Q61024	protein coding gene
479	Aspa	1.09553	0.131633	0.431768	0.364749	aspartoacylase	Q8R3P0	protein coding gene
480	Asph	1.28086	0.357109	0.406098	0.391369	aspartate-beta-hydroxylase	A2AL85;Q8BSY0	protein coding gene
481	Aspn	1.82245	0.86588	0.439721	0.356823	asporin	Q99MQ4	protein coding gene
482	Aspscr1	-1.02398	-0.034192	0.125457	0.901506	alveolar soft part sarcoma chromosome region, candidate 1 (human)	Q8VBT9	protein coding gene
483	Asrgl1	1.22235	0.289655	0.270344	0.568083	asparaginase like 1	Q8C0M9	protein coding gene
484	Ass1	-1.94277	-0.958115	2.60134e-07	6.5848	argininosuccinate synthetase 1	P16460	protein coding gene
485	Asxl3	-1.33781	-0.419871	0.0399154	1.39886	ASXL transcriptional regulator 3	Q8C4A5;Q8C4A5-2	protein coding gene
486	Atad1	-1.13132	-0.178007	0.0182926	1.73772	ATPase family, AAA domain containing 1	Q9D5T0	protein coding gene
487	Atad3a	1.10836	0.14843	0.0634582	1.19751	ATPase family, AAA domain containing 3A	Q925I1	protein coding gene
488	Atat1	1.85154	0.888723	0.01195	1.92263	alpha tubulin acetyltransferase 1	Q8K341;Q8K341-2;Q8K341-3;Q8K341-4;Q8K341-5	protein coding gene
489	Atcay	1.00626	0.00900345	0.448211	0.348518	ataxia, cerebellar, Cayman type	Q8BHE3	protein coding gene
490	Ate1	-1.01985	-0.0283527	0.18897	0.723606	arginyltransferase 1	A0A1L1SQ41;J3QNU1;Q9Z2A5-2	protein coding gene
491	Atf6b	-1.00397	-0.00571525	0.227061	0.643857	activating transcription factor 6 beta	A0A0A0MQ69;G3UX19;O35451	protein coding gene
492	Atf7	-1.73501	-0.79494	0.148209	0.829126	activating transcription factor 7	Q3TZR9;Q3US59;Q8R0S1;V9GXN6	protein coding gene
493	Atg2b	-1.03134	-0.0445155	0.0678566	1.16841	autophagy related 2B	Q80XK6	protein coding gene
494	Atg3	-2.43998	-1.28687	0.386233	0.41315	autophagy related 3	Q9CPX6	protein coding gene
495	Atg4b	1.04859	0.0684448	0.373356	0.427877	autophagy related 4B, cysteine peptidase	Q8BGE6	protein coding gene
496	Atg5	1.07222	0.100598	0.044107	1.35549	autophagy related 5	Q99J83	protein coding gene
497	Atg7	-1.13474	-0.182359	0.0229751	1.63874	autophagy related 7	Q9D906	protein coding gene
498	Atg9a	1.34614	0.428824	0.140871	0.851177	autophagy related 9A	A0A087WP33;Q3ZAQ4;Q68FE2	protein coding gene
499	Atic	1.15073	0.202554	0.0445512	1.35114	5-aminoimidazole-4-carboxamide ribonucleotide formyltransferase/IMP cyclohydrolase	Q9CWJ9	protein coding gene
500	Atl1	-1.45496	-0.540981	3.32728e-05	4.47791	atlastin GTPase 1	Q8BH66	protein coding gene
501	Atl2	1.00952	0.013676	0.00782018	2.10678	atlastin GTPase 2	Q6PA06	protein coding gene
502	Atl3	1.06163	0.0862816	0.00168652	2.77301	atlastin GTPase 3	Q91YH5	protein coding gene
503	Atox1	1.79096	0.840729	3.16442e-18	17.4997	antioxidant 1 copper chaperone	O08997	protein coding gene
504	Atp12a	1.09414	0.129795	0.0984358	1.00685	ATPase, H+/K+ transporting, nongastric, alpha polypeptide	Q9Z1W8	protein coding gene
505	Atp13a1	-1.18268	-0.242058	0.153064	0.815127	ATPase type 13A1	Q9EPE9	protein coding gene
506	Atp1a1	-1.0343	-0.0486597	0.0668237	1.17507	ATPase, Na+/K+ transporting, alpha 1 polypeptide	Q8VDN2	protein coding gene
507	Atp1a2	1.15943	0.213418	0.00036989	3.43193	ATPase, Na+/K+ transporting, alpha 2 polypeptide	Q6PIE5	protein coding gene
508	Atp1a3	1.29631	0.374415	0.000673327	3.17177	ATPase, Na+/K+ transporting, alpha 3 polypeptide	A0A0G2JGX4;Q6PIC6	protein coding gene
509	Atp1a4	1.21951	0.286307	0.329697	0.481884	ATPase, Na+/K+ transporting, alpha 4 polypeptide	Q9WV27	protein coding gene
510	Atp1b1	1.21663	0.282885	0.100394	0.998292	ATPase, Na+/K+ transporting, beta 1 polypeptide	P14094	protein coding gene
511	Atp1b2	-1.08856	-0.122427	0.0297609	1.52635	ATPase, Na+/K+ transporting, beta 2 polypeptide	P14231	protein coding gene
512	Atp1b3	1.22793	0.296225	0.0691141	1.16043	ATPase, Na+/K+ transporting, beta 3 polypeptide	P97370	protein coding gene
513	Atp2a1	-1.46074	-0.5467	0.0295424	1.52955	ATPase, Ca++ transporting, cardiac muscle, fast twitch 1	Q8R429	protein coding gene
514	Atp2a2	1.01404	0.0201078	0.318871	0.496385	ATPase, Ca++ transporting, cardiac muscle, slow twitch 2	O55143	protein coding gene
515	Atp2a3	-1.7728	-0.82603	0.401121	0.396725	ATPase, Ca++ transporting, ubiquitous	B1ATS4;B1ATS5;E9Q559;Q64518;Q64518-2;Q64518-3	protein coding gene
516	Atp2b1	1.20811	0.272755	0.438249	0.358279	ATPase, Ca++ transporting, plasma membrane 1	G5E829	protein coding gene
517	Atp2b2	1.82941	0.871378	3.2493e-05	4.48821	ATPase, Ca++ transporting, plasma membrane 2	F8WHB1;Q3UHH0;Q9R0K7	protein coding gene
518	Atp2b3	1.48148	0.56704	0.293428	0.532498	ATPase, Ca++ transporting, plasma membrane 3	A2ALL9;Q0VF55;Q8C048	protein coding gene
519	Atp2b4	1.47136	0.557145	0.0002892	3.5388	ATPase, Ca++ transporting, plasma membrane 4	E9Q828;F7AAP4;Q6Q477;Q6Q477-2	protein coding gene
520	Atp2c1	-1.71979	-0.782232	0.00037289	3.42842	ATPase, Ca++-sequestering	H3BL44;Q3UZR5;Q80XR2	protein coding gene
521	Atp5a1	1.081	0.112368	0.405156	0.392378	ATP synthase, H+ transporting, mitochondrial F1 complex, alpha subunit 1	Q03265	protein coding gene
522	Atp5b	1.09505	0.130994	0.236815	0.62559	ATP synthase, H+ transporting mitochondrial F1 complex, beta subunit	P56480	protein coding gene
523	Atp5c1	1.15088	0.202741	0.318871	0.496385	ATP synthase, H+ transporting, mitochondrial F1 complex, gamma polypeptide 1	Q8C2Q8;Q91VR2	protein coding gene
524	Atp5d	1.27827	0.35419	0.0124352	1.90535	ATP synthase, H+ transporting, mitochondrial F1 complex, delta subunit	Q9D3D9	protein coding gene
525	Atp5e	1.14774	0.198795	0.0138124	1.85973	ATP synthase, H+ transporting, mitochondrial F1 complex, epsilon subunit	P56382	protein coding gene
526	Atp5h	1.12887	0.174877	5.13255e-06	5.28967	ATP synthase, H+ transporting, mitochondrial F0 complex, subunit D	Q9DCX2	protein coding gene
527	Atp5j	1.49674	0.581821	0.00135721	2.86735	ATP synthase, H+ transporting, mitochondrial F0 complex, subunit F	P97450	protein coding gene
528	Atp5j2	1.09701	0.133576	0.0353157	1.45203	ATP synthase, H+ transporting, mitochondrial F0 complex, subunit F2	F8WHP8;P56135	protein coding gene
529	Atp5k	1.15071	0.202525	0.0591759	1.22786	ATP synthase, H+ transporting, mitochondrial F1F0 complex, subunit E	Q06185	protein coding gene
530	Atp5l	1.27254	0.347712	0.0558132	1.25326	ATP synthase, H+ transporting, mitochondrial F0 complex, subunit G	Q9CPQ8	protein coding gene
531	Atp5md	1.10362	0.142246	0.0733675	1.1345	ATP synthase membrane subunit DAPIT	Q78IK2	protein coding gene
532	Atp5mpl	1.18407	0.243748	0.438249	0.358279	ATP synthase membrane subunit 6.8PL	P56379	protein coding gene
533	Atp5o	1.07992	0.110919	0.180623	0.743227	ATP synthase, H+ transporting, mitochondrial F1 complex, O subunit	Q9DB20	protein coding gene
534	Atp5pb	1.03702	0.0524385	0.337732	0.471428	ATP synthase peripheral stalk-membrane subunit b	Q9CQQ7	protein coding gene
535	Atp6ap1	-1.25363	-0.326107	0.0532589	1.27361	ATPase, H+ transporting, lysosomal accessory protein 1	Q3TKX1;Q9R1Q9	protein coding gene
536	Atp6ap2	1.10173	0.139765	0.357743	0.446429	ATPase, H+ transporting, lysosomal accessory protein 2	Q9CYN9	protein coding gene
537	Atp6v0a1	-1.25545	-0.328201	0.0362872	1.44025	ATPase, H+ transporting, lysosomal V0 subunit A1	K3W4T3;Q9Z1G4-2;Q9Z1G4-3	protein coding gene
538	Atp6v0a2	1.0532	0.0747824	0.19429	0.71155	ATPase, H+ transporting, lysosomal V0 subunit A2	P15920	protein coding gene
539	Atp6v0c	-1.60104	-0.679014	0.000789202	3.10281	ATPase, H+ transporting, lysosomal V0 subunit C	E9Q9C5;P63082	protein coding gene
540	Atp6v0d1	-1.08614	-0.119205	0.104667	0.980191	ATPase, H+ transporting, lysosomal V0 subunit D1	P51863	protein coding gene
541	Atp6v1a	-1.16329	-0.218206	0.00220684	2.65623	ATPase, H+ transporting, lysosomal V1 subunit A	P50516	protein coding gene
542	Atp6v1b2	-1.11941	-0.162745	0.00139697	2.85481	ATPase, H+ transporting, lysosomal V1 subunit B2	P62814	protein coding gene
543	Atp6v1c1	1.09149	0.126302	0.229769	0.638709	ATPase, H+ transporting, lysosomal V1 subunit C1	Q9Z1G3	protein coding gene
544	Atp6v1d	1.07264	0.101171	0.2605	0.584192	ATPase, H+ transporting, lysosomal V1 subunit D	P57746	protein coding gene
545	Atp6v1e1	-1.05303	-0.0745405	0.402972	0.394726	ATPase, H+ transporting, lysosomal V1 subunit E1	P50518	protein coding gene
546	Atp6v1f	1.03037	0.0431584	0.0586662	1.23161	ATPase, H+ transporting, lysosomal V1 subunit F	Q9D1K2	protein coding gene
547	Atp6v1g1	-1.00473	-0.00680342	0.0584915	1.23291	ATPase, H+ transporting, lysosomal V1 subunit G1	Q9CR51	protein coding gene
548	Atp6v1g2	1.3562	0.439573	0.016886	1.77247	ATPase, H+ transporting, lysosomal V1 subunit G2	Q9WTT4	protein coding gene
549	Atp6v1h	-1.05735	-0.0804581	0.00832269	2.07974	ATPase, H+ transporting, lysosomal V1 subunit H	A0A0A6YX18;Q8BVE3	protein coding gene
550	Atp8a1	-1.5513	-0.633475	8.85009e-07	6.05305	ATPase, aminophospholipid transporter (APLT), class I, type 8A, member 1	P70704;P70704-3	protein coding gene
551	Atp8a2	1.54673	0.629218	0.00720967	2.14208	ATPase, aminophospholipid transporter-like, class I, type 8A, member 2	P98200	protein coding gene
552	Atp9a	-1.13107	-0.177687	0.00171531	2.76566	ATPase, class II, type 9A	A2AQC3;O70228;Q8C288;Q8C4G3	protein coding gene
553	Atp9b	-1.06605	-0.0922804	0.412059	0.38504	ATPase, class II, type 9B	A0A286YCV0;D3YV00;P98195;P98195-2	protein coding gene
554	Atpaf1	1.55422	0.63619	0.413242	0.383796	ATP synthase mitochondrial F1 complex assembly factor 1	H3BLL2;Q811I0	protein coding gene
555	Atpif1	-1.03694	-0.0523358	0.0891924	1.04967	ATPase inhibitory factor 1	E9PV44	protein coding gene
556	Atrip	1.58445	0.663986	0.127083	0.895913	ATR interacting protein	E9Q6L5;I6L9G2;Q8BMG1	protein coding gene
557	Atrn	-1.05963	-0.0835574	0.415756	0.381162	attractin	Q9WU60	protein coding gene
558	Atrnl1	-2.7645	-1.46702	0.00650868	2.18651	attractin like 1	Q6A051;Q6A051-2	protein coding gene
559	Atrx	-1.122	-0.166072	0.14011	0.853531	ATRX, chromatin remodeler	Q61687	protein coding gene
560	Atxn10	1.04094	0.0578909	0.00993036	2.00304	ataxin 10	P28658	protein coding gene
561	Atxn2	1.10196	0.140071	0.0956657	1.01924	ataxin 2	E9QM77;O70305	protein coding gene
562	Atxn2l	-1.21211	-0.277525	0.315945	0.500388	ataxin 2-like	A0A0U1RPL0;Q7TQH0;Q7TQH0-2;Q7TQH0-3	protein coding gene
563	AU040320	-3.55077	-1.82813	0.0454997	1.34199	expressed sequence AU040320	Q8K135;Q8K135-2;Z4YK56	protein coding gene
564	Auh	1.19492	0.256918	0.243131	0.614159	AU RNA binding protein/enoyl-coenzyme A hydratase	A0A0R4J023;Q9JLZ3	protein coding gene
565	Aup1	1.02732	0.0388892	0.290255	0.53722	ancient ubiquitous protein 1	A0A0N4SVA6;P70295;Q3U3K9	protein coding gene
566	Avil	-2.04587	-1.03271	3.93326e-13	12.4052	advillin	O88398	protein coding gene
567	Axin1	-1.29887	-0.377259	0.0743745	1.12858	axin 1	E9QMJ8;O35625;O35625-2;Q14DJ8	protein coding gene
568	Axl	1.21341	0.279066	0.111892	0.951201	AXL receptor tyrosine kinase	Q00993;Q6PE80	protein coding gene
569	Azgp1	1.34695	0.429699	0.184156	0.734814	alpha-2-glycoprotein 1, zinc	Q64726	protein coding gene
570	B2m	1.41678	0.502616	0.125847	0.900157	beta-2 microglobulin	P01887	protein coding gene
571	B3gat3	-1.24084	-0.31132	6.15965e-07	6.21044	beta-1,3-glucuronyltransferase 3 (glucuronosyltransferase I)	P58158	protein coding gene
572	B3glct	1.29851	0.376852	0.0355893	1.44868	beta-3-glucosyltransferase	Q8BHT6	protein coding gene
573	B4galnt1	1.03838	0.0543324	0.216498	0.664547	beta-1,4-N-acetyl-galactosaminyl transferase 1	Q09200	protein coding gene
574	B4gat1	-1.33442	-0.416214	0.000550059	3.25959	beta-1,4-glucuronyltransferase 1	Q8BWP8;Q8BWP8-2	protein coding gene
575	Babam1	1.03438	0.0487646	0.295222	0.529851	BRISC and BRCA1 A complex member 1	Q3UI43	protein coding gene
576	Babam2	-1.03326	-0.0471986	0.101614	0.993047	BRISC and BRCA1 A complex member 2	D3Z7P0;Q8K3W0	protein coding gene
577	Bad	1.05894	0.0826167	0.107831	0.967255	BCL2-associated agonist of cell death	Q3U9H3;Q61337	protein coding gene
578	Bag1	4.9148	2.29713	0.294709	0.530606	BCL2-associated athanogene 1	A0A1L1SRT0;F6TCF9;Q60739;Q60739-2	protein coding gene
579	Bag3	1.03317	0.0470728	0.0427717	1.36884	BCL2-associated athanogene 3	Q9JLV1	protein coding gene
580	Bag4	2.62983	1.39497	0.382723	0.417116	BCL2-associated athanogene 4	Q8CI61	protein coding gene
581	Bag5	1.10334	0.141882	0.302814	0.518825	BCL2-associated athanogene 5	Q8CI32	protein coding gene
582	Bag6	-1.07285	-0.101453	0.302651	0.519059	BCL2-associated athanogene 6	Q3UF95;Q9Z1R2	protein coding gene
583	Bahcc1	-1.22877	-0.29721	0.20779	0.682375	BAH domain and coiled-coil containing 1	E9Q7G4;Q3UHR0	protein coding gene
584	Baiap2	1.28376	0.360376	0.211426	0.674841	brain-specific angiogenesis inhibitor 1-associated protein 2	B1AZ46;Q8BKX1;Q8BKX1-2;Q8BKX1-3	protein coding gene
585	Baiap2l1	1.92793	0.947056	0.000153192	3.81476	BAI1-associated protein 2-like 1	Q9DBJ3	protein coding gene
586	Banf1	1.32843	0.409724	0.0294318	1.53118	BAF nuclear assembly factor 1	O54962	protein coding gene
587	Basp1	-1.7744	-0.827335	5.1628e-06	5.28711	brain abundant, membrane attached signal protein 1	Q91XV3	protein coding gene
588	Bax	-1.00655	-0.00941975	0.392125	0.406576	BCL2-associated X protein	A0A1B0GT81;Q07813	protein coding gene
589	Baz1b	1.02106	0.03007	0.254687	0.593993	bromodomain adjacent to zinc finger domain, 1B	Q9Z277	protein coding gene
590	Bcam	1.30626	0.38544	0.439867	0.356679	basal cell adhesion molecule	Q9R069	protein coding gene
591	Bcap29	-1.6396	-0.713344	0.0279684	1.55333	B cell receptor associated protein 29	Q61334	protein coding gene
592	Bcap31	1.0172	0.0245976	0.0749656	1.12514	B cell receptor associated protein 31	Q61335	protein coding gene
593	Bcas1	1.17596	0.233835	0.366028	0.436486	brain enriched myelin associated protein 1	Q80YN3	protein coding gene
594	Bcas2	1.10298	0.141409	0.356466	0.447982	BCAS2 pre-mRNA processing factor	Q9D287	protein coding gene
595	Bcas3	-1.10938	-0.149758	0.181639	0.740792	BCAS3 microtubule associated cell migration factor	B1AR74;Q0VF62;Q8CCN5	protein coding gene
596	Bcat1	1.86447	0.898765	4.06771e-11	10.3907	branched chain aminotransferase 1, cytosolic	P24288;Q8CBC8	protein coding gene
597	Bcat2	-1.19604	-0.258269	0.135745	0.867275	branched chain aminotransferase 2, mitochondrial	O35855	protein coding gene
598	Bccip	1.08046	0.111645	0.170528	0.768205	BRCA2 and CDKN1A interacting protein	Q9CWI3	protein coding gene
599	Bckdha	1.08358	0.115807	0.00626221	2.20327	branched chain ketoacid dehydrogenase E1, alpha polypeptide	P50136;Q3U3J1	protein coding gene
600	Bckdhb	1.20469	0.268662	0.00323168	2.49057	branched chain ketoacid dehydrogenase E1, beta polypeptide	Q6P3A8	protein coding gene
601	Bckdk	1.06618	0.0924514	0.316451	0.499693	branched chain ketoacid dehydrogenase kinase	A0A0U1RNL7;A0A0U1RPT4;D3Z7R0;O55028	protein coding gene
602	Bcl2	-1.0249	-0.0354764	0.324335	0.489007	B cell leukemia/lymphoma 2	P10417;P10417-2	protein coding gene
603	Bcl2l1	-1.13583	-0.183744	0.155362	0.808656	BCL2-like 1	A2AHX8;A2AHX9;Q64373;Q64373-2;Q64373-3;Q64373-4;Q9QWX2	protein coding gene
604	Bcl2l13	-1.3123	-0.392098	0.00589821	2.22928	BCL2-like 13 (apoptosis facilitator)	P59017	protein coding gene
605	Bcl2l14	1.27103	0.345996	0.153882	0.812812	BCL2-like 14 (apoptosis facilitator)	Q9CPT0	protein coding gene
606	Bclaf1	-1.12715	-0.172679	0.34581	0.461163	BCL2-associated transcription factor 1	Q8K019;Q8K019-2	protein coding gene
607	Bcr	1.0159	0.0227595	0.435948	0.360566	BCR activator of RhoGEF and GTPase	Q6PAJ1	protein coding gene
608	Bcs1l	-1.01698	-0.024293	0.235765	0.627521	BCS1-like (yeast)	Q9CZP5	protein coding gene
609	Bdh1	1.14849	0.199738	0.0448101	1.34862	3-hydroxybutyrate dehydrogenase, type 1	Q80XN0	protein coding gene
610	Bdh2	1.66934	0.739276	0.0310087	1.50852	3-hydroxybutyrate dehydrogenase, type 2	G3UWD3;Q8JZV9	protein coding gene
611	Becn1	-1.15002	-0.201664	0.408131	0.389201	beclin 1, autophagy related	O88597	protein coding gene
612	Bend7	1.42385	0.509795	0.415309	0.381628	BEN domain containing 7	A2AMN2;Q8BSV3;Q8BSV3-2;Q8BSV3-3	protein coding gene
613	Bet1	1.05685	0.0797735	0.361156	0.442305	Bet1 golgi vesicular membrane trafficking protein	O35623	protein coding gene
614	Bgn	1.77724	0.82964	1.65966e-06	5.77998	biglycan	P28653	protein coding gene
615	Bhlhe41	1.10139	0.139322	0.156626	0.805135	basic helix-loop-helix family, member e41	Q99PV5	protein coding gene
616	Bicd2	-1.03386	-0.048036	0.236195	0.626728	BICD cargo adaptor 2	Q921C5;Q921C5-2	protein coding gene
617	Bid	-1.20511	-0.269159	0.0652282	1.18556	BH3 interacting domain death agonist	P70444	protein coding gene
618	Bin1	-1.27974	-0.355847	0.016688	1.7776	bridging integrator 1	O08539-2	protein coding gene
619	Birc6	-1.04158	-0.0587688	0.016886	1.77247	baculoviral IAP repeat-containing 6	O88738;O88738-2;O88738-3;S4R1L5;S4R2P8	protein coding gene
620	Blmh	1.17488	0.23251	0.232139	0.634252	bleomycin hydrolase	Q8R016	protein coding gene
621	Bloc1s1	1.04854	0.0683815	0.41498	0.381973	biogenesis of lysosomal organelles complex-1, subunit 1	D3YVM8;O55102	protein coding gene
622	Bloc1s2	-1.04192	-0.0592509	0.149987	0.823946	biogenesis of lysosomal organelles complex-1, subunit 2	Q9CWG9	protein coding gene
623	Bloc1s5	-1.0454	-0.0640617	0.320234	0.494533	biogenesis of lysosomal organelles complex-1, subunit 5, muted	Q8R015	protein coding gene
624	Blvra	1.23312	0.302313	0.029125	1.53573	biliverdin reductase A	Q9CY64	protein coding gene
625	Blvrb	1.22072	0.287738	0.105285	0.977632	biliverdin reductase B (flavin reductase (NADPH))	Q923D2	protein coding gene
626	Bmi1	-1.21595	-0.282084	0.273253	0.563434	Bmi1 polycomb ring finger oncogene	A2ASR7;A2ASR8;P25916	protein coding gene
627	Bmpr2	-1.95558	-0.967598	0.446181	0.350489	bone morphogenetic protein receptor, type II (serine/threonine kinase)	O35607	protein coding gene
628	Bnip1	-1.05656	-0.0793766	0.218795	0.659962	BCL2/adenovirus E1B interacting protein 1	Q6QD59	protein coding gene
629	Bnip2	-1.26342	-0.337329	0.107361	0.969153	BCL2/adenovirus E1B interacting protein 2	G5E8U9;O54940;Q91VL0	protein coding gene
630	Bnip3	1.06456	0.0902555	0.130112	0.885682	BCL2/adenovirus E1B interacting protein 3	A0A1B0GT26;O55003	protein coding gene
631	Bnip3l	-1.29336	-0.371122	0.0248706	1.60431	BCL2/adenovirus E1B interacting protein 3-like	Q91Z78;Q9Z2F7	protein coding gene
632	Bod1	1.22225	0.289537	0.0698102	1.15608	biorientation of chromosomes in cell division 1	Q5SQY2	protein coding gene
633	Bok	1.06062	0.0849103	0.401642	0.396161	BCL2-related ovarian killer	A0A087WR00;O35425;O35425-2	protein coding gene
634	Bola1	1.27599	0.351621	5.72116e-07	6.24252	bolA-like 1 (E. coli)	Q9D8S9	protein coding gene
635	Bola2	1.13406	0.181503	0.17106	0.766852	bolA-like 2 (E. coli)	Q8BGS2	protein coding gene
636	Borcs5	1.14552	0.196	0.247986	0.605572	BLOC-1 related complex subunit 5	E9Q2W8;Q9D920	protein coding gene
637	Borcs6	1.13495	0.182626	0.428094	0.36846	BLOC-1 related complex subunit 6	Q9D6W8	protein coding gene
638	Borcs7	1.42438	0.510329	0.00494195	2.3061	BLOC-1 related complex subunit 7	Q9CRC6	protein coding gene
639	Bpgm	1.27257	0.347746	0.053969	1.26786	2,3-bisphosphoglycerate mutase	P15327	protein coding gene
640	Bphl	-1.10992	-0.150454	0.045564	1.34138	biphenyl hydrolase-like (serine hydrolase, breast epithelial mucin-associated antigen)	Q8R164	protein coding gene
641	Bpnt1	1.03459	0.0490546	0.265943	0.575211	3'(2'), 5'-bisphosphate nucleotidase 1	Q9Z0S1	protein coding gene
642	Bpnt2	-1.19229	-0.253731	0.420118	0.376629	3'(2'), 5'-bisphosphate nucleotidase 2	Q80V26	protein coding gene
643	Braf	1.16259	0.217346	0.0124394	1.9052	Braf transforming gene	F6SZ47;P28028	protein coding gene
644	Brap	-1.32147	-0.402141	0.00689052	2.16175	BRCA1 associated protein	Q99MP8;Q99MP8-2	protein coding gene
645	Brcc3	-1.02441	-0.0347947	0.294212	0.53134	BRCA1/BRCA2-containing complex, subunit 3	P46737	protein coding gene
646	Bri3bp	1.25996	0.333379	0.00148489	2.8283	Bri3 binding protein	Q8BXV2	protein coding gene
647	Brk1	-1.06063	-0.0849168	0.28342	0.54757	BRICK1, SCAR/WAVE actin-nucleating complex subunit	Q91VR8	protein coding gene
648	Brox	-1.07374	-0.102647	0.00973993	2.01144	BRO1 domain and CAAX motif containing	Q8K2Q7	protein coding gene
649	Brsk1	1.03026	0.0430019	0.332097	0.478735	BR serine/threonine kinase 1	Q5RJI5	protein coding gene
650	Brsk2	1.11399	0.155735	0.0291361	1.53557	BR serine/threonine kinase 2	G3UWV4;G3UXM5;Q69Z98;Q69Z98-2;Q69Z98-3;Q69Z98-4	protein coding gene
651	Bsdc1	1.50221	0.587084	0.0214617	1.66834	BSD domain containing 1	Q80Y55	protein coding gene
652	Bsg	1.28219	0.358615	2.54873e-17	16.5937	basigin	K3W4Q8;P18572;P18572-2	protein coding gene
653	Bst2	1.18981	0.250737	0.122551	0.911683	bone marrow stromal cell antigen 2	Q8R2Q8	protein coding gene
654	Btbd1	1.1775	0.235723	0.369717	0.432131	BTB (POZ) domain containing 1	P58544	protein coding gene
655	Btd	-1.28851	-0.365705	0.101703	0.992665	biotinidase	A0A0R4J131;Q8CIF4	protein coding gene
656	Btf3	-1.30747	-0.386781	0.000317498	3.49826	basic transcription factor 3	Q64152-2	protein coding gene
657	Btf3l4	-1.13114	-0.177783	0.0416421	1.38047	basic transcription factor 3-like 4	Q9CQH7	protein coding gene
658	Bub3	-1.04538	-0.0640301	0.131821	0.880015	BUB3 mitotic checkpoint protein	A0A140LHA2;Q9WVA3	protein coding gene
659	Bud31	-1.10425	-0.143066	0.343873	0.463602	BUD31 homolog	Q6PGH1;Q6PGH1-2	protein coding gene
660	Bzw1	-1.08717	-0.120573	0.165922	0.780095	basic leucine zipper and W2 domains 1	A0A087WQS2;Q9CQC6	protein coding gene
661	Bzw2	-1.03469	-0.0491918	0.030936	1.50954	basic leucine zipper and W2 domains 2	Q91VK1	protein coding gene
662	C030006K11Rik	1.55255	0.634644	0.00197891	2.70357	RIKEN cDNA C030006K11 gene	Q8VE95	protein coding gene
663	C1galt1c1	-1.64216	-0.715593	0.121221	0.916422	C1GALT1-specific chaperone 1	Q9JMG2	protein coding gene
664	C1qa	-1.04543	-0.0640971	0.37853	0.421899	complement component 1, q subcomponent, alpha polypeptide	P98086	protein coding gene
665	C1qb	1.14986	0.201456	0.126074	0.899375	complement component 1, q subcomponent, beta polypeptide	P14106	protein coding gene
666	C1qbp	1.03541	0.0502061	0.307944	0.511528	complement component 1, q subcomponent binding protein	O35658;Q8R5L1	protein coding gene
667	C1ql3	1.12114	0.164962	0.243915	0.612761	C1q-like 3	Q9ESN4	protein coding gene
668	C2cd2	1.07488	0.104176	0.344845	0.462377	C2 calcium-dependent domain containing 2	E9Q3C1	protein coding gene
669	C2cd2l	-1.42975	-0.515767	0.0980342	1.00862	C2 calcium-dependent domain containing 2-like	Q80X80;Q8CAA2	protein coding gene
670	C3	1.75881	0.814603	7.76705e-13	12.1097	complement component 3	P01027	protein coding gene
671	C4b	1.69496	0.761248	0.0104276	1.98182	complement component 4B (Chido blood group)	P01029	protein coding gene
672	C4bp	1.48065	0.566229	0.00428461	2.36809	complement component 4 binding protein	P08607	protein coding gene
673	C7	1.22893	0.297406	0.267101	0.573324	complement component 7	D3YXF5	protein coding gene
674	C77080	1.03423	0.0485554	0.0601919	1.22046	expressed sequence C77080	A2A7S8-2	protein coding gene
675	C8a	-1.08858	-0.122447	0.331694	0.479263	complement component 8, alpha polypeptide	Q8K182	protein coding gene
676	C8b	1.14839	0.199616	0.222453	0.652761	complement component 8, beta polypeptide	Q8BH35	protein coding gene
677	C8g	1.17446	0.231998	0.152415	0.816971	complement component 8, gamma polypeptide	Q8VCG4;Q9DAC2	protein coding gene
678	C9	1.2345	0.303931	0.325623	0.487285	complement component 9	A0A0R4J032;P06683	protein coding gene
679	Cab39	-1.13603	-0.183998	0.02792	1.55408	calcium binding protein 39	Q06138	protein coding gene
680	Cab39l	-1.35859	-0.44211	0.00550823	2.25899	calcium binding protein 39-like	Q9DB16	protein coding gene
681	Cacna2d1	-1.42812	-0.514117	8.79652e-05	4.05569	calcium channel, voltage-dependent, alpha2/delta subunit 1	O08532-5	protein coding gene
682	Cacnb1	-1.5789	-0.658924	0.0811162	1.09089	calcium channel, voltage-dependent, beta 1 subunit	A0A0R4J194;A2A542;A2A543;A2A545;Q8R3Z5;Q8R3Z5-2;Q8R3Z5-3;Q8R3Z5-4	protein coding gene
683	Cacnb3	-1.47383	-0.559571	0.0093698	2.02827	calcium channel, voltage-dependent, beta 3 subunit	D3Z3Z3;P54285	protein coding gene
684	Cacnb4	-1.25415	-0.32671	0.0103651	1.98443	calcium channel, voltage-dependent, beta 4 subunit	J3QK20;Q8R0S4;Q8R0S4-1;Q8R0S4-2	protein coding gene
685	Cacybp	-1.06673	-0.0931959	0.158972	0.798678	calcyclin binding protein	Q9CXW3	protein coding gene
686	Cad	1.14082	0.190073	0.444531	0.352098	carbamoyl-phosphate synthetase 2, aspartate transcarbamylase, and dihydroorotase	B2RQC6;E9QAI5	protein coding gene
687	Cadm1	-1.39824	-0.483612	0.00204876	2.68851	cell adhesion molecule 1	Q8R5M8-4	protein coding gene
688	Cadm2	-1.84638	-0.884702	0.00771318	2.11277	cell adhesion molecule 2	G3UZM4;Q8BLQ9;Q8BLQ9-2;Q8BLQ9-3	protein coding gene
689	Cadm3	1.30662	0.385841	0.34703	0.459633	cell adhesion molecule 3	K4DI58;Q99N28	protein coding gene
690	Cadm4	1.22365	0.29119	0.295399	0.529591	cell adhesion molecule 4	Q8R464	protein coding gene
691	Cadps	-1.12619	-0.171452	2.2892e-05	4.64032	Ca2+-dependent secretion activator	Q80TJ1-4	protein coding gene
692	Calb1	1.57194	0.652544	0.00136196	2.86583	calbindin 1	P12658	protein coding gene
693	Calb2	-1.04541	-0.0640624	0.243967	0.612669	calbindin 2	Q08331	protein coding gene
694	Calca	-14.4082	-3.84882	0.00136412	2.86515	calcitonin/calcitonin-related polypeptide, alpha	Q99JA0	protein coding gene
695	Calcoco1	-1.48873	-0.574084	0.353264	0.451901	calcium binding and coiled coil domain 1	A0A2R8VHU8;E9Q7U2;Q8CGU1	protein coding gene
696	Calhm5	1.19564	0.257784	0.178449	0.748486	calcium homeostasis modulator family member 5	Q8R100	protein coding gene
697	Calm1	1.26124	0.334837	3.86323e-17	16.413	calmodulin 1	P0DP26;P0DP27;P0DP28;Q3UKW2	protein coding gene
698	Calr	1.03217	0.0456739	0.387874	0.411309	calreticulin	P14211	protein coding gene
699	Calu	1.27436	0.349771	0.0107191	1.96984	calumenin	O35887	protein coding gene
700	Camk1	1.18149	0.240608	0.000276749	3.55791	calcium/calmodulin-dependent protein kinase I	Q91YS8	protein coding gene
701	Camk1d	1.25578	0.328587	0.0248473	1.60472	calcium/calmodulin-dependent protein kinase ID	Q8BW96;Q8BW96-3	protein coding gene
702	Camk2a	-16.0404	-4.00364	5.47233e-17	16.2618	calcium/calmodulin-dependent protein kinase II alpha	F8WIS9;P11798	protein coding gene
703	Camk2b	1.08362	0.115866	0.112499	0.948853	calcium/calmodulin-dependent protein kinase II, beta	P28652;Q5SVI0;Q5SVI1;Q5SVI2;Q5SVJ0;Q5SVJ1;Q68EG2	protein coding gene
704	Camk2d	-1.42347	-0.509411	3.75779e-07	6.42507	calcium/calmodulin-dependent protein kinase II, delta	E9Q1W0	protein coding gene
705	Camk2g	-1.21529	-0.281304	0.00509002	2.29328	calcium/calmodulin-dependent protein kinase II gamma	Q923T9;Q923T9-2;Q923T9-3	protein coding gene
706	Camk2n2	1.83168	0.873165	0.0712028	1.1475	calcium/calmodulin-dependent protein kinase II inhibitor 2	Q78WH7	protein coding gene
707	Camk4	1.07181	0.100045	0.165294	0.781744	calcium/calmodulin-dependent protein kinase IV	Q8BGR3	protein coding gene
708	Camkk1	1.24286	0.313659	0.250477	0.601233	calcium/calmodulin-dependent protein kinase kinase 1, alpha	Q8VBY2	protein coding gene
709	Camkv	1.51854	0.602684	0.263557	0.579126	CaM kinase-like vesicle-associated	A0A0A6YW88;Q3UHL1	protein coding gene
710	Caml	-1.19294	-0.254516	0.0070499	2.15182	calcium modulating ligand	P49070	protein coding gene
711	Camp	1.18742	0.24783	0.134463	0.871398	cathelicidin antimicrobial peptide	P51437	protein coding gene
712	Camsap2	-1.15305	-0.205459	0.00912961	2.03955	calmodulin regulated spectrin-associated protein family, member 2	A0A0A6YY67;H7BX08;Q8C1B1;Q8C1B1-2	protein coding gene
713	Camsap3	-1.50371	-0.588531	0.257132	0.589844	calmodulin regulated spectrin-associated protein family, member 3	Q80VC9;Q80VC9-10;Q80VC9-11;Q80VC9-12;Q80VC9-14;Q80VC9-2;Q80VC9-3;Q80VC9-4;Q80VC9-5	protein coding gene
714	Cand1	1.07253	0.101012	0.00132677	2.87721	cullin associated and neddylation disassociated 1	Q6ZQ38	protein coding gene
715	Cand2	1.4647	0.55061	0.223574	0.650579	cullin-associated and neddylation-dissociated 2 (putative)	Q6ZQ73	protein coding gene
716	Canx	-1.06231	-0.0871995	0.00559958	2.25184	calnexin	P35564	protein coding gene
717	Cap1	1.14639	0.197092	0.134418	0.871541	CAP, adenylate cyclase-associated protein 1 (yeast)	P40124	protein coding gene
718	Cap2	1.14049	0.189654	3.04559e-06	5.51633	CAP, adenylate cyclase-associated protein, 2 (yeast)	Q9CYT6	protein coding gene
719	Capg	1.37021	0.454402	0.011434	1.9418	capping protein (actin filament), gelsolin-like	P24452	protein coding gene
720	Capn1	-1.05776	-0.0810106	0.0365341	1.4373	calpain 1	O35350	protein coding gene
721	Capn2	1.19933	0.262223	0.302987	0.518576	calpain 2	O08529	protein coding gene
722	Capn5	1.71301	0.776533	1.11537e-07	6.95258	calpain 5	O08688	protein coding gene
723	Capns1	1.14749	0.198477	0.40632	0.391131	calpain, small subunit 1	A0A0R4IZW8;O88456	protein coding gene
724	Caprin1	-1.21522	-0.281214	0.0721051	1.14203	cell cycle associated protein 1	Q60865	protein coding gene
725	Capza1	1.33288	0.414543	0.148605	0.827968	capping protein (actin filament) muscle Z-line, alpha 1	P47753;Q5RKN9	protein coding gene
726	Capza2	1.13269	0.179747	0.147703	0.830611	capping protein (actin filament) muscle Z-line, alpha 2	P47754	protein coding gene
727	Capzb	1.06901	0.0962787	0.172391	0.763484	capping protein (actin filament) muscle Z-line, beta	P47757	protein coding gene
728	Car1	1.4101	0.495794	0.40853	0.388776	carbonic anhydrase 1	P13634	protein coding gene
729	Car13	1.61066	0.687654	0.0621293	1.2067	carbonic anhydrase 13	Q9D6N1	protein coding gene
730	Car2	1.49606	0.581167	0.416439	0.380449	carbonic anhydrase 2	P00920	protein coding gene
731	Car3	1.45748	0.543475	0.450707	0.346106	carbonic anhydrase 3	P16015	protein coding gene
732	Car4	1.90376	0.928855	0.131278	0.881808	carbonic anhydrase 4	Q64444	protein coding gene
733	Car5a	-1.16061	-0.214881	0.0585349	1.23258	carbonic anhydrase 5a, mitochondrial	P23589	protein coding gene
734	Card19	-1.16333	-0.218259	0.018112	1.74203	caspase recruitment domain family, member 19	Q9D1I2	protein coding gene
735	Carhsp1	-1.92811	-0.947189	1.01649e-08	7.9929	calcium regulated heat stable protein 1	Q9CR86	protein coding gene
736	Carm1	-1.2229	-0.290308	0.355506	0.449153	coactivator-associated arginine methyltransferase 1	D3YUP1;Q9WVG6;Q9WVG6-2	protein coding gene
737	Carmil2	1.20109	0.264346	0.439315	0.357224	capping protein regulator and myosin 1 linker 2	Q3V3V9;S0DHL8	protein coding gene
738	Carmil3	1.01125	0.0161395	0.435527	0.360985	capping protein regulator and myosin 1 linker 3	Q3UFQ8	protein coding gene
739	Cars	-1.00083	-0.00120358	0.00810097	2.09146	cysteinyl-tRNA synthetase	Q9ER72	protein coding gene
740	Cask	1.28269	0.359176	0.115109	0.938892	calcium/calmodulin-dependent serine protein kinase (MAGUK family)	O70589-3	protein coding gene
741	Caskin1	-1.24291	-0.313716	0.00132677	2.87721	CASK interacting protein 1	Q6P9K8	protein coding gene
742	Caskin2	1.13781	0.186265	0.209596	0.678618	CASK-interacting protein 2	Q8VHK1	protein coding gene
743	Casp1	1.38847	0.473493	0.375016	0.42595	caspase 1	P29452	protein coding gene
744	Casp12	1.05201	0.073153	0.107832	0.967253	caspase 12	D6RCG7;O08736	protein coding gene
745	Casp3	-1.20962	-0.274552	0.0325397	1.48759	caspase 3	P70677	protein coding gene
746	Casp6	1.24305	0.313884	0.20919	0.679458	caspase 6	O08738	protein coding gene
747	Casp8	1.83647	0.876937	0.347083	0.459566	caspase 8	A0A087WQT6;O89110	protein coding gene
748	Casp8ap2	1.10514	0.144232	0.36607	0.436435	caspase 8 associated protein 2	Q9WUF3	protein coding gene
749	Casp9	-1.17056	-0.227204	0.223522	0.65068	caspase 9	Q8C3Q9	protein coding gene
750	Casq1	-1.88973	-0.918177	0.199161	0.700795	calsequestrin 1	O09165	protein coding gene
751	Cast	1.28581	0.362677	0.184156	0.734814	calpastatin	P51125;P51125-2;P51125-3	protein coding gene
752	Cat	1.15228	0.204485	0.280623	0.551878	catalase	P24270	protein coding gene
753	Cav1	1.65096	0.723309	0.215511	0.66653	caveolin 1, caveolae protein	P49817	protein coding gene
754	Cav2	1.55158	0.633739	2.6306e-08	7.57995	caveolin 2	Q9WVC3	protein coding gene
755	Cavin1	1.79055	0.840404	0	31.167	caveolae associated 1	O54724	protein coding gene
756	Cavin2	1.75009	0.807425	2.22175e-07	6.6533	caveolae associated 2	Q63918	protein coding gene
757	Cavin3	1.55858	0.640234	0.00605216	2.21809	caveolae associated 3	Q91VJ2	protein coding gene
758	Cbfb	-1.06195	-0.0867116	0.20779	0.682375	core binding factor beta	Q08024	protein coding gene
759	Cbl	1.07316	0.101871	0.229242	0.639706	Casitas B-lineage lymphoma	A0A0U1RQ85;P22682	protein coding gene
760	Cbr1	1.03953	0.0559326	0.317936	0.497661	carbonyl reductase 1	P48758	protein coding gene
761	Cbr2	1.15769	0.211253	0.0250444	1.60129	carbonyl reductase 2	P08074	protein coding gene
762	Cbr3	1.1833	0.242817	0.347674	0.458827	carbonyl reductase 3	Q8K354	protein coding gene
763	Cbr4	1.0341	0.0483784	0.278682	0.554891	carbonyl reductase 4	Q91VT4	protein coding gene
764	Cbx1	-1.01202	-0.0172333	0.212552	0.672535	chromobox 1	P83917	protein coding gene
765	Cbx3	1.09909	0.136311	0.121981	0.91371	chromobox 3	P23198;Q9DCC5	protein coding gene
766	Cbx5	1.21428	0.2801	0.234722	0.629447	chromobox 5	Q61686	protein coding gene
767	Cc2d1a	-1.0787	-0.10929	0.223233	0.651242	coiled-coil and C2 domain containing 1A	Q8K1A6	protein coding gene
768	Cc2d1b	1.02343	0.0334149	0.131749	0.880252	coiled-coil and C2 domain containing 1B	F6XC25;Q8BRN9	protein coding gene
769	Ccar1	-1.11309	-0.154575	0.00306932	2.51296	cell division cycle and apoptosis regulator 1	Q8CH18;Q8CH18-3	protein coding gene
770	Ccar2	-1.01813	-0.0259268	0.422256	0.374424	cell cycle activator and apoptosis regulator 2	Q8VDP4	protein coding gene
771	Ccdc106	-1.03067	-0.0435879	0.11092	0.95499	coiled-coil domain containing 106	E9QPN6;Q3ULM0	protein coding gene
772	Ccdc115	1.09369	0.129205	0.259813	0.585339	coiled-coil domain containing 115	Q8VE99	protein coding gene
773	Ccdc12	-1.2844	-0.361095	0.406903	0.39051	coiled-coil domain containing 12	A0A0G2JF16;Q8R344	protein coding gene
774	Ccdc124	-1.09491	-0.130814	0.0583433	1.23401	coiled-coil domain containing 124	Q9D8X2	protein coding gene
775	Ccdc127	1.80607	0.852853	0.129053	0.889231	coiled-coil domain containing 127	E0CYX9;Q3TC33	protein coding gene
776	Ccdc136	1.32039	0.40096	0.369696	0.432155	coiled-coil domain containing 136	E9QP94;Q3TVA9	protein coding gene
777	Ccdc141	-2.52547	-1.33655	0.000242977	3.61444	coiled-coil domain containing 141	A2AST1;E9Q8Q6	protein coding gene
778	Ccdc190	1.1917	0.253022	0.0547313	1.26176	coiled-coil domain containing 190	Q3URK1	protein coding gene
779	Ccdc22	-1.10981	-0.150316	0.450106	0.346685	coiled-coil domain containing 22	Q9JIG7	protein coding gene
780	Ccdc25	-1.24244	-0.31318	0.41386	0.383147	coiled-coil domain containing 25	Q78PG9	protein coding gene
781	Ccdc43	-1.70255	-0.767696	0.0749519	1.12522	coiled-coil domain containing 43	E9Q2S9;Q9CR29	protein coding gene
782	Ccdc47	-1.24708	-0.318556	0.00582994	2.23434	coiled-coil domain containing 47	Q9D024	protein coding gene
783	Ccdc50	1.12243	0.166626	0.307167	0.512626	coiled-coil domain containing 50	Q810U5;Q810U5-3	protein coding gene
784	Ccdc51	-1.23206	-0.30107	0.00196106	2.70751	coiled-coil domain containing 51	Q3URS9;Q3URS9-2	protein coding gene
785	Ccdc58	1.276	0.351624	0.0950751	1.02193	coiled-coil domain containing 58	Q8R3Q6	protein coding gene
786	Ccdc6	1.07952	0.11039	0.360408	0.443206	coiled-coil domain containing 6	D3YZP9	protein coding gene
787	Ccdc77	1.07965	0.110565	0.332158	0.478655	coiled-coil domain containing 77	Q9CZH8;Q9CZH8-2	protein coding gene
788	Ccdc8	2.60066	1.37888	0.128975	0.889496	coiled-coil domain containing 8	D3YZV8	protein coding gene
789	Ccdc88a	1.01965	0.0280788	0.184156	0.734814	coiled coil domain containing 88A	Q5SNZ0;Q5SNZ0-2;Q5SNZ0-3	protein coding gene
790	Ccdc9	-1.63615	-0.710306	0.164837	0.782945	coiled-coil domain containing 9	Q8VC31	protein coding gene
791	Ccdc90b	1.08056	0.111785	0.126645	0.89741	coiled-coil domain containing 90B	Q8C3X2	protein coding gene
792	Ccdc91	1.09948	0.136816	0.371295	0.430281	coiled-coil domain containing 91	Q9D8L5	protein coding gene
793	Ccdc92	1.1521	0.204272	0.17106	0.766852	coiled-coil domain containing 92	Q8VDN4	protein coding gene
794	Ccdc93	1.00184	0.00265917	0.155362	0.808656	coiled-coil domain containing 93	Q7TQK5	protein coding gene
795	Cchcr1	1.03638	0.0515549	0.409729	0.387503	coiled-coil alpha-helical rod protein 1	G3UWS7;Q8K2I2	protein coding gene
796	Ccnb1	1.25071	0.322743	0.342899	0.464834	cyclin B1	G3UY65;P24860;Q68EM3	protein coding gene
797	Ccndbp1	1.3851	0.469989	0.438598	0.357934	cyclin D-type binding-protein 1	A0A0R4J177;Q3TVC7;Q3TVC7-3	protein coding gene
798	Ccny	1.35405	0.437286	0.0200145	1.69865	cyclin Y	Q8BGU5	protein coding gene
799	Ccp110	-1.12826	-0.174102	0.384755	0.414816	centriolar coiled coil protein 110	A0A140LJ44;Q7TSH4	protein coding gene
800	Ccs	-1.01829	-0.0261536	0.153064	0.815127	copper chaperone for superoxide dismutase	Q9WU84	protein coding gene
801	Ccser2	-1.33316	-0.414846	0.0142409	1.84646	coiled-coil serine rich 2	A0A0R4J2A7;Q3UHI0;Q3UHI0-2;S4R170;S4R211;S4R2U3	protein coding gene
802	Cct2	-1.11532	-0.157452	0.000810381	3.09131	chaperonin containing Tcp1, subunit 2 (beta)	P80314	protein coding gene
803	Cct3	-1.21481	-0.280735	0.000185974	3.73055	chaperonin containing Tcp1, subunit 3 (gamma)	P80318	protein coding gene
804	Cct4	-1.23502	-0.304533	0.00048259	3.31642	chaperonin containing Tcp1, subunit 4 (delta)	P80315	protein coding gene
805	Cct5	-1.16016	-0.214323	2.19429e-07	6.65871	chaperonin containing Tcp1, subunit 5 (epsilon)	P80316	protein coding gene
806	Cct6a	-1.23216	-0.301185	0.000317498	3.49826	chaperonin containing Tcp1, subunit 6a (zeta)	P80317	protein coding gene
807	Cct6b	-1.30357	-0.382471	0.135721	0.867353	chaperonin containing Tcp1, subunit 6b (zeta)	Q61390	protein coding gene
808	Cct7	-1.25627	-0.329143	1.31702e-05	4.88041	chaperonin containing Tcp1, subunit 7 (eta)	P80313	protein coding gene
809	Cct8	-1.17072	-0.227399	3.71587e-11	10.4299	chaperonin containing Tcp1, subunit 8 (theta)	P42932	protein coding gene
810	Ccz1	1.11461	0.156539	0.0333972	1.47629	CCZ1 vacuolar protein trafficking and biogenesis associated	Q8C1Y8	protein coding gene
811	Cd109	1.96177	0.972159	0.00641596	2.19274	CD109 antigen	Q8R422	protein coding gene
812	Cd151	1.14988	0.201486	0.00017547	3.7558	CD151 antigen	O35566	protein coding gene
813	Cd163	1.26117	0.334757	0.145714	0.836499	CD163 antigen	Q2VLH6;Q2VLH6-2	protein coding gene
814	Cd177	1.3597	0.443287	0.230717	0.63692	CD177 antigen	Q8R2S8	protein coding gene
815	Cd200	-1.05138	-0.0722815	0.31392	0.503181	CD200 antigen	O54901;Q80VX2	protein coding gene
816	Cd207	-1.22111	-0.288189	0.0466006	1.33161	CD207 antigen	Q8VBX4	protein coding gene
817	Cd2ap	1.21322	0.278843	0.304826	0.515947	CD2-associated protein	Q9JLQ0	protein coding gene
818	Cd2bp2	-1.02329	-0.0332118	0.345547	0.461493	CD2 cytoplasmic tail binding protein 2	Q9CWK3	protein coding gene
819	Cd34	1.50779	0.592435	1.07254e-10	9.96958	CD34 antigen	Q64314	protein coding gene
820	Cd36	1.6559	0.72762	0.00112701	2.94807	CD36 molecule	Q08857	protein coding gene
821	Cd38	1.6891	0.756255	0.441154	0.355409	CD38 antigen	P56528	protein coding gene
822	Cd44	-1.07622	-0.10597	0.232662	0.633274	CD44 antigen	A2APM2;P15379	protein coding gene
823	Cd47	1.28294	0.35945	0.000152938	3.81549	CD47 antigen (Rh-related antigen, integrin-associated signal transducer)	A0A2R8VK70;Q61735	protein coding gene
824	Cd55	-1.10408	-0.142839	0.0548969	1.26045	CD55 molecule, decay accelerating factor for complement	Q61475	protein coding gene
825	Cd59a	1.09426	0.129961	0.0860833	1.06508	CD59a antigen	O55186	protein coding gene
826	Cd63	1.23022	0.298922	0.113116	0.946476	CD63 antigen	A0A1W2P8C6;P41731	protein coding gene
827	Cd74	1.45377	0.539803	0.0584602	1.23314	CD74 antigen (invariant polypeptide of major histocompatibility complex, class II antigen-associated)	P04441	protein coding gene
828	Cd81	1.36638	0.450359	0.0222152	1.65335	CD81 antigen	P35762	protein coding gene
829	Cd82	1.11417	0.155966	0.406055	0.391415	CD82 antigen	P40237	protein coding gene
830	Cd9	1.18709	0.247431	0.00873812	2.05858	CD9 antigen	P40240	protein coding gene
831	Cd99l2	1.12923	0.175342	0.166785	0.777843	CD99 antigen-like 2	A2AP74;I7HJQ8;Q8BIF0;Q8BIF0-2	protein coding gene
832	Cda	1.458	0.543993	8.18174e-12	11.0872	cytidine deaminase	P56389	protein coding gene
833	Cdc123	-1.1915	-0.252781	0.140518	0.852268	cell division cycle 123	Q8CII2	protein coding gene
834	Cdc16	1.17834	0.236761	0.449686	0.347091	CDC16 cell division cycle 16	Q8R349	protein coding gene
835	Cdc23	1.01387	0.0198768	0.116107	0.935143	CDC23 cell division cycle 23	A0A0R4J1W7;G3X8W7;Q8BGZ4	protein coding gene
836	Cdc34	-1.01008	-0.0144706	0.301003	0.521429	cell division cycle 34	A0A1W2P7U1;Q8CFI2	protein coding gene
837	Cdc37	-1.07965	-0.110566	0.290873	0.536297	cell division cycle 37	Q61081	protein coding gene
838	Cdc42	-2.03721	-1.0266	0.000172896	3.76222	cell division cycle 42	P60766-1	protein coding gene
839	Cdc42bpa	-1.18091	-0.239904	0.00129785	2.88678	CDC42 binding protein kinase alpha	A0A1D5RLQ9;D3YYN8;E9PVY0;Q3UU96	protein coding gene
840	Cdc42bpb	-1.39515	-0.480422	0.0059515	2.22537	CDC42 binding protein kinase beta	Q7TT50	protein coding gene
841	Cdc42ep1	1.38975	0.474828	0.0169557	1.77068	CDC42 effector protein (Rho GTPase binding) 1	A0A0R4J0S1;Q91W92	protein coding gene
842	Cdc42ep4	1.56626	0.647322	1.656e-11	10.7809	CDC42 effector protein (Rho GTPase binding) 4	Q9JM96	protein coding gene
843	Cdc42se1	1.06959	0.0970598	0.100618	0.997326	CDC42 small effector 1	Q8BHL7	protein coding gene
844	Cdc5l	1.09995	0.137434	0.309532	0.509295	cell division cycle 5-like (S. pombe)	Q6A068	protein coding gene
845	Cdc73	1.02196	0.031342	0.406302	0.391151	cell division cycle 73, Paf1/RNA polymerase II complex component	Q8JZM7	protein coding gene
846	Cdca5	-1.14205	-0.191621	0.0826553	1.08273	cell division cycle associated 5	Q9CPY3	protein coding gene
847	Cdh1	1.0884	0.122208	0.376293	0.424474	cadherin 1	A0A0R4IZW5;P09803	protein coding gene
848	Cdh11	1.43583	0.521888	0.121836	0.914223	cadherin 11	P55288	protein coding gene
849	Cdh13	2.10033	1.07062	7.78544e-05	4.10872	cadherin 13	Q9WTR5	protein coding gene
850	Cdh19	-1.70152	-0.76682	5.55678e-08	7.25518	cadherin 19, type 2	E9Q3A7	protein coding gene
851	Cdh2	-1.34463	-0.427206	0.353002	0.452223	cadherin 2	D3YYT0;P15116	protein coding gene
852	Cdh5	1.74015	0.799211	0.0030237	2.51946	cadherin 5	P55284	protein coding gene
853	Cdh6	1.44016	0.526233	7.78544e-05	4.10872	cadherin 6	P97326	protein coding gene
854	Cdipt	-1.603	-0.680775	0.00296673	2.52772	CDP-diacylglycerol--inositol 3-phosphatidyltransferase (phosphatidylinositol synthase)	Q8VDP6	protein coding gene
855	Cdk11b	-1.00844	-0.0121255	0.112263	0.949764	cyclin-dependent kinase 11B	A2A9P6;P24788	protein coding gene
856	Cdk14	-1.08336	-0.115507	0.0158068	1.80116	cyclin-dependent kinase 14	O35495	protein coding gene
857	Cdk4	1.0961	0.132375	0.131388	0.881444	cyclin-dependent kinase 4	E9PZX7;E9Q9E4;P30285	protein coding gene
858	Cdk5	1.03147	0.0446995	0.301677	0.520458	cyclin-dependent kinase 5	P49615	protein coding gene
859	Cdk5rap3	-1.09921	-0.136465	0.0389861	1.40909	CDK5 regulatory subunit associated protein 3	Q99LM2	protein coding gene
860	Cdk6	1.69165	0.758428	0.0271746	1.56584	cyclin-dependent kinase 6	Q64261	protein coding gene
861	Cdk9	-1.47907	-0.564691	0.0314501	1.50238	cyclin-dependent kinase 9 (CDC2-related kinase)	Q99J95	protein coding gene
862	Cdkal1	1.01357	0.0194497	0.270898	0.567195	CDK5 regulatory subunit associated protein 1-like 1	Q91WE6;Q91WE6-2	protein coding gene
863	Cdkn1b	1.21108	0.276294	0.298588	0.524927	cyclin-dependent kinase inhibitor 1B	P46414	protein coding gene
864	Cdkn2aip	-1.02225	-0.0317506	0.359119	0.444762	CDKN2A interacting protein	Q8BI72	protein coding gene
865	Cdkn2c	1.29214	0.369763	0.00331871	2.47903	cyclin dependent kinase inhibitor 2C	Q60772	protein coding gene
866	Cdo1	-1.42877	-0.514773	0.121836	0.914223	cysteine dioxygenase 1, cytosolic	P60334	protein coding gene
867	Cdr2l	1.29158	0.369139	0.000405039	3.3925	cerebellar degeneration-related protein 2-like	A2A6T1	protein coding gene
868	Cds1	1.36694	0.450946	0.000296521	3.52794	CDP-diacylglycerol synthase 1	P98191	protein coding gene
869	Cds2	-2.36725	-1.24321	1.00829e-07	6.99641	CDP-diacylglycerol synthase (phosphatidate cytidylyltransferase) 2	Q99L43	protein coding gene
870	Cdv3	1.00011	0.000156003	0.057942	1.23701	carnitine deficiency-associated gene expressed in ventricle 3	A0A087WNP6;Q4VAA2;Q4VAA2-2	protein coding gene
871	Ceacam1	1.34004	0.422272	0.000683641	3.16517	carcinoembryonic antigen-related cell adhesion molecule 1	P31809;P31809-2;P31809-3;P31809-4;Q3LFS5;Q3LFS6;Q3LFS8;Q3LFS9;Q925P3	protein coding gene
872	Celf1	-1.33509	-0.416941	6.07723e-09	8.21629	CUGBP, Elav-like family member 1	A0A0R4J0T5;P28659;P28659-2;P28659-3;P28659-4	protein coding gene
873	Celf2	-1.07226	-0.100655	0.338541	0.470389	CUGBP, Elav-like family member 2	Q9Z0H4-2;Q9Z0H4-6;S4R1S7	protein coding gene
874	Celf6	1.39285	0.47804	1.5567e-07	6.8078	CUGBP, Elav-like family member 6	D3YU11;Q7TN33	protein coding gene
875	Celsr2	1.34311	0.425582	0.391393	0.407387	cadherin, EGF LAG seven-pass G-type receptor 2	A2AEE7;Q9R0M0;Q9R0M0-2	protein coding gene
876	Celsr3	-1.21095	-0.27614	0.259138	0.58647	cadherin, EGF LAG seven-pass G-type receptor 3	Q91ZI0	protein coding gene
877	Cend1	1.27432	0.349722	0.0917003	1.03763	cell cycle exit and neuronal differentiation 1	Q9JKC6	protein coding gene
878	Cenpe	1.03709	0.0525472	0.283571	0.547339	centromere protein E	E9QKK1;Q6RT24	protein coding gene
879	Cenpj	1.12106	0.164859	0.142653	0.845719	centromere protein J	Q569L8	protein coding gene
880	Cenpv	1.03867	0.054731	0.276931	0.557628	centromere protein V	Q9CXS4	protein coding gene
881	Cep112	-1.45815	-0.544139	0.2661	0.574954	centrosomal protein 112	Q5PR68;S4R1I4	protein coding gene
882	Cep120	-1.1168	-0.159369	0.132476	0.877862	centrosomal protein 120	Q7TSG1;Q7TSG1-2	protein coding gene
883	Cep131	1.30834	0.387743	0.00433451	2.36306	centrosomal protein 131	B1AXI9;J3QMP9;Q62036	protein coding gene
884	Cep135	1.77021	0.823923	0.141289	0.849893	centrosomal protein 135	Q6P5D4	protein coding gene
885	Cep164	1.13742	0.185771	0.262394	0.581046	centrosomal protein 164	A0A1L1SSA4;F7AUV3;Q5DU05;Q5DU05-3	protein coding gene
886	Cep170	-1.2623	-0.336056	0.00665902	2.17659	centrosomal protein 170	H7BX26;Q6A065	protein coding gene
887	Cep170b	-1.33455	-0.416355	0.190004	0.721238	centrosomal protein 170B	B9EIX2;Q80U49	protein coding gene
888	Cep290	1.13837	0.186966	0.424149	0.372482	centrosomal protein 290	E9Q9M0;Q6A078	protein coding gene
889	Cep295	1.3109	0.390561	0.140871	0.851177	centrosomal protein 295	A0A1N9NPH8;E9QPW4;Q8BQ48;Q8BQ48-2;Q8BQ48-3;Q8BQ48-4;Q8BQ48-5;Q8BQ48-6	protein coding gene
890	Cep55	-1.24294	-0.313756	0.130872	0.883154	centrosomal protein 55	Q8BT07;Q8BT07-2	protein coding gene
891	Cep63	-1.24392	-0.314898	0.250566	0.601078	centrosomal protein 63	Q3UPP8	protein coding gene
892	Cep83	-1.31364	-0.393568	0.0858725	1.06615	centrosomal protein 83	Q9D5R3	protein coding gene
893	Cept1	1.0585	0.0820262	0.0771243	1.11281	choline/ethanolaminephosphotransferase 1	A0A0A6YXR0;Q8BGS7;Q8BGS7-2	protein coding gene
894	Cers1	1.10322	0.14172	0.203691	0.691027	ceramide synthase 1	P27545	protein coding gene
895	Cers2	-1.18144	-0.240549	0.167882	0.774995	ceramide synthase 2	Q924Z4	protein coding gene
896	Cers4	-1.09058	-0.125091	0.307831	0.511688	ceramide synthase 4	H3BL50;Q9D6J1	protein coding gene
897	Cert1	-1.14953	-0.20105	0.211649	0.674383	ceramide transporter 1	Q9EQG9	protein coding gene
898	Ces1c	1.25466	0.327299	0.122551	0.911683	carboxylesterase 1C	P23953	protein coding gene
899	Ces1d	2.69383	1.42966	0.00436566	2.35995	carboxylesterase 1D	Q8VCT4	protein coding gene
900	Ces2g	4.78821	2.25949	0.0839034	1.07622	carboxylesterase 2G	E9PV38	protein coding gene
901	Cetn2	1.40473	0.490292	0.413242	0.383796	centrin 2	Q9R1K9	protein coding gene
902	Cfap20	1.09255	0.127702	0.201161	0.696455	cilia and flagella associated protein 20	Q8BTU1	protein coding gene
903	Cfap36	1.4312	0.517229	0.0298039	1.52573	cilia and flagella associated protein 36	Q8C6E0	protein coding gene
904	Cfap410	-1.11196	-0.153099	0.2968	0.527536	cilia and flagella associated protein 410	Q8C6G1	protein coding gene
905	Cfd	1.25949	0.332843	0.25773	0.588834	complement factor D (adipsin)	P03953;P03953-2	protein coding gene
906	Cfdp1	-1.24082	-0.311297	0.171055	0.766865	craniofacial development protein 1	O88271	protein coding gene
907	Cfh	1.66502	0.73554	8.954e-27	26.048	complement component factor h	E9Q8I0;P06909	protein coding gene
908	Cfi	1.47316	0.558917	0.0218608	1.66033	complement component factor i	Q61129	protein coding gene
909	Cfl1	1.05733	0.0804288	0.0352299	1.45309	cofilin 1, non-muscle	P18760	protein coding gene
910	Cfl2	1.16673	0.222466	0.0500599	1.30051	cofilin 2, muscle	P45591	protein coding gene
911	Cfp	1.1185	0.161564	0.271369	0.56644	complement factor properdin	P11680	protein coding gene
912	Cggbp1	1.01518	0.0217327	0.299	0.524328	CGG triplet repeat binding protein 1	Q8BHG9	protein coding gene
913	Cgn	1.12174	0.165733	0.248072	0.605423	cingulin	D3YUW7;E9QMC1;P59242;P59242-2	protein coding gene
914	Cgnl1	-1.87558	-0.907338	0.00307932	2.51155	cingulin-like 1	B2RSU6;Q6AW69-4;Q6AW69-5	protein coding gene
915	Chad	1.44286	0.528935	0.0882595	1.05424	chondroadherin	O55226	protein coding gene
916	Chadl	1.39262	0.477803	0.0938626	1.02751	chondroadherin-like	E9Q7T7	protein coding gene
917	Champ1	-1.45963	-0.545607	0.137381	0.862074	chromosome alignment maintaining phosphoprotein 1	A0A140T8S5;Q8K327	protein coding gene
918	Chat	1.51566	0.599949	0.000797945	3.09803	choline acetyltransferase	Q03059;Q8BQV2	protein coding gene
919	Chchd2l	1.14192	0.191462	0.023567	1.6277	coiled-coil-helix-coiled-coil-helix domain containing 2-like	B2RPU8;D3Z5B1;Q9D1L0	protein coding gene
920	Chchd3	1.17228	0.229312	0.372327	0.429075	coiled-coil-helix-coiled-coil-helix domain containing 3	Q9CRB9	protein coding gene
921	Chchd4	1.16444	0.219631	0.0458537	1.33863	coiled-coil-helix-coiled-coil-helix domain containing 4	Q8VEA4	protein coding gene
922	Chchd6	-1.09303	-0.128337	0.232391	0.63378	coiled-coil-helix-coiled-coil-helix domain containing 6	Q91VN4	protein coding gene
923	Chchd7	-1.45357	-0.539598	0.26269	0.580557	coiled-coil-helix-coiled-coil-helix domain containing 7	B1AXC5;B1AXC7;B1AXC8;Q3TFT3;Q8K2Q5	protein coding gene
924	Chd2	1.19355	0.255253	0.448714	0.34803	chromodomain helicase DNA binding protein 2	E9PZM4	protein coding gene
925	Chd4	-1.02224	-0.0317338	0.00110948	2.95488	chromodomain helicase DNA binding protein 4	E9QAS4;E9QAS5;Q6PDQ2	protein coding gene
926	Chdh	1.13734	0.185661	0.289657	0.538116	choline dehydrogenase	Q8BJ64	protein coding gene
927	Cherp	1.00753	0.0108166	0.110886	0.955125	calcium homeostasis endoplasmic reticulum protein	A0A1D5RL92;G5E8I8;Q8CGZ0	protein coding gene
928	Chid1	1.07713	0.107186	0.0469076	1.32876	chitinase domain containing 1	A0A0R4J242;Q922Q9	protein coding gene
929	Chil3	-1.0598	-0.0837888	0.050875	1.2935	chitinase-like 3	O35744	protein coding gene
930	Chkb	-1.01825	-0.0260873	0.0769245	1.11394	choline kinase beta	O55229	protein coding gene
931	Chl1	-1.93316	-0.950958	1.99862e-08	7.69927	cell adhesion molecule L1-like	P70232-2	protein coding gene
932	Chm	1.71821	0.780906	0.426388	0.370195	choroidermia (RAB escort protein 1)	A2AD03;Q9QXG2	protein coding gene
933	Chmp1a	-1.12014	-0.163684	0.212422	0.6728	charged multivesicular body protein 1A	Q921W0	protein coding gene
934	Chmp2a	-1.00195	-0.00280532	0.195433	0.709003	charged multivesicular body protein 2A	Q9DB34	protein coding gene
935	Chmp2b	1.13776	0.1862	0.0384636	1.41495	charged multivesicular body protein 2B	Q8BJF9	protein coding gene
936	Chmp3	-1.14336	-0.193282	0.325799	0.487051	charged multivesicular body protein 3	Q9CQ10	protein coding gene
937	Chmp4b	-1.04376	-0.0617951	0.154497	0.811079	charged multivesicular body protein 4B	Q9D8B3	protein coding gene
938	Chmp5	1.01264	0.0181259	0.446247	0.350424	charged multivesicular body protein 5	Q9D7S9	protein coding gene
939	Chmp6	1.1357	0.183587	0.291546	0.535293	charged multivesicular body protein 6	P0C0A3	protein coding gene
940	Chmp7	-1.04947	-0.0696668	0.0443801	1.35281	charged multivesicular body protein 7	Q8R1T1	protein coding gene
941	Chn1	-1.45703	-0.543029	0.00565456	2.2476	chimerin 1	Q91V57	protein coding gene
942	Chordc1	-1.03678	-0.0521121	0.100635	0.997253	cysteine and histidine-rich domain (CHORD)-containing, zinc-binding protein 1	Q9D1P4	protein coding gene
943	Chp1	1.31499	0.395049	0.41238	0.384703	calcineurin-like EF hand protein 1	B0R091;P61022	protein coding gene
944	Chpf	-1.28419	-0.360856	0.314637	0.50219	chondroitin polymerizing factor	Q6IQX7;Q6IQX7-3	protein coding gene
945	Chsy1	1.61597	0.692399	0.00084666	3.07229	chondroitin sulfate synthase 1	A2AQ25;A2AQ25-3;A2AQ25-4;A2AQ25-8;D3Z781;E9QAU4	protein coding gene
946	Chsy3	-4.99065	-2.31923	0.0271867	1.56564	chondroitin sulfate synthase 3	Q5DTK1	protein coding gene
947	Chtop	-1.09359	-0.129069	0.270068	0.568528	chromatin target of PRMT1	E9PW20;Q9CY57;Q9CY57-3	protein coding gene
948	Ciao1	1.05858	0.0821264	0.158951	0.798737	cytosolic iron-sulfur protein assembly 1	Q99KN2	protein coding gene
949	Ciao2b	-1.01804	-0.0257987	0.347379	0.459196	cytosolic iron-sulfur assembly component 2B	Q9D187	protein coding gene
950	Ciapin1	1.08529	0.11808	0.177066	0.751865	cytokine induced apoptosis inhibitor 1	F8WIK0;Q8WTY4	protein coding gene
951	Cib1	1.51276	0.597183	0.0549867	1.25974	calcium and integrin binding 1 (calmyrin)	A0A0U1RPF3;Q9Z0F4	protein coding gene
952	Cirbp	-1.12873	-0.174702	0.336133	0.473489	cold inducible RNA binding protein	P60824	protein coding gene
953	Cisd1	-1.2484	-0.320076	0.000133123	3.87575	CDGSH iron sulfur domain 1	Q91WS0	protein coding gene
954	Cisd2	1.06441	0.0900542	0.143697	0.842552	CDGSH iron sulfur domain 2	Q9CQB5	protein coding gene
955	Cisd3	-1.05932	-0.0831451	6.77091e-05	4.16935	CDGSH iron sulfur domain 3	B1AR13;B2RWE3;Z4YKM2	protein coding gene
956	Ckap4	1.25443	0.327031	0.291682	0.535091	cytoskeleton-associated protein 4	Q8BMK4	protein coding gene
957	Ckap5	-1.46945	-0.555275	3.73871e-10	9.42728	cytoskeleton associated protein 5	A0A0R4J0K2;A2AGT5;A2AGT5-3;K3W4R5	protein coding gene
958	Ckb	1.30349	0.382384	0.190894	0.719208	creatine kinase, brain	Q04447	protein coding gene
959	Ckm	1.11637	0.158812	0.135745	0.867275	creatine kinase, muscle	P07310	protein coding gene
960	Ckmt1	1.24865	0.320374	0.226426	0.645074	creatine kinase, mitochondrial 1, ubiquitous	P30275	protein coding gene
961	Ckmt2	1.00702	0.0100858	0.410291	0.386908	creatine kinase, mitochondrial 2	Q6P8J7	protein coding gene
962	Clasp1	-1.12735	-0.172933	0.301003	0.521429	CLIP associating protein 1	A0A087WRE8;Q80TV8-2	protein coding gene
963	Clasp2	1.04988	0.0702246	0.0284084	1.54655	CLIP associating protein 2	E9Q8N5;Q08EB6;Q8BRT1	protein coding gene
964	Clcc1	1.2506	0.322622	0.135349	0.868544	chloride channel CLIC-like 1	A2AEM2;Q99LI2	protein coding gene
965	Clcn2	1.52149	0.605486	0.382211	0.417696	chloride channel, voltage-sensitive 2	A0A338P673;A9C437;Q9R0A1	protein coding gene
966	Clcn3	2.43544	1.28418	0.34034	0.468087	chloride channel, voltage-sensitive 3	E9Q2I1;Q3TF45	protein coding gene
967	Clcn4	-1.23836	-0.308426	0.26202	0.581666	chloride channel, voltage-sensitive 4	A0A1B0GT29;Q3LRV6;Q61418	protein coding gene
968	Clcn5	-1.61828	-0.694457	0.294714	0.530599	chloride channel, voltage-sensitive 5	B1ATV0;Q9WVD4	protein coding gene
969	Clcn6	-1.41685	-0.502683	0.00120873	2.91767	chloride channel, voltage-sensitive 6	O35454	protein coding gene
970	Clcn7	-1.26045	-0.333935	0.0766911	1.11526	chloride channel, voltage-sensitive 7	E9PYL4;F6SUM2;O70496	protein coding gene
971	Cldn1	2.00065	1.00047	0.00375759	2.42509	claudin 1	O88551	protein coding gene
972	Cldn11	1.85862	0.89423	6.56578e-05	4.18271	claudin 11	Q60771	protein coding gene
973	Cldn19	1.16766	0.223624	0.0283408	1.54759	claudin 19	Q9ET38;Q9ET38-2	protein coding gene
974	Clec10a	1.31503	0.395099	0.0346821	1.45989	C-type lectin domain family 10, member A	A2CF65;A9XX86;F6QSC4;F8WHB7;J3QPR7;P49300;Q8JZN1	protein coding gene
975	Clec16a	-1.15504	-0.207941	0.120168	0.92021	C-type lectin domain family 16, member A	H7BXB6;Q80U30-3;Q80U30-4	protein coding gene
976	Clec1b	-1.72011	-0.782505	0.24657	0.60806	C-type lectin domain family 1, member b	A0T1G3;Q9JL99-2	protein coding gene
977	Clec2l	1.60492	0.682498	0.00560602	2.25135	C-type lectin domain family 2, member L	P0C7M9	protein coding gene
978	Clec3b	1.63971	0.71344	0.00547147	2.2619	C-type lectin domain family 3, member b	P43025;Q8CFZ6	protein coding gene
979	Clgn	-3.10821	-1.63608	2.2339e-08	7.65094	calmegin	P52194	protein coding gene
980	Clic1	-1.02119	-0.0302448	0.375125	0.425824	chloride intracellular channel 1	Q9Z1Q5	protein coding gene
981	Clic4	1.23219	0.30122	0.00394186	2.4043	chloride intracellular channel 4 (mitochondrial)	Q9QYB1	protein coding gene
982	Clic5	1.15109	0.202999	0.0880304	1.05537	chloride intracellular channel 5	Q8BXK9	protein coding gene
983	Clint1	1.08192	0.113597	0.213419	0.670766	clathrin interactor 1	Q5SUH7;Q99KN9	protein coding gene
984	Clip1	1.10498	0.144015	0.356941	0.447403	CAP-GLY domain containing linker protein 1	D3Z2Z1;F8WIA1;Q922J3	protein coding gene
985	Clip2	-1.14719	-0.1981	0.0638566	1.19479	CAP-GLY domain containing linker protein 2	Q9Z0H8	protein coding gene
986	Clip3	-1.67091	-0.740634	0.0596029	1.22473	CAP-GLY domain containing linker protein 3	B9EHT4	protein coding gene
987	Clip4	-1.44144	-0.527512	0.00625034	2.2041	CAP-GLY domain containing linker protein family, member 4	A0A2R8VJW4;Q3TTL7;Q8CI96	protein coding gene
988	Cln5	1.51039	0.594918	0.28841	0.539989	ceroid-lipofuscinosis, neuronal 5	Q3UMW8	protein coding gene
989	Clns1a	1.53679	0.619917	0.359647	0.444123	chloride channel, nucleotide-sensitive, 1A	Q61189;Q923F1	protein coding gene
990	Clpb	-1.24229	-0.313006	0.055088	1.25894	ClpB caseinolytic peptidase B	Q60649;Q8CCN6	protein coding gene
991	Clpp	1.1007	0.138428	0.39325	0.405331	caseinolytic mitochondrial matrix peptidase proteolytic subunit	O88696	protein coding gene
992	Clptm1	-1.05339	-0.0750395	0.328804	0.483063	cleft lip and palate associated transmembrane protein 1	Q8VBZ3	protein coding gene
993	Clptm1l	-1.16046	-0.214696	0.419075	0.377708	CLPTM1-like	Q8BXA5	protein coding gene
994	Clpx	-1.82328	-0.866537	0.233445	0.631816	caseinolytic mitochondrial matrix peptidase chaperone subunit	Q6P8N8;Q9JHS4	protein coding gene
995	Clstn1	1.79639	0.845103	0.0822346	1.08495	calsyntenin 1	Q9EPL2;Q9EPL2-2	protein coding gene
996	Clta	1.18841	0.249031	0.357743	0.446429	clathrin, light polypeptide (Lca)	B1AWD8;B1AWD9;O08585	protein coding gene
997	Cltb	1.11449	0.156382	0.0652282	1.18556	clathrin, light polypeptide (Lcb)	Q6IRU5	protein coding gene
998	Cltc	1.11264	0.153992	9.65076e-15	14.0154	clathrin, heavy polypeptide (Hc)	Q5SXR6;Q68FD5	protein coding gene
999	Clu	1.50775	0.592395	7.3172e-05	4.13566	clusterin	Q06890	protein coding gene
1000	Cluh	1.03249	0.0461247	0.0865086	1.06294	clustered mitochondria (cluA/CLU1) homolog	A0A0R4J140;Q5SW19	protein coding gene
1001	Clvs1	1.4177	0.503554	0.0698814	1.15564	clavesin 1	Q9D4C9	protein coding gene
1002	Clybl	1.31047	0.390081	0.438292	0.358236	citrate lyase beta like	Q8R4N0	protein coding gene
1003	Cma1	2.23527	1.16045	0.0103253	1.9861	chymase 1, mast cell	A4QPC5;P21844	protein coding gene
1004	Cmas	-1.75894	-0.814709	8.43773e-05	4.07377	cytidine monophospho-N-acetylneuraminic acid synthetase	A0A0R4J0B4;Q99KK2	protein coding gene
1005	Cmbl	1.06493	0.0907653	0.329935	0.481571	carboxymethylenebutenolidase-like (Pseudomonas)	Q8R1G2	protein coding gene
1006	Cmc2	1.03047	0.0432992	0.0666836	1.17598	COX assembly mitochondrial protein 2	Q8K199	protein coding gene
1007	Cmip	-1.1066	-0.14614	0.0685767	1.16382	c-Maf inducing protein	Q9D486	protein coding gene
1008	Cmpk1	-1.21392	-0.279675	0.000386707	3.41262	cytidine monophosphate (UMP-CMP) kinase 1	Q9DBP5	protein coding gene
1009	Cmpk2	-1.03519	-0.0498941	0.0120155	1.92026	cytidine monophosphate (UMP-CMP) kinase 2, mitochondrial	Q3U5Q7	protein coding gene
1010	Cmss1	-1.1685	-0.22466	0.313202	0.504176	cms small ribosomal subunit 1	Q9CZT6	protein coding gene
1011	Cmtm5	-1.00187	-0.00270032	0.193534	0.713243	CKLF-like MARVEL transmembrane domain containing 5	Q9D6G9	protein coding gene
1012	Cmtm6	-1.22577	-0.293688	0.127176	0.895596	CKLF-like MARVEL transmembrane domain containing 6	Q9CZ69	protein coding gene
1013	Cmtr1	-1.05023	-0.0707073	0.11669	0.932966	cap methyltransferase 1	Q9DBC3	protein coding gene
1014	Cnbp	1.09942	0.136748	0.00195143	2.70965	cellular nucleic acid binding protein	P53996	protein coding gene
1015	Cndp2	1.11574	0.158002	0.0117392	1.93036	CNDP dipeptidase 2 (metallopeptidase M20 family)	Q9D1A2	protein coding gene
1016	Cnih1	-1.33531	-0.417169	0.445046	0.351595	cornichon family AMPA receptor auxiliary protein 1	D6RGU4;O35372	protein coding gene
1017	Cnn1	1.99114	0.993596	0.126611	0.897528	calponin 1	Q08091	protein coding gene
1018	Cnn2	1.82167	0.865261	0.00760156	2.1191	calponin 2	Q08093	protein coding gene
1019	Cnn3	1.15602	0.209165	0.0794008	1.10018	calponin 3, acidic	Q9DAW9	protein coding gene
1020	Cnnm2	1.07203	0.10034	0.27374	0.562662	cyclin M2	Q3TWN3;Q3TWN3-2	protein coding gene
1021	Cnnm3	1.57522	0.655555	0.184637	0.73368	cyclin M3	Q32NY4;Q32NY4-2	protein coding gene
1022	Cnot1	-1.14274	-0.192502	0.00216001	2.66554	CCR4-NOT transcription complex, subunit 1	A0A1D5RMJ8;B7ZWL1;Q6ZQ08;Q6ZQ08-2;Q6ZQ08-4	protein coding gene
1023	Cnot10	-1.1162	-0.15859	0.160442	0.794682	CCR4-NOT transcription complex, subunit 10	Q8BH15;Q8BH15-3	protein coding gene
1024	Cnot11	-1.26939	-0.344135	0.284254	0.546293	CCR4-NOT transcription complex, subunit 11	Q9CWN7	protein coding gene
1025	Cnot2	1.06736	0.0940403	0.309012	0.510025	CCR4-NOT transcription complex, subunit 2	E9Q027;Q8C5L3;Q8C5L3-2;Q8C5L3-3	protein coding gene
1026	Cnot3	-1.11251	-0.153821	0.0152328	1.81722	CCR4-NOT transcription complex, subunit 3	Q8K0V4	protein coding gene
1027	Cnot7	-1.05744	-0.080569	0.0922228	1.03516	CCR4-NOT transcription complex, subunit 7	Q60809	protein coding gene
1028	Cnot9	-1.03284	-0.0466158	0.0749519	1.12522	CCR4-NOT transcription complex, subunit 9	Q9JKY0	protein coding gene
1029	Cnp	1.0504	0.0709382	0.302987	0.518576	2',3'-cyclic nucleotide 3' phosphodiesterase	P16330	protein coding gene
1030	Cnpy2	1.24124	0.31178	1.24825e-09	8.9037	canopy FGF signaling regulator 2	Q9QXT0	protein coding gene
1031	Cnpy3	1.12268	0.166952	0.000145895	3.83596	canopy FGF signaling regulator 3	Q9DAU1	protein coding gene
1032	Cnpy4	1.09457	0.13036	0.0652282	1.18556	canopy FGF signaling regulator 4	Q8BQ47	protein coding gene
1033	Cnr2	-1.05399	-0.0758609	0.305098	0.515561	cannabinoid receptor 2 (macrophage)	P47936	protein coding gene
1034	Cnrip1	-1.0256	-0.0364724	0.121836	0.914223	cannabinoid receptor interacting protein 1	Q5M8N0	protein coding gene
1035	Cnst	1.59376	0.672433	0.000999575	3.00018	consortin, connexin sorting protein	Q8CBC4	protein coding gene
1036	Cntf	1.56072	0.642212	3.81959e-05	4.41798	ciliary neurotrophic factor	P51642	protein coding gene
1037	Cntfr	1.07531	0.104753	0.205402	0.687396	ciliary neurotrophic factor receptor	O88507	protein coding gene
1038	Cntn1	1.00179	0.00257922	0.349523	0.456524	contactin 1	P12960	protein coding gene
1039	Cntn2	1.54425	0.626908	0.125636	0.900884	contactin 2	Q61330	protein coding gene
1040	Cntnap1	1.09594	0.132165	0.4388	0.357734	contactin associated protein-like 1	O54991	protein coding gene
1041	Cntnap2	1.08097	0.112322	0.146388	0.834493	contactin associated protein-like 2	E9QNF7;Q9CPW0	protein coding gene
1042	Coa3	1.11134	0.152299	0.386397	0.412966	cytochrome C oxidase assembly factor 3	Q9D2R6	protein coding gene
1043	Coa6	1.44399	0.530063	0.0150321	1.82298	cytochrome c oxidase assembly factor 6	Q8BGD8	protein coding gene
1044	Coa7	-1.05079	-0.0714789	0.375901	0.424927	cytochrome c oxidase assembly factor 7	Q921H9	protein coding gene
1045	Coasy	1.0229	0.0326581	0.186927	0.728329	Coenzyme A synthase	Q9DBL7	protein coding gene
1046	Cobl	1.00222	0.0031989	0.196545	0.706538	cordon-bleu WH2 repeat	G3UWY3;G5E8P4;Q5NBX1;Q5NBX1-2;Q5NBX1-3	protein coding gene
1047	Cobll1	-1.0546	-0.0766922	0.00383774	2.41592	Cobl-like 1	B1AZ14;B1AZ15;Q3UMF0;Q3UMF0-2;Q3UMF0-3;Q3UMF0-4	protein coding gene
1048	Cog1	-1.22408	-0.291702	0.208679	0.68052	component of oligomeric golgi complex 1	Q9Z160	protein coding gene
1049	Cog2	-1.17997	-0.238749	0.00109863	2.95915	component of oligomeric golgi complex 2	Q921L5	protein coding gene
1050	Cog3	-1.10708	-0.146765	0.0477605	1.32093	component of oligomeric golgi complex 3	A0A2I3BQD7;E9QL65;Q8CI04	protein coding gene
1051	Cog4	-1.20569	-0.269863	0.0418058	1.37876	component of oligomeric golgi complex 4	Q8R1U1	protein coding gene
1052	Cog5	-1.12502	-0.169956	0.0117934	1.92836	component of oligomeric golgi complex 5	Q8C0L8	protein coding gene
1053	Cog6	-1.19849	-0.261224	0.257135	0.58984	component of oligomeric golgi complex 6	Q8R3I3	protein coding gene
1054	Cog7	-1.16393	-0.219003	0.122551	0.911683	component of oligomeric golgi complex 7	A0A0R4J0Q9;Q3UM29	protein coding gene
1055	Cog8	-1.18018	-0.239002	0.0500599	1.30051	component of oligomeric golgi complex 8	Q9JJA2	protein coding gene
1056	Coil	-1.35229	-0.435402	0.211464	0.674763	coilin	E9Q284;Q5SU73	protein coding gene
1057	Col11a1	1.31338	0.393289	0.00323858	2.48965	collagen, type XI, alpha 1	Q61245;Q61245-2	protein coding gene
1058	Col11a2	-1.07756	-0.107764	0.397483	0.400682	collagen, type XI, alpha 2	Q64739;Q64739-1;Q64739-3;Q64739-4;Q64739-5;Q64739-6;Q64739-7	protein coding gene
1059	Col12a1	1.60747	0.684788	2.41729e-05	4.61667	collagen, type XII, alpha 1	E9PX70;Q60847;Q60847-2;Q60847-5	protein coding gene
1060	Col14a1	1.41719	0.503031	0.00226136	2.64563	collagen, type XIV, alpha 1	B7ZNH7;K3W4R4;Q80X19;Q80X19-2	protein coding gene
1061	Col15a1	1.18472	0.244544	0.322588	0.491352	collagen, type XV, alpha 1	A2AJY2;O35206	protein coding gene
1062	Col18a1	1.58192	0.661675	0.000505244	3.2965	collagen, type XVIII, alpha 1	E9QPX1;P39061;P39061-1	protein coding gene
1063	Col1a1	1.25055	0.322566	0.00338543	2.47039	collagen, type I, alpha 1	P11087	protein coding gene
1064	Col1a2	1.25571	0.328498	0.115861	0.936062	collagen, type I, alpha 2	Q01149	protein coding gene
1065	Col24a1	1.31195	0.391716	0.00939296	2.0272	collagen, type XXIV, alpha 1	Q30D77	protein coding gene
1066	Col28a1	1.10438	0.143242	0.209513	0.678788	collagen, type XXVIII, alpha 1	Q2UY11	protein coding gene
1067	Col2a1	1.30394	0.382882	0.432048	0.364468	collagen, type II, alpha 1	P28481;P28481-1;P28481-2;P28481-4;P28481-5;P28481-6;P28481-7	protein coding gene
1068	Col3a1	1.17383	0.231222	0.0743768	1.12856	collagen, type III, alpha 1	P08121	protein coding gene
1069	Col4a1	1.33819	0.420282	0.34105	0.467182	collagen, type IV, alpha 1	P02463	protein coding gene
1070	Col4a2	1.29377	0.371584	0.0179451	1.74605	collagen, type IV, alpha 2	P08122	protein coding gene
1071	Col5a1	1.34484	0.427435	0.144112	0.841299	collagen, type V, alpha 1	O88207;O88207-2	protein coding gene
1072	Col5a2	1.23777	0.307744	0.021306	1.6715	collagen, type V, alpha 2	Q3U962	protein coding gene
1073	Col5a3	1.21689	0.283194	0.224415	0.648948	collagen, type V, alpha 3	Q9JLI2	protein coding gene
1074	Col6a1	1.53898	0.621973	0.000931444	3.03084	collagen, type VI, alpha 1	Q04857	protein coding gene
1075	Col6a2	1.42476	0.510716	0.0745584	1.1275	collagen, type VI, alpha 2	Q02788	protein coding gene
1076	Col6a5	1.7716	0.82505	2.11147e-05	4.67542	collagen, type VI, alpha 5	A0A140T8T7;A0A140T8W1;A6H584	protein coding gene
1077	Col6a6	2.09537	1.06721	3.30218e-19	18.4812	collagen, type VI, alpha 6	E9Q6A6;Q8C6K9	protein coding gene
1078	Colec12	1.27829	0.35421	0.24419	0.612271	collectin sub-family member 12	Q8K4Q8	protein coding gene
1079	Colgalt1	-1.49053	-0.575823	0.0148091	1.82947	collagen beta(1-O)galactosyltransferase 1	Q8K297	protein coding gene
1080	Colgalt2	-1.56733	-0.648311	0.0403603	1.39405	collagen beta(1-O)galactosyltransferase 2	Q6NVG7	protein coding gene
1081	Commd1	-1.26517	-0.339336	0.133545	0.874373	COMM domain containing 1	Q8K4M5	protein coding gene
1082	Commd10	1.17599	0.233878	0.340883	0.467395	COMM domain containing 10	Q8JZY2	protein coding gene
1083	Commd2	-1.07496	-0.104287	0.307372	0.512336	COMM domain containing 2	Q8BXC6	protein coding gene
1084	Commd3	1.22513	0.292937	0.312246	0.505503	COMM domain containing 3	Q63829	protein coding gene
1085	Commd4	1.00574	0.00825382	0.126096	0.8993	COMM domain containing 4	Q9CQ02	protein coding gene
1086	Commd5	1.28694	0.36395	0.403738	0.3939	COMM domain containing 5	A0A0R4J0U7;Q8R395	protein coding gene
1087	Commd6	1.17044	0.227051	0.000264305	3.57789	COMM domain containing 6	Q3V4B5	protein coding gene
1088	Commd7	1.19496	0.256958	0.175037	0.756871	COMM domain containing 7	Q8BG94	protein coding gene
1089	Commd8	1.0326	0.0462803	0.401305	0.396525	COMM domain containing 8	Q9CZG3	protein coding gene
1090	Commd9	1.17377	0.231145	0.183431	0.736528	COMM domain containing 9	Q8K2Q0	protein coding gene
1091	Comp	1.36792	0.45198	0.179916	0.744931	cartilage oligomeric matrix protein	Q9R0G6	protein coding gene
1092	Comt	1.04644	0.0654935	0.121836	0.914223	catechol-O-methyltransferase	O88587;O88587-2	protein coding gene
1093	Comtd1	-1.03561	-0.0504874	0.0290995	1.53611	catechol-O-methyltransferase domain containing 1	Q8BIG7	protein coding gene
1094	Copa	-1.12494	-0.169849	2.99806e-06	5.52316	coatomer protein complex subunit alpha	Q8CIE6	protein coding gene
1095	Copb1	-1.12035	-0.163955	0.0119561	1.92241	coatomer protein complex, subunit beta 1	Q9JIF7	protein coding gene
1096	Copb2	-1.11069	-0.151458	6.01244e-06	5.22095	coatomer protein complex, subunit beta 2 (beta prime)	O55029	protein coding gene
1097	Cope	-1.11038	-0.151059	0.111648	0.95215	coatomer protein complex, subunit epsilon	O89079	protein coding gene
1098	Copg1	1.08061	0.111842	0.154631	0.810704	coatomer protein complex, subunit gamma 1	Q9QZE5	protein coding gene
1099	Copg2	-1.00665	-0.0095552	2.65147e-06	5.57651	coatomer protein complex, subunit gamma 2	Q9QXK3	protein coding gene
1100	Cops2	1.01887	0.0269655	0.200526	0.69783	COP9 signalosome subunit 2	P61202	protein coding gene
1101	Cops3	-1.00606	-0.00871629	0.357746	0.446426	COP9 signalosome subunit 3	O88543	protein coding gene
1102	Cops4	1.15194	0.204071	0.0880304	1.05537	COP9 signalosome subunit 4	O88544	protein coding gene
1103	Cops5	-1.0423	-0.059775	0.417204	0.379651	COP9 signalosome subunit 5	O35864	protein coding gene
1104	Cops6	1.02339	0.0333513	0.389222	0.409803	COP9 signalosome subunit 6	D3Z0F5;O88545	protein coding gene
1105	Cops7a	-1.09521	-0.131211	0.140234	0.853146	COP9 signalosome subunit 7A	Q9CZ04;Q9CZ04-2	protein coding gene
1106	Cops7b	1.18769	0.248163	0.280139	0.552626	COP9 signalosome subunit 7B	Q8BV13	protein coding gene
1107	Cops8	1.07423	0.103304	0.235859	0.627347	COP9 signalosome subunit 8	Q8VBV7	protein coding gene
1108	Copz1	1.14125	0.190618	0.271109	0.566856	coatomer protein complex, subunit zeta 1	P61924	protein coding gene
1109	Copz2	1.37202	0.456305	0.172787	0.762488	coatomer protein complex, subunit zeta 2	Q9JHH9	protein coding gene
1110	Coq3	1.42161	0.507527	0.32621	0.486503	coenzyme Q3 methyltransferase	Q8BMS4	protein coding gene
1111	Coq5	-1.21846	-0.285058	0.12269	0.911191	coenzyme Q5 methyltransferase	Q9CXI0	protein coding gene
1112	Coq6	1.35959	0.443169	0.401305	0.396525	coenzyme Q6 monooxygenase	Q8R1S0	protein coding gene
1113	Coq7	1.17845	0.236891	0.317959	0.49763	demethyl-Q 7	P97478	protein coding gene
1114	Coq8a	1.05313	0.0746855	0.292887	0.533301	coenzyme Q8A	Q60936	protein coding gene
1115	Coq8b	-1.07996	-0.110972	0.419072	0.377712	coenzyme Q8B	E9QLB8;Q566J8	protein coding gene
1116	Coq9	1.36854	0.452639	0.0360495	1.4431	coenzyme Q9	Q8K1Z0	protein coding gene
1117	Coro1a	-1.24943	-0.321267	4.01e-05	4.39686	coronin, actin binding protein 1A	O89053	protein coding gene
1118	Coro1b	1.04318	0.0609879	0.307831	0.511688	coronin, actin binding protein 1B	Q9WUM3	protein coding gene
1119	Coro1c	-1.1229	-0.16723	0.103382	0.985554	coronin, actin binding protein 1C	Q9WUM4	protein coding gene
1120	Coro2a	-1.68237	-0.750491	0.0028012	2.55266	coronin, actin binding protein 2A	Q8C0P5	protein coding gene
1121	Coro2b	-1.07693	-0.106918	0.0174854	1.75732	coronin, actin binding protein, 2B	Q8BH44	protein coding gene
1122	Coro6	1.57752	0.657657	0.00873966	2.05851	coronin 6	Q920M5	protein coding gene
1123	Coro7	-1.22443	-0.292104	0.000878332	3.05634	coronin 7	Q9D2V7	protein coding gene
1124	Cotl1	1.27403	0.349394	0.392157	0.40654	coactosin-like 1 (Dictyostelium)	Q9CQI6	protein coding gene
1125	Cox15	-1.05936	-0.083187	0.112499	0.948853	cytochrome c oxidase assembly protein 15	Q8BJ03;Q8BJ03-2	protein coding gene
1126	Cox17	1.84471	0.883396	0.373418	0.427805	cytochrome c oxidase assembly protein 17, copper chaperone	P56394	protein coding gene
1127	Cox4i1	1.1263	0.171591	0.000603609	3.21924	cytochrome c oxidase subunit 4I1	P19783	protein coding gene
1128	Cox5a	1.34155	0.423906	0.388635	0.410458	cytochrome c oxidase subunit 5A	P12787	protein coding gene
1129	Cox5b	1.25958	0.332944	0.363365	0.439657	cytochrome c oxidase subunit 5B	P19536;Q9D881	protein coding gene
1130	Cox6a1	-1.25343	-0.325876	0.345827	0.461142	cytochrome c oxidase subunit 6A1	P43024;Q9DCW5	protein coding gene
1131	Cox6b1	1.29508	0.373045	0.207569	0.682837	cytochrome c oxidase, subunit 6B1	P56391	protein coding gene
1132	Cox6c	1.14453	0.194759	0.0130578	1.88413	cytochrome c oxidase subunit 6C	Q9CPQ1	protein coding gene
1133	Cox7a2	1.27176	0.346821	0.0128715	1.89037	cytochrome c oxidase subunit 7A2	P48771	protein coding gene
1134	Cox7a2l	1.12868	0.174634	0.00467053	2.33063	cytochrome c oxidase subunit 7A2 like	E9PZS8;Q61387	protein coding gene
1135	Cox7b	1.10035	0.137959	0.14549	0.837166	cytochrome c oxidase subunit 7B	P56393	protein coding gene
1136	Cox7c	1.00445	0.00640125	0.435527	0.360985	cytochrome c oxidase subunit 7C	P17665	protein coding gene
1137	Cp	1.63103	0.705786	0.0384791	1.41477	ceruloplasmin	E9PZD8;Q61147	protein coding gene
1138	Cpa3	2.45027	1.29294	2.5112e-26	25.6001	carboxypeptidase A3, mast cell	P15089	protein coding gene
1139	Cpd	-1.50599	-0.590716	5.3253e-06	5.27366	carboxypeptidase D	O89001	protein coding gene
1140	Cpe	-1.30854	-0.387958	0.000679332	3.16792	carboxypeptidase E	Q00493	protein coding gene
1141	Cpeb2	1.1883	0.248903	0.242273	0.615694	cytoplasmic polyadenylation element binding protein 2	A0A0H2UH22;E9Q969;Q812E0	protein coding gene
1142	Cpeb3	-1.56748	-0.648443	0.448005	0.348717	cytoplasmic polyadenylation element binding protein 3	A0A0R4J102;D3Z1R6;D3Z5R9;Q7TN99;Q7TN99-2;Q7TN99-3;Q7TN99-4	protein coding gene
1143	Cpeb4	-2.19959	-1.13723	8.79652e-05	4.05569	cytoplasmic polyadenylation element binding protein 4	Q5SU47;Q5SU48;Q7TN98;Q7TN98-2;Q7TN98-3;Q7TN98-4;Q7TN98-5	protein coding gene
1144	Cplx1	1.58901	0.668125	4.91931e-06	5.3081	complexin 1	P63040	protein coding gene
1145	Cplx2	-1.81229	-0.857813	0.0391719	1.40702	complexin 2	P84086	protein coding gene
1146	Cpn2	1.14045	0.189605	0.0771263	1.1128	carboxypeptidase N, polypeptide 2	Q9DBB9	protein coding gene
1147	Cpne1	-1.15043	-0.202172	0.229165	0.639852	copine I	Q8C166	protein coding gene
1148	Cpne2	-1.46224	-0.548182	0.141289	0.849893	copine II	A0A0R4J1D0;P59108	protein coding gene
1149	Cpne3	-1.54507	-0.627676	0.000200719	3.69741	copine III	Q8BT60	protein coding gene
1150	Cpne4	-1.03902	-0.0552255	0.035743	1.44681	copine IV	Q8BLR2	protein coding gene
1151	Cpne6	1.13779	0.186233	0.373367	0.427865	copine VI	Q9Z140	protein coding gene
1152	Cpox	-1.23735	-0.307254	0.0179841	1.74511	coproporphyrinogen oxidase	P36552	protein coding gene
1153	Cpped1	-1.02607	-0.0371354	0.14789	0.83006	calcineurin-like phosphoesterase domain containing 1	Q8BFS6	protein coding gene
1154	Cpq	1.30413	0.383092	0.292088	0.534487	carboxypeptidase Q	Q9WVJ3	protein coding gene
1155	Cps1	1.34493	0.42753	0.139993	0.853895	carbamoyl-phosphate synthetase 1	Q8C196	protein coding gene
1156	Cpsf1	-1.14565	-0.196164	0.00748512	2.1258	cleavage and polyadenylation specific factor 1	Q9EPU4	protein coding gene
1157	Cpsf2	-1.07679	-0.106741	0.0170943	1.76715	cleavage and polyadenylation specific factor 2	O35218	protein coding gene
1158	Cpsf3	-1.02704	-0.038497	0.0624983	1.20413	cleavage and polyadenylation specificity factor 3	Q9QXK7	protein coding gene
1159	Cpsf6	-1.06382	-0.0892582	0.252024	0.598558	cleavage and polyadenylation specific factor 6	H3BJ30;H3BJW3;Q6NVF9	protein coding gene
1160	Cpsf7	-1.20196	-0.265388	0.0251739	1.59905	cleavage and polyadenylation specific factor 7	Q8BTV2;Q8BTV2-2	protein coding gene
1161	Cpt1a	1.16456	0.21979	0.37294	0.428361	carnitine palmitoyltransferase 1a, liver	P97742	protein coding gene
1162	Cpt1b	-1.64118	-0.71473	0.175187	0.756499	carnitine palmitoyltransferase 1b, muscle	Q924X2	protein coding gene
1163	Cpt1c	-2.50183	-1.32299	0.0135139	1.86922	carnitine palmitoyltransferase 1c	Q8BGD5	protein coding gene
1164	Cpt2	-1.04135	-0.0584588	0.0599304	1.22235	carnitine palmitoyltransferase 2	P52825	protein coding gene
1165	Cr1l	1.31017	0.38975	0.160637	0.794154	complement component (3b/4b) receptor 1-like	A0A0A6YVT1;A0A0A6YXN9;A0A0A6YY75;Q64735;Q64735-2	protein coding gene
1166	Crabp1	1.34512	0.427731	0.000136296	3.86552	cellular retinoic acid binding protein I	P62965	protein coding gene
1167	Crabp2	1.46357	0.549492	0.0620473	1.20728	cellular retinoic acid binding protein II	P22935	protein coding gene
1168	Cracd	1.13658	0.184699	0.0412151	1.38494	capping protein inhibiting regulator of actin	E9Q3Y7;E9Q5L4;Q5PR69;Q5PR69-2	protein coding gene
1169	Cramp1	1.22808	0.296399	0.408693	0.388603	cramped chromatin regulator 1	Q6PG95	protein coding gene
1170	Crat	-1.15071	-0.202523	0.00650868	2.18651	carnitine acetyltransferase	H7BX88;P47934	protein coding gene
1171	Crbn	1.33447	0.416269	0.139428	0.85565	cereblon	Q8C7D2;Q8C7D2-2;Q8C7D2-3	protein coding gene
1172	Creb1	1.27406	0.349439	0.0160213	1.7953	cAMP responsive element binding protein 1	Q01147;Q01147-2;Q62347	protein coding gene
1173	Creg1	-1.46674	-0.552617	0.312718	0.504847	cellular repressor of E1A-stimulated genes 1	O88668	protein coding gene
1174	Creld1	-1.43322	-0.519265	5.5024e-12	11.2594	cysteine-rich with EGF-like domains 1	Q91XD7	protein coding gene
1175	Creld2	1.11172	0.152791	0.420406	0.376331	cysteine-rich with EGF-like domains 2	Q9CYA0	protein coding gene
1176	Crip1	1.63753	0.711522	5.23518e-08	7.28107	cysteine-rich protein 1 (intestinal)	A0A0G2JEK2;P63254	protein coding gene
1177	Crip2	-1.35155	-0.434617	0.000435588	3.36092	cysteine rich protein 2	Q9DCT8	protein coding gene
1178	Crk	1.06179	0.0864991	0.000433733	3.36278	v-crk avian sarcoma virus CT10 oncogene homolog	Q64010	protein coding gene
1179	Crkl	1.19598	0.25819	0.347815	0.458652	v-crk avian sarcoma virus CT10 oncogene homolog-like	P47941	protein coding gene
1180	Crlf3	1.12743	0.173039	0.00285304	2.54469	cytokine receptor-like factor 3	Q9Z2L7	protein coding gene
1181	Crmp1	-1.06593	-0.0921183	1.42367e-06	5.84659	collapsin response mediator protein 1	P97427	protein coding gene
1182	Crnkl1	1.55807	0.639764	0.376259	0.424513	crooked neck pre-mRNA splicing factor 1	P63154	protein coding gene
1183	Crocc	1.14123	0.190589	0.416177	0.380721	ciliary rootlet coiled-coil, rootletin	Q8CJ40;Q8CJ40-3	protein coding gene
1184	Crot	1.06058	0.0848559	0.0504305	1.29731	carnitine O-octanoyltransferase	Q9DC50	protein coding gene
1185	Crppa	-1.14252	-0.192217	0.43338	0.363131	CDP-L-ribitol pyrophosphorylase A	A0A1Y7VM96;Q5RJG7	protein coding gene
1186	Crtap	1.66035	0.731486	0.041275	1.38431	cartilage associated protein	Q9CYD3	protein coding gene
1187	Crtc1	1.57694	0.657125	0.11329	0.94581	CREB regulated transcription coactivator 1	Q68ED7	protein coding gene
1188	Cry1	1.21846	0.285059	0.140234	0.853146	cryptochrome 1 (photolyase-like)	P97784	protein coding gene
1189	Cryab	1.33915	0.421315	0.158229	0.800713	crystallin, alpha B	P23927	protein coding gene
1190	Cryl1	1.29584	0.373883	0.0279835	1.5531	crystallin, lambda 1	Q99KP3	protein coding gene
1191	Crym	1.50429	0.589083	0.00452817	2.34408	crystallin, mu	O54983	protein coding gene
1192	Cryz	1.46951	0.555334	0.0830104	1.08087	crystallin, zeta	P47199	protein coding gene
1193	Cryzl1	1.3172	0.397469	0.133822	0.873472	crystallin, zeta (quinone reductase)-like 1	Q921W4	protein coding gene
1194	Cryzl2	1.49815	0.583183	0.109104	0.962158	crystallin zeta like 2	Q3UNZ8	protein coding gene
1195	Cs	-1.0532	-0.0747842	0.0168229	1.7741	citrate synthase	Q9CZU6	protein coding gene
1196	Csad	1.39187	0.477022	0.00506239	2.29564	cysteine sulfinic acid decarboxylase	Q9DBE0	protein coding gene
1197	Csde1	-1.07891	-0.109574	0.106744	0.971655	cold shock domain containing E1, RNA binding	Q91W50	protein coding gene
1198	Cse1l	1.10586	0.145175	0.0515711	1.28759	chromosome segregation 1-like (S. cerevisiae)	Q9ERK4	protein coding gene
1199	Csf1r	1.7737	0.826758	0.209005	0.679844	colony stimulating factor 1 receptor	P09581	protein coding gene
1200	Csk	1.02394	0.034137	0.401121	0.396725	c-src tyrosine kinase	P41241	protein coding gene
1201	Csnk1a1	-1.28617	-0.363077	0.00755208	2.12193	casein kinase 1, alpha 1	E9PWB2;E9Q4G7;Q8BK63	protein coding gene
1202	Csnk1d	-1.03253	-0.0461853	0.010661	1.9722	casein kinase 1, delta	Q9DC28;Q9DC28-2	protein coding gene
1203	Csnk2a1	-1.03131	-0.0444784	0.00566648	2.24669	casein kinase 2, alpha 1 polypeptide	Q60737	protein coding gene
1204	Csnk2a2	-1.23445	-0.303866	0.103146	0.986547	casein kinase 2, alpha prime polypeptide	O54833	protein coding gene
1205	Csnk2b	-1.1016	-0.139602	0.343406	0.464192	casein kinase 2, beta polypeptide	P67871	protein coding gene
1206	Cspg4	1.57551	0.655817	1.33734e-07	6.87376	chondroitin sulfate proteoglycan 4	Q8VHY0	protein coding gene
1207	Csrp1	1.51604	0.600308	3.95774e-08	7.40255	cysteine and glycine-rich protein 1	P97315	protein coding gene
1208	Csrp2	2.15874	1.11019	0.00129763	2.88685	cysteine and glycine-rich protein 2	P97314	protein coding gene
1209	Cst3	1.15925	0.213191	0.0389539	1.40945	cystatin C	P21460	protein coding gene
1210	Cstb	1.27368	0.349002	0.309339	0.509566	cystatin B	Q62426	protein coding gene
1211	Cstf1	-1.32133	-0.401993	0.141122	0.850404	cleavage stimulation factor, 3' pre-RNA, subunit 1	Q99LC2	protein coding gene
1212	Cstf2	1.05552	0.0779568	0.100088	0.999618	cleavage stimulation factor, 3' pre-RNA subunit 2	Q8BIQ5	protein coding gene
1213	Cstf3	-1.17639	-0.234366	0.0477605	1.32093	cleavage stimulation factor, 3' pre-RNA, subunit 3	Q99LI7	protein coding gene
1214	Ctbp1	-1.07176	-0.0999797	0.232291	0.633968	C-terminal binding protein 1	A0A0J9YU62;O88712;O88712-2	protein coding gene
1215	Ctbp2	1.17216	0.229172	0.00213585	2.67043	C-terminal binding protein 2	P56546;P56546-2;Q91YZ2	protein coding gene
1216	Ctbs	1.09565	0.131793	0.203852	0.690684	chitobiase	Q8R242;Q8R242-2	protein coding gene
1217	Ctcf	1.22977	0.298389	0.0339006	1.46979	CCCTC-binding factor	Q61164	protein coding gene
1218	Ctdp1	-1.00295	-0.00425168	0.126311	0.898559	CTD (carboxy-terminal domain, RNA polymerase II, polypeptide A) phosphatase, subunit 1	Q7TSG2	protein coding gene
1219	Ctdsp1	1.22055	0.287537	0.144238	0.840919	CTD (carboxy-terminal domain, RNA polymerase II, polypeptide A) small phosphatase 1	P58466	protein coding gene
1220	Ctdsp2	1.40284	0.488346	0.165511	0.781173	CTD (carboxy-terminal domain, RNA polymerase II, polypeptide A) small phosphatase 2	Q8BX07	protein coding gene
1221	Ctif	-1.09359	-0.12907	0.0187385	1.72727	CBP80/20-dependent translation initiation factor	Q6PEE2	protein coding gene
1222	Ctnna1	1.29316	0.370905	0.223522	0.65068	catenin (cadherin associated protein), alpha 1	P26231	protein coding gene
1223	Ctnna2	1.16673	0.222468	0.0334556	1.47553	catenin (cadherin associated protein), alpha 2	E0CXB9;Q61301;Q61301-2;Q61301-3	protein coding gene
1224	Ctnna3	1.23764	0.307597	0.225797	0.646282	catenin (cadherin associated protein), alpha 3	Q65CL1	protein coding gene
1225	Ctnnal1	1.12827	0.174109	0.0150615	1.82213	catenin (cadherin associated protein), alpha-like 1	O88327	protein coding gene
1226	Ctnnb1	1.05753	0.0807049	0.127176	0.895596	catenin (cadherin associated protein), beta 1	Q02248	protein coding gene
1227	Ctnnbl1	-1.19329	-0.25494	0.0989553	1.00456	catenin, beta like 1	Q9CWL8	protein coding gene
1228	Ctnnd1	1.24331	0.314181	0.00550721	2.25907	catenin (cadherin associated protein), delta 1	E9Q8Z6;E9Q8Z8;G3X9V2;P30999	protein coding gene
1229	Ctnnd2	1.04203	0.0594011	0.447245	0.349454	catenin (cadherin associated protein), delta 2	B7ZNF6;E9QKH8;O35927;O35927-2	protein coding gene
1230	Ctps	-1.05029	-0.0707935	0.108238	0.96562	cytidine 5'-triphosphate synthase	P70698	protein coding gene
1231	Ctps2	1.1223	0.166457	0.057942	1.23701	cytidine 5'-triphosphate synthase 2	P70303	protein coding gene
1232	Ctsa	-1.08514	-0.117879	0.0456444	1.34061	cathepsin A	G3X8T3;P16675	protein coding gene
1233	Ctsb	-1.31784	-0.398171	7.35198e-10	9.1336	cathepsin B	P10605	protein coding gene
1234	Ctsc	1.62897	0.703964	2.50848e-09	8.60059	cathepsin C	P97821	protein coding gene
1235	Ctsd	1.09624	0.132569	0.00169028	2.77204	cathepsin D	P18242	protein coding gene
1236	Ctsf	-1.12517	-0.170143	0.347083	0.459566	cathepsin F	Q9R013	protein coding gene
1237	Ctsg	1.24212	0.3128	0.39325	0.405331	cathepsin G	P28293	protein coding gene
1238	Ctsh	1.73148	0.792008	7.91912e-05	4.10132	cathepsin H	P49935	protein coding gene
1239	Ctsl	-2.06621	-1.04699	0.000174711	3.75768	cathepsin L	P06797	protein coding gene
1240	Ctss	1.71514	0.778328	0.00807891	2.09265	cathepsin S	F6WR04;O70370	protein coding gene
1241	Ctsz	1.01447	0.0207206	0.12269	0.911191	cathepsin Z	Q9WUU7	protein coding gene
1242	Cttn	1.24606	0.317373	0.00291169	2.53586	cortactin	Q60598	protein coding gene
1243	Cttnbp2	-1.1189	-0.162078	0.122655	0.911315	cortactin binding protein 2	B9EJA2;B9EJA2-5	protein coding gene
1244	Cttnbp2nl	1.18353	0.243099	0.322588	0.491352	CTTNBP2 N-terminal like	Q99LJ0	protein coding gene
1245	Cuedc2	-1.07311	-0.101797	0.439867	0.356679	CUE domain containing 2	Q9CXX9	protein coding gene
1246	Cul1	-1.23857	-0.30867	0.0876845	1.05708	cullin 1	Q9WTX6	protein coding gene
1247	Cul2	-1.17908	-0.237667	1.01166e-07	6.99497	cullin 2	Q9D4H8	protein coding gene
1248	Cul3	-1.1008	-0.138556	0.00732864	2.13498	cullin 3	Q9JLV5	protein coding gene
1249	Cul4a	-1.11155	-0.152572	0.00203772	2.69085	cullin 4A	Q3TCH7	protein coding gene
1250	Cul4b	-1.26561	-0.339836	0.0596691	1.22425	cullin 4B	A2A432;E9PXY1	protein coding gene
1251	Cul5	-1.09974	-0.137158	0.256126	0.591547	cullin 5	Q9D5V5	protein coding gene
1252	Cul7	1.03454	0.0489918	0.116744	0.932764	cullin 7	Q8VE73;Q8VE73-3	protein coding gene
1253	Cul9	-1.73625	-0.795976	0.000144567	3.83993	cullin 9	E9QP09;S4R1Y1	protein coding gene
1254	Cuta	1.64041	0.714059	0.0501644	1.2996	cutA divalent cation tolerance homolog	D5MCW4;Q9CQ89	protein coding gene
1255	Cutc	1.25835	0.331532	0.377036	0.423617	cutC copper transporter	Q9D8X1	protein coding gene
1256	Cux1	-1.27499	-0.350491	0.313549	0.503695	cut-like homeobox 1	H3BJN3	protein coding gene
1257	Cwc15	1.07102	0.0989884	0.34034	0.468087	CWC15 spliceosome-associated protein	Q9JHS9	protein coding gene
1258	Cwc22	1.48591	0.57135	0.396238	0.402044	CWC22 spliceosome-associated protein	B1AYU4;B1AYU7;Q8C5N3;Q8C5N3-2	protein coding gene
1259	Cwc27	1.15723	0.210678	0.0485982	1.31338	CWC27 spliceosome-associated protein	Q3TKY6	protein coding gene
1260	Cwf19l2	-1.11734	-0.160062	0.36552	0.437089	CWF19-like 2, cell cycle control (S. pombe)	Q8BG79	protein coding gene
1261	Cxadr	2.08928	1.06301	0.0115518	1.93735	coxsackie virus and adenovirus receptor	P97792	protein coding gene
1262	Cxxc1	1.48484	0.570305	0.150886	0.821352	CXXC finger 1 (PHD domain)	Q9CWW7	protein coding gene
1263	Cyb5a	1.05097	0.0717189	0.07714	1.11272	cytochrome b5 type A (microsomal)	G5E850;P56395	protein coding gene
1264	Cyb5b	-1.05897	-0.0826641	3.88936e-05	4.41012	cytochrome b5 type B	Q9CQX2	protein coding gene
1265	Cyb5d2	1.1786	0.237074	0.00299946	2.52296	cytochrome b5 domain containing 2	Q5SSH8	protein coding gene
1266	Cyb5r1	-1.74912	-0.80663	2.76502e-07	6.5583	cytochrome b5 reductase 1	Q9DB73	protein coding gene
1267	Cyb5r2	1.2704	0.345282	0.0160663	1.79408	cytochrome b5 reductase 2	Q3KNK3	protein coding gene
1268	Cyb5r3	-1.0239	-0.0340749	0.0544185	1.26425	cytochrome b5 reductase 3	Q9DCN2;Q9DCN2-2	protein coding gene
1269	Cyba	1.71901	0.78158	0.368475	0.433592	cytochrome b-245, alpha polypeptide	Q61462;Q61462-2	protein coding gene
1270	Cybb	1.0409	0.0578376	0.271109	0.566856	cytochrome b-245, beta polypeptide	Q61093	protein coding gene
1271	Cybc1	-1.10729	-0.147037	0.0504305	1.29731	cytochrome b 245 chaperone 1	Q3TYS2	protein coding gene
1272	Cyc1	1.08892	0.122899	0.38688	0.412424	cytochrome c-1	Q9D0M3;Q9D0M3-2	protein coding gene
1273	Cycs	1.08119	0.112621	0.448645	0.348098	cytochrome c, somatic	P62897	protein coding gene
1274	Cyfip1	1.11356	0.155181	0.000171157	3.76661	cytoplasmic FMR1 interacting protein 1	Q7TMB8	protein coding gene
1275	Cyfip2	-1.58443	-0.663966	1.43268e-05	4.84385	cytoplasmic FMR1 interacting protein 2	Q5SQX6	protein coding gene
1276	Cygb	1.72225	0.784299	0.000924582	3.03405	cytoglobin	Q9CX80	protein coding gene
1277	Cyhr1	-1.25157	-0.323738	0.143491	0.843176	cysteine and histidine rich 1	Q9QXA1	protein coding gene
1278	Cyld	-1.13361	-0.180923	0.275228	0.560308	CYLD lysine 63 deubiquitinase	A0A1B0GSE5;Q80TQ2;Q80TQ2-2;Z4YJJ5	protein coding gene
1279	Cyp20a1	1.21726	0.283643	0.219718	0.658134	cytochrome P450, family 20, subfamily a, polypeptide 1	Q8BKE6	protein coding gene
1280	Cyp2d22	1.29072	0.368175	0.00914057	2.03903	cytochrome P450, family 2, subfamily d, polypeptide 22	Q9JKY7	protein coding gene
1281	Cyp2e1	3.46029	1.79089	0.00389612	2.40937	cytochrome P450, family 2, subfamily e, polypeptide 1	Q05421	protein coding gene
1282	Cyp2f2	2.82291	1.49718	0.00418483	2.37832	cytochrome P450, family 2, subfamily f, polypeptide 2	P33267	protein coding gene
1283	Cyp2j6	1.10378	0.142452	0.090876	1.04155	cytochrome P450, family 2, subfamily j, polypeptide 6	O54750	protein coding gene
1284	Cyp2j9	-1.03732	-0.0528637	0.347696	0.458801	cytochrome P450, family 2, subfamily j, polypeptide 9	Q924D1	protein coding gene
1285	Cyp2s1	1.42516	0.511123	0.153534	0.813795	cytochrome P450, family 2, subfamily s, polypeptide 1	D3Z7F1;Q9DBX6	protein coding gene
1286	Cyp39a1	1.2549	0.327578	0.137033	0.863173	cytochrome P450, family 39, subfamily a, polypeptide 1	Q9JKJ9	protein coding gene
1287	Cyp4f15	1.18914	0.249922	0.22412	0.649519	cytochrome P450, family 4, subfamily f, polypeptide 15	Q8VCA4;Q99N16;Q99N18	protein coding gene
1288	Cyp4f16	1.22538	0.293234	0.252314	0.598059	cytochrome P450, family 4, subfamily f, polypeptide 16	Q99N17	protein coding gene
1289	Cyp4v3	-1.16084	-0.21517	0.392157	0.40654	cytochrome P450, family 4, subfamily v, polypeptide 3	Q9DBW0	protein coding gene
1290	Cyp51	-1.18512	-0.245031	0.0364805	1.43794	cytochrome P450, family 51	Q8K0C4	protein coding gene
1291	Cyria	1.47645	0.562132	0.439444	0.357096	CYFIP related Rac1 interactor A	Q8BHZ0	protein coding gene
1292	Cyrib	1.11675	0.159311	0.412148	0.384947	CYFIP related Rac1 interactor B	Q921M7	protein coding gene
1293	Cyth1	-1.07642	-0.106247	0.416013	0.380893	cytohesin 1	Q3TZ02;Q9QX11;Q9QX11-2	protein coding gene
1294	Cyth3	-1.12561	-0.170705	0.131849	0.879922	cytohesin 3	O08967	protein coding gene
1295	Czib	1.10961	0.150048	0.0265583	1.5758	CXXC motif containing zinc binding protein	A2A8E2;Q8BHG2;Q8BHG2-3	protein coding gene
1296	D130043K22Rik	-3.22561	-1.68957	0.00833065	2.07932	RIKEN cDNA D130043K22 gene	Q5SZV5	protein coding gene
1297	D17H6S53E	1.23152	0.300439	0.432365	0.364149	DNA segment, Chr 17, human D6S53E	Q9Z1R4	protein coding gene
1298	D2hgdh	1.29772	0.375977	0.148075	0.829518	D-2-hydroxyglutarate dehydrogenase	E9QN44;Q8CIM3	protein coding gene
1299	D8Ertd738e	-1.00199	-0.00286269	0.304459	0.516471	DNA segment, Chr 8, ERATO Doi 738, expressed	Q8R1F0	protein coding gene
1300	Daam2	1.00885	0.0127163	0.451027	0.345798	dishevelled associated activator of morphogenesis 2	Q80U19	protein coding gene
1301	Dab2	1.34642	0.429132	0.430729	0.365796	disabled 2, mitogen-responsive phosphoprotein	A0A0R4J104;E9QL31;P98078;P98078-2	protein coding gene
1302	Dab2ip	1.13625	0.184282	0.226895	0.644174	disabled 2 interacting protein	A2AUX3;A2AUX5;B7ZD29;F6RK07;Q3UHC7;Q3UHC7-2;Q3UHC7-4	protein coding gene
1303	Dact1	1.40745	0.493087	0.053969	1.26786	dishevelled-binding antagonist of beta-catenin 1	D3Z5V0;Q8R4A3	protein coding gene
1304	Dad1	-1.51773	-0.601912	0.000133123	3.87575	defender against cell death 1	P61804	protein coding gene
1305	Dag1	1.20158	0.264931	5.65208e-05	4.24779	dystroglycan 1	Q62165	protein coding gene
1306	Dap	1.5961	0.674547	0.000204078	3.6902	death-associated protein	Q91XC8	protein coding gene
1307	Dap3	1.14483	0.195128	0.451811	0.345043	death associated protein 3	G3X9M0;Q9ER88	protein coding gene
1308	Dapk1	-1.1302	-0.176575	0.421117	0.375597	death associated protein kinase 1	Q80YE7;Q80YE7-2	protein coding gene
1309	Dars	-1.27496	-0.350446	7.99192e-05	4.09735	aspartyl-tRNA synthetase	Q922B2	protein coding gene
1310	Dars2	1.13143	0.178149	0.173202	0.761448	aspartyl-tRNA synthetase 2 (mitochondrial)	Q8BIP0	protein coding gene
1311	Dazap1	-1.07726	-0.107373	0.0186229	1.72995	DAZ associated protein 1	Q3UGB5;Q9JII5;Q9JII5-2	protein coding gene
1312	Dbi	1.41017	0.495874	0.0729288	1.1371	diazepam binding inhibitor	P31786	protein coding gene
1313	Dbn1	1.15134	0.203318	0.391205	0.407596	drebrin 1	Q9QXS6	protein coding gene
1314	Dbnl	1.08952	0.123694	0.212875	0.671874	drebrin-like	Q62418;Q62418-2;Q62418-3	protein coding gene
1315	Dbt	1.29041	0.367834	0.00575271	2.24013	dihydrolipoamide branched chain transacylase E2	P53395	protein coding gene
1316	Dcaf11	1.50118	0.586094	0.256182	0.591451	DDB1 and CUL4 associated factor 11	D3Z4U8;Q91VU6	protein coding gene
1317	Dcaf5	-1.56668	-0.647714	0.0241588	1.61692	DDB1 and CUL4 associated factor 5	Q80T85	protein coding gene
1318	Dcaf7	1.04626	0.0652432	0.320087	0.494732	DDB1 and CUL4 associated factor 7	P61963	protein coding gene
1319	Dcaf8	-1.31494	-0.395002	0.283841	0.546925	DDB1 and CUL4 associated factor 8	Q8N7N5	protein coding gene
1320	Dcakd	1.07414	0.103182	0.4248	0.371815	dephospho-CoA kinase domain containing	Q8BHC4	protein coding gene
1321	Dclk1	-1.30215	-0.380899	0.00204342	2.68964	doublecortin-like kinase 1	A0A0G2JGQ6;Q9JLM8	protein coding gene
1322	Dclk2	-1.2478	-0.319392	0.443915	0.3527	doublecortin-like kinase 2	Q6PGN3;Q6PGN3-2;Q6PGN3-3	protein coding gene
1323	Dcn	1.16765	0.22361	2.21145e-05	4.65532	decorin	P28654	protein coding gene
1324	Dcps	1.13195	0.178813	0.427062	0.369509	decapping enzyme, scavenger	Q9DAR7	protein coding gene
1325	Dctn1	-1.22396	-0.291556	0.0959853	1.0178	dynactin 1	E9Q3M3;O08788	protein coding gene
1326	Dctn2	1.05442	0.0764519	0.258357	0.58778	dynactin 2	Q99KJ8	protein coding gene
1327	Dctn3	-1.12777	-0.173476	0.224995	0.647826	dynactin 3	Q9Z0Y1	protein coding gene
1328	Dctn4	-1.12663	-0.172013	5.94932e-07	6.22553	dynactin 4	Q8CBY8-2	protein coding gene
1329	Dctn5	-1.11458	-0.156498	0.364376	0.438451	dynactin 5	Q9QZB9	protein coding gene
1330	Dctn6	-1.06429	-0.0898972	0.435414	0.361098	dynactin 6	D3Z6H3;Q9WUB4	protein coding gene
1331	Dcun1d1	2.57783	1.36616	0.108651	0.963968	DCN1, defective in cullin neddylation 1, domain containing 1 (S. cerevisiae)	Q9QZ73	protein coding gene
1332	Dcun1d2	1.03872	0.0548081	0.230511	0.637309	DCN1, defective in cullin neddylation 1, domain containing 2 (S. cerevisiae)	A0A0N4SW97;G5E8Q6;Q8BZJ7;Q8BZJ7-2	protein coding gene
1333	Dcun1d5	1.12145	0.165368	0.359776	0.443968	DCN1, defective in cullin neddylation 1, domain containing 5 (S. cerevisiae)	A0A1N9M8A6;Q9CXV9	protein coding gene
1334	Dcxr	1.0541	0.0760144	0.224536	0.648714	dicarbonyl L-xylulose reductase	A2AC16;Q91X52	protein coding gene
1335	Dda1	-1.07683	-0.106795	0.279073	0.554282	DET1 and DDB1 associated 1	Q9D9Z5	protein coding gene
1336	Ddah1	1.25322	0.325638	0.233035	0.632578	dimethylarginine dimethylaminohydrolase 1	Q9CWS0	protein coding gene
1337	Ddah2	1.30679	0.386023	1.44491e-14	13.8402	dimethylarginine dimethylaminohydrolase 2	Q99LD8	protein coding gene
1338	Ddb1	1.01046	0.0150091	0.00501854	2.29942	damage specific DNA binding protein 1	Q3U1J4	protein coding gene
1339	Ddc	3.08031	1.62308	0.00293197	2.53284	dopa decarboxylase	O88533	protein coding gene
1340	Ddhd1	-1.17343	-0.230732	0.00898389	2.04654	DDHD domain containing 1	E9QQ38;F8WHP5;F8WIJ5;Q80YA3;Q80YA3-2	protein coding gene
1341	Ddhd2	-1.11573	-0.157982	0.324877	0.488281	DDHD domain containing 2	A0A1B0GSA5;Q80Y98;Q80Y98-2	protein coding gene
1342	Ddi2	1.02806	0.0399195	0.193819	0.712603	DNA-damage inducible protein 2	A2ADY9	protein coding gene
1343	Ddost	-1.24921	-0.321014	0.00116921	2.93211	dolichyl-di-phosphooligosaccharide-protein glycotransferase	O54734	protein coding gene
1344	Ddrgk1	1.20246	0.265991	0.0179968	1.74481	DDRGK domain containing 1	Q80WW9	protein coding gene
1345	Ddt	1.24128	0.311826	0.00017943	3.7461	D-dopachrome tautomerase	O35215	protein coding gene
1346	Ddx1	-1.30572	-0.384847	0.0381677	1.4183	DEAD box helicase 1	Q91VR5	protein coding gene
1347	Ddx17	-1.09997	-0.137462	0.0832026	1.07986	DEAD box helicase 17	Q3U741;Q501J6	protein coding gene
1348	Ddx18	-1.12362	-0.168151	0.0852931	1.06909	DEAD box helicase 18	Q8K363	protein coding gene
1349	Ddx19a	1.04507	0.0636021	0.187685	0.726571	DEAD box helicase 19a	Q61655	protein coding gene
1350	Ddx20	1.06123	0.0857357	0.393815	0.404707	DEAD box helicase 20	Q9JJY4	protein coding gene
1351	Ddx21	1.04799	0.0676193	0.442866	0.353728	DExD box helicase 21	Q9JIK5	protein coding gene
1352	Ddx23	-1.16314	-0.218029	0.00393498	2.40506	DEAD box helicase 23	D3Z0M9	protein coding gene
1353	Ddx27	-1.9315	-0.949721	0.033855	1.47038	DEAD box helicase 27	Q921N6	protein coding gene
1354	Ddx39a	2.4614	1.29948	0.310099	0.5085	DEAD box helicase 39a	Q8VDW0	protein coding gene
1355	Ddx39b	-1.19515	-0.257196	0.162927	0.788007	DEAD box helicase 39b	Q9Z1N5	protein coding gene
1356	Ddx3x	-1.15339	-0.205875	0.0149633	1.82497	DEAD box helicase 3, X-linked	Q62167	protein coding gene
1357	Ddx3y	-1.36874	-0.45285	0.186463	0.729408	DEAD box helicase 3, Y-linked	Q62095	protein coding gene
1358	Ddx42	-1.0888	-0.122743	0.26629	0.574645	DEAD box helicase 42	Q810A7;Q810A7-2	protein coding gene
1359	Ddx46	-1.00219	-0.00315302	0.0583804	1.23373	DEAD box helicase 46	Q569Z5	protein coding gene
1360	Ddx47	1.1158	0.158081	0.015317	1.81483	DEAD box helicase 47	A0A0N4SVT1;F6QKD2;Q9CWX9	protein coding gene
1361	Ddx5	-1.1667	-0.222431	0.00101089	2.9953	DEAD box helicase 5	Q61656;Q8BTS0	protein coding gene
1362	Ddx50	-1.03717	-0.0526529	0.357175	0.447119	DExD box helicase 50	Q99MJ9	protein coding gene
1363	Ddx58	-1.00334	-0.00480713	0.151163	0.820554	DEAD/H box helicase 58	Q6Q899	protein coding gene
1364	Ddx59	1.29875	0.377119	0.212875	0.671874	DEAD box helicase 59	Q9DBN9	protein coding gene
1365	Ddx6	-1.13967	-0.18862	0.00213468	2.67067	DEAD (Asp-Glu-Ala-Asp) box polypeptide 6	P54823	protein coding gene
1366	Decr1	-1.07008	-0.0977124	0.164509	0.783811	2,4-dienoyl CoA reductase 1, mitochondrial	Q9CQ62	protein coding gene
1367	Decr2	1.04891	0.0688845	0.327619	0.484631	2-4-dienoyl-Coenzyme A reductase 2, peroxisomal	Q9WV68	protein coding gene
1368	Def6	-1.56152	-0.642948	0.00818704	2.08687	differentially expressed in FDCP 6	A0A0R4IZX1;A0A3B2W417;Q8C2K1	protein coding gene
1369	Degs1	-1.25389	-0.326413	0.0251722	1.59908	delta(4)-desaturase, sphingolipid 1	O09005	protein coding gene
1370	Dek	1.36155	0.445254	0.0245656	1.60967	DEK proto-oncogene (DNA binding)	Q7TNV0	protein coding gene
1371	Dennd10	1.15759	0.211129	0.260866	0.583583	DENN domain containing 10	Q9D8N2	protein coding gene
1372	Dennd4c	1.03738	0.0529509	0.295202	0.52988	DENN/MADD domain containing 4C	A6H8H2;A6H8H2-2	protein coding gene
1373	Dennd6a	-1.43524	-0.521293	0.152522	0.816668	DENN/MADD domain containing 6A	Q8BH65-2	protein coding gene
1374	Denr	-1.02971	-0.0422441	0.134463	0.871398	density-regulated protein	Q9CQJ6	protein coding gene
1375	Deptor	-1.39561	-0.480894	0.0027691	2.55766	DEP domain containing MTOR-interacting protein	Q570Y9	protein coding gene
1376	Dera	1.25994	0.333351	0.184112	0.734917	deoxyribose-phosphate aldolase (putative)	Q91YP3	protein coding gene
1377	Derl1	-1.22155	-0.288712	0.0500599	1.30051	Der1-like domain family, member 1	Q99J56	protein coding gene
1378	Des	-1.10595	-0.145292	0.165922	0.780095	desmin	P31001	protein coding gene
1379	Dffa	1.26565	0.33988	1.53209e-07	6.81472	DNA fragmentation factor, alpha subunit	O54786-2	protein coding gene
1380	Dgat1	1.15161	0.203654	0.277704	0.556418	diacylglycerol O-acyltransferase 1	Q9Z2A7	protein coding gene
1381	Dgke	-1.49429	-0.579456	0.162345	0.789562	diacylglycerol kinase, epsilon	Q9R1C6	protein coding gene
1382	Dgkg	-3.08112	-1.62345	1.77625e-05	4.7505	diacylglycerol kinase, gamma	Q91WG7	protein coding gene
1383	Dgkh	-3.82211	-1.93437	8.17888e-24	23.0873	diacylglycerol kinase, eta	A0A2I3BQ43;A0JP53;D3YXJ0	protein coding gene
1384	Dgki	-5.56879	-2.47736	1.16702e-14	13.9329	diacylglycerol kinase, iota	D3YWQ0;D3Z2W1	protein coding gene
1385	Dgkz	-3.69622	-1.88605	4.34262e-13	12.3622	diacylglycerol kinase zeta	A2AHJ7;A2AHK0;Q80UP3	protein coding gene
1386	Dglucy	1.1663	0.221941	0.245152	0.610564	D-glutamate cyclase	E9QMK9;Q8BH86	protein coding gene
1387	Dguok	1.04141	0.0585443	0.0273443	1.56313	deoxyguanosine kinase	Q9QX60-2	protein coding gene
1388	Dhcr24	-2.06808	-1.04829	7.30169e-06	5.13658	24-dehydrocholesterol reductase	Q8VCH6	protein coding gene
1389	Dhcr7	-1.73789	-0.797334	6.06134e-08	7.21743	7-dehydrocholesterol reductase	A0A140LIT2;O88455	protein coding gene
1390	Dhdh	1.21435	0.28019	3.41741e-06	5.4663	dihydrodiol dehydrogenase (dimeric)	Q9DBB8	protein coding gene
1391	Dhodh	-1.0024	-0.00345778	0.278068	0.555849	dihydroorotate dehydrogenase	O35435	protein coding gene
1392	Dhrs1	-1.23341	-0.302649	1.51508e-05	4.81956	dehydrogenase/reductase (SDR family) member 1	Q99L04	protein coding gene
1393	Dhrs11	1.46448	0.550384	0.0937725	1.02792	dehydrogenase/reductase (SDR family) member 11	Q3U0B3	protein coding gene
1394	Dhrs13	-1.58119	-0.661015	0.00886306	2.05242	dehydrogenase/reductase (SDR family) member 13	Q5SS80	protein coding gene
1395	Dhrs4	-1.05111	-0.0719119	0.200503	0.697879	dehydrogenase/reductase (SDR family) member 4	Q99LB2	protein coding gene
1396	Dhrs7	1.06508	0.0909679	0.419072	0.377712	dehydrogenase/reductase (SDR family) member 7	Q9CXR1	protein coding gene
1397	Dhrs7b	1.0858	0.11876	0.443915	0.3527	dehydrogenase/reductase (SDR family) member 7B	Q99J47;Q99J47-2;Z4YKT6	protein coding gene
1398	Dhx15	-1.14531	-0.195742	0.00303288	2.51815	DEAH (Asp-Glu-Ala-His) box polypeptide 15	O35286	protein coding gene
1399	Dhx29	-1.22113	-0.288218	0.021306	1.6715	DEAH (Asp-Glu-Ala-His) box polypeptide 29	Q6PGC1	protein coding gene
1400	Dhx30	-1.17523	-0.232945	0.00162403	2.78941	DEAH (Asp-Glu-Ala-His) box polypeptide 30	Q99PU8-2	protein coding gene
1401	Dhx32	1.19054	0.251611	0.241108	0.617788	DEAH (Asp-Glu-Ala-His) box polypeptide 32	D3Z4E3;Q8BZS9;Q8BZS9-2	protein coding gene
1402	Dhx36	-1.36175	-0.445465	0.0317074	1.49884	DEAH (Asp-Glu-Ala-His) box polypeptide 36	Q8VHK9	protein coding gene
1403	Dhx57	-1.58068	-0.660542	1.33584e-05	4.87425	DEAH (Asp-Glu-Ala-Asp/His) box polypeptide 57	Q6P5D3;Q6P5D3-2	protein coding gene
1404	Dhx58	-1.09425	-0.129947	0.402128	0.395635	DEXH (Asp-Glu-X-His) box polypeptide 58	Q99J87	protein coding gene
1405	Dhx8	-1.15492	-0.20779	0.0599304	1.22235	DEAH (Asp-Glu-Ala-His) box polypeptide 8	A2A4P0	protein coding gene
1406	Dhx9	-1.15941	-0.213388	1.19084e-06	5.92415	DEAH (Asp-Glu-Ala-His) box polypeptide 9	O70133-2	protein coding gene
1407	Diablo	-1.0151	-0.021619	0.359776	0.443968	diablo, IAP-binding mitochondrial protein	Q9JIQ3	protein coding gene
1408	Diaph1	1.14936	0.200825	0.332839	0.477765	diaphanous related formin 1	E9PV41;E9PXV7;O08808	protein coding gene
1409	Diaph2	-1.24536	-0.316565	0.153971	0.812561	diaphanous related formin 2	O70566;Q6W4W7	protein coding gene
1410	Diaph3	-1.20247	-0.266002	0.240127	0.61956	diaphanous related formin 3	F8WIG5;Q9Z207	protein coding gene
1411	Dicer1	-1.13009	-0.176436	0.0239211	1.62122	dicer 1, ribonuclease type III	F8VQ54;Q8R418;Q8R418-2	protein coding gene
1412	Dido1	1.10365	0.142287	0.0142409	1.84646	death inducer-obliterator 1	Q8C9B9;Q8C9B9-3	protein coding gene
1413	Dip2a	-1.12975	-0.176005	0.387181	0.412086	disco interacting protein 2 homolog A	D3Z7D3;F8WI56;Q8BWT5	protein coding gene
1414	Dip2b	-1.08008	-0.111139	0.115109	0.938892	disco interacting protein 2 homolog B	Q3UH60	protein coding gene
1415	Dip2c	1.0738	0.102727	0.00334141	2.47607	disco interacting protein 2 homolog C	B2RQ71;E9PWR4	protein coding gene
1416	Diras1	-1.04328	-0.0611295	0.389775	0.409186	DIRAS family, GTP-binding RAS-like 1	Q91Z61	protein coding gene
1417	Diras2	-1.17294	-0.230129	0.151163	0.820554	DIRAS family, GTP-binding RAS-like 2	Q5PR73	protein coding gene
1418	Dis3	1.22926	0.297792	0.252359	0.59798	DIS3 homolog, exosome endoribonuclease and 3'-5' exoribonuclease	Q9CSH3	protein coding gene
1419	Dis3l	-1.03599	-0.0510035	0.34055	0.467819	DIS3 like exosome 3'-5' exoribonuclease	Q8C0S1;Q8C0S1-2	protein coding gene
1420	Dis3l2	-1.03301	-0.0468608	0.294954	0.530245	DIS3 like 3'-5' exoribonuclease 2	Q8CI75-2	protein coding gene
1421	Disp2	-3.57267	-1.837	0.0105794	1.97554	dispatched RND tramsporter family member 2	Q8CIP5	protein coding gene
1422	Dkc1	-1.14572	-0.196251	0.357746	0.446426	dyskeratosis congenita 1, dyskerin	Q9ESX5	protein coding gene
1423	Dkk3	1.62501	0.700451	0.146044	0.835516	dickkopf WNT signaling pathway inhibitor 3	Q9QUN9	protein coding gene
1424	Dlat	1.16926	0.225598	0.377972	0.422541	dihydrolipoamide S-acetyltransferase (E2 component of pyruvate dehydrogenase complex)	Q8BMF4	protein coding gene
1425	Dlc1	2.40789	1.26777	0.144023	0.841569	deleted in liver cancer 1	A0A0R4J171;E9PXD2;E9QKB1;Q9R0Z9;Q9R0Z9-2	protein coding gene
1426	Dld	1.13612	0.184109	0.363909	0.439007	dihydrolipoamide dehydrogenase	O08749	protein coding gene
1427	Dlg1	1.26954	0.3443	0.179266	0.746503	discs large MAGUK scaffold protein 1	H7BWY4;Q811D0	protein coding gene
1428	Dlg2	1.25881	0.332057	0.00738746	2.1315	discs large MAGUK scaffold protein 2	Q91XM9-7	protein coding gene
1429	Dlg3	1.17833	0.236739	0.426829	0.369746	discs large MAGUK scaffold protein 3	A2BEE9;A2BEF2;P70175;Q52KF7	protein coding gene
1430	Dlgap4	1.04317	0.0609704	0.00522136	2.28222	DLG associated protein 4	B1AZP2;B1AZP2-2;B1AZP2-3;B7ZNS2;E9PUF2;F6YMR0;I1E4X0	protein coding gene
1431	Dlst	1.00407	0.0058592	0.00560602	2.25135	dihydrolipoamide S-succinyltransferase (E2 component of 2-oxo-glutarate complex)	Q9D2G2	protein coding gene
1432	Dmac2l	-1.01555	-0.0222595	0.0225003	1.64781	distal membrane arm assembly complex 2 like	Q9CRA7	protein coding gene
1433	Dmd	1.06169	0.0863582	0.186904	0.728382	dystrophin, muscular dystrophy	P11531	protein coding gene
1434	Dmtn	-1.10192	-0.140021	0.375664	0.425201	dematin actin binding protein	Q9WV69	protein coding gene
1435	Dmxl2	1.01874	0.0267811	6.26136e-05	4.20333	Dmx-like 2	B0V2P5;Q8BPN8;Q8BPN8-2	protein coding gene
1436	Dnaaf3	-1.4823	-0.567833	0.141705	0.848615	dynein, axonemal assembly factor 3	Q3UYV8	protein coding gene
1437	Dnah5	-2.6521	-1.40714	0.330746	0.480506	dynein, axonemal, heavy chain 5	Q8VHE6	protein coding gene
1438	Dnai1	-1.07868	-0.109264	0.32499	0.48813	dynein axonemal intermediate chain 1	Q8C0M8	protein coding gene
1439	Dnaja1	-1.2726	-0.347778	0.00443642	2.35297	DnaJ heat shock protein family (Hsp40) member A1	P63037	protein coding gene
1440	Dnaja2	-1.22311	-0.290559	3.9046e-06	5.40842	DnaJ heat shock protein family (Hsp40) member A2	Q9QYJ0	protein coding gene
1441	Dnaja3	1.00901	0.0129459	0.0906759	1.04251	DnaJ heat shock protein family (Hsp40) member A3	Q99M87	protein coding gene
1442	Dnaja4	-1.0127	-0.0182101	0.291193	0.535819	DnaJ heat shock protein family (Hsp40) member A4	Q9JMC3	protein coding gene
1443	Dnajb1	-1.03175	-0.0450937	0.327092	0.485329	DnaJ heat shock protein family (Hsp40) member B1	Q9QYJ3	protein coding gene
1444	Dnajb11	-1.04001	-0.0565925	0.370954	0.43068	DnaJ heat shock protein family (Hsp40) member B11	Q99KV1	protein coding gene
1445	Dnajb12	-1.1453	-0.195723	0.0804079	1.0947	DnaJ heat shock protein family (Hsp40) member B12	Q8C4C9;Q9QYI4	protein coding gene
1446	Dnajb14	-1.06785	-0.094714	0.0389345	1.40967	DnaJ heat shock protein family (Hsp40) member B14	Q149L6	protein coding gene
1447	Dnajb2	1.22288	0.290277	0.0298467	1.5251	DnaJ heat shock protein family (Hsp40) member B2	Q9QYI5;Q9QYI5-1	protein coding gene
1448	Dnajb4	1.12426	0.168981	0.175946	0.754621	DnaJ heat shock protein family (Hsp40) member B4	Q9D832	protein coding gene
1449	Dnajb6	-1.02485	-0.0354122	0.223522	0.65068	DnaJ heat shock protein family (Hsp40) member B6	O54946	protein coding gene
1450	Dnajc1	1.16767	0.223632	0.210116	0.67754	DnaJ heat shock protein family (Hsp40) member C1	F6ZL86;Q61712	protein coding gene
1451	Dnajc10	-1.20407	-0.267918	0.00524127	2.28056	DnaJ heat shock protein family (Hsp40) member C10	Q9DC23	protein coding gene
1452	Dnajc11	1.24076	0.311222	0.330389	0.480975	DnaJ heat shock protein family (Hsp40) member C11	Q5U458	protein coding gene
1453	Dnajc13	-1.22752	-0.295745	6.53991e-09	8.18443	DnaJ heat shock protein family (Hsp40) member C13	D4AFX7;G3X922	protein coding gene
1454	Dnajc16	-1.28491	-0.361669	0.4388	0.357734	DnaJ heat shock protein family (Hsp40) member C16	Q80TN4	protein coding gene
1455	Dnajc19	1.13638	0.184444	0.129922	0.886316	DnaJ heat shock protein family (Hsp40) member C19	G3X8S1;Q9CQV7;Q9CQV7-2;Q9CQV7-3	protein coding gene
1456	Dnajc2	-1.07037	-0.0981153	0.0414491	1.38248	DnaJ heat shock protein family (Hsp40) member C2	P54103	protein coding gene
1457	Dnajc3	-1.08526	-0.118043	0.00539665	2.26788	DnaJ heat shock protein family (Hsp40) member C3	Q91YW3	protein coding gene
1458	Dnajc5	1.05092	0.0716563	0.132218	0.878709	DnaJ heat shock protein family (Hsp40) member C5	G5E8T0;P60904	protein coding gene
1459	Dnajc6	-1.10403	-0.142774	0.0190833	1.71935	DnaJ heat shock protein family (Hsp40) member C6	Q80TZ3;Q80TZ3-2;Q80TZ3-3	protein coding gene
1460	Dnajc7	-1.18707	-0.247404	0.0286223	1.5433	DnaJ heat shock protein family (Hsp40) member C7	Q9QYI3	protein coding gene
1461	Dnajc8	1.18019	0.239015	0.122051	0.913457	DnaJ heat shock protein family (Hsp40) member C8	Q6NZB0	protein coding gene
1462	Dnajc9	1.26048	0.333972	0.15877	0.799231	DnaJ heat shock protein family (Hsp40) member C9	Q91WN1	protein coding gene
1463	Dnlz	-1.02148	-0.0306551	0.125655	0.90082	DNL-type zinc finger	Q9D113	protein coding gene
1464	Dnm1	-1.04117	-0.0582061	0.0454927	1.34206	dynamin 1	A0A0J9YUN4	protein coding gene
1465	Dnm1l	-1.12559	-0.170685	3.89895e-09	8.40905	dynamin 1-like	Q8K1M6	protein coding gene
1466	Dnm2	-1.0627	-0.08773	0.0832912	1.0794	dynamin 2	P39054;Q3T9X3	protein coding gene
1467	Dnm3	-1.07644	-0.106263	0.065429	1.18423	dynamin 3	E9QLL2;Q8BZ98;Q8BZ98-2	protein coding gene
1468	Dnmt1	-2.40023	-1.26317	0.329697	0.481884	DNA methyltransferase (cytosine-5) 1	J3QNW0;P13864;P13864-2	protein coding gene
1469	Dnpep	1.10439	0.143247	0.00201924	2.69481	aspartyl aminopeptidase	Q3TVK3;Q9Z2W0	protein coding gene
1470	Doc2b	-1.19883	-0.261623	0.288649	0.53963	double C2, beta	P70169	protein coding gene
1471	Dock1	1.23049	0.299235	0.137044	0.863141	dedicator of cytokinesis 1	Q8BUR4	protein coding gene
1472	Dock10	1.32993	0.411351	0.255667	0.592326	dedicator of cytokinesis 10	A0A087WQ86;A0A087WRP5;E9QM99;Q8BZN6;Q8BZN6-2;Q8BZN6-3;Q8BZN6-4	protein coding gene
1473	Dock11	-1.82637	-0.868981	2.25024e-10	9.64777	dedicator of cytokinesis 11	A2AF47	protein coding gene
1474	Dock2	1.3173	0.397586	0.160442	0.794682	dedicator of cyto-kinesis 2	Q8C3J5	protein coding gene
1475	Dock3	-1.30701	-0.386266	0.00112441	2.94908	dedicator of cyto-kinesis 3	F8VPQ1;Q8CIQ7	protein coding gene
1476	Dock4	-1.12741	-0.173013	0.0149633	1.82497	dedicator of cytokinesis 4	A0A1Y7VLY2;P59764	protein coding gene
1477	Dock5	1.36021	0.443829	0.0486794	1.31265	dedicator of cytokinesis 5	B2RY04	protein coding gene
1478	Dock6	1.76363	0.81855	0.00165065	2.78235	dedicator of cytokinesis 6	A0A1L1SQR4;E9QPN7;Q8VDR9	protein coding gene
1479	Dock7	-1.0065	-0.00935418	0.28606	0.543543	dedicator of cytokinesis 7	A0A0U1RNK7;A2A9M4;A2A9M5;E9PX48;Q8R1A4;Q8R1A4-2	protein coding gene
1480	Dock8	1.1271	0.172613	0.248648	0.604415	dedicator of cytokinesis 8	Q8C147	protein coding gene
1481	Dock9	1.19174	0.253064	0.194624	0.710803	dedicator of cytokinesis 9	A0A1D5RLE0;A0A1D5RMM1;E9QMR2;F8VPN7;Q8BIK4;Q8BIK4-2	protein coding gene
1482	Dohh	-1.09225	-0.127302	0.246392	0.608373	deoxyhypusine hydroxylase/monooxygenase	Q99LN9	protein coding gene
1483	Dok4	-2.34995	-1.23263	0.0158962	1.79871	docking protein 4	Q99KE3	protein coding gene
1484	Dolk	-1.6698	-0.739679	0.252423	0.597871	dolichol kinase	Q8R2Y3	protein coding gene
1485	Dolpp1	-2.8929	-1.53252	0.0346821	1.45989	dolichyl pyrophosphate phosphatase 1	Q9JMF7	protein coding gene
1486	Dop1a	-1.61851	-0.694669	0.00724604	2.1399	DOP1 leucine zipper like protein A	A0A087WQ48;Q8BL99-6	protein coding gene
1487	Dop1b	-1.04071	-0.0575739	0.150268	0.823134	DOP1 leucine zipper like protein B	Q3UHQ6	protein coding gene
1488	Dpagt1	-1.5311	-0.614567	0.00650868	2.18651	dolichyl-phosphate (UDP-N-acetylglucosamine) acetylglucosaminephosphotransferase 1 (GlcNAc-1-P transferase)	P42867	protein coding gene
1489	Dpep1	1.61602	0.692447	0.00350887	2.45483	dipeptidase 1	P31428	protein coding gene
1490	Dpf2	-1.03639	-0.0515626	0.162995	0.787826	double PHD fingers 2	D3Z5N6;Q61103	protein coding gene
1491	Dph5	-3.8578	-1.94778	0.367576	0.434653	diphthamide biosynthesis 5	Q9CWQ0	protein coding gene
1492	Dpm1	-1.01945	-0.0277953	0.0568234	1.24547	dolichol-phosphate (beta-D) mannosyltransferase 1	O70152	protein coding gene
1493	Dpm3	1.07502	0.104358	0.0549857	1.25975	dolichyl-phosphate mannosyltransferase polypeptide 3	Q9D1Q4	protein coding gene
1494	Dpp3	-1.27083	-0.345768	0.0150102	1.82361	dipeptidylpeptidase 3	Q99KK7	protein coding gene
1495	Dpp4	1.6493	0.721851	0.00377477	2.42311	dipeptidylpeptidase 4	P28843	protein coding gene
1496	Dpp6	-1.65232	-0.724495	0.00213585	2.67043	dipeptidylpeptidase 6	E9PWX1;Q5U4C2;Q80VM5;Q9Z218	protein coding gene
1497	Dpp7	1.03949	0.0558749	0.364661	0.43811	dipeptidylpeptidase 7	Q9ET22	protein coding gene
1498	Dpp8	1.06096	0.0853739	0.077459	1.11093	dipeptidylpeptidase 8	Q80YA7	protein coding gene
1499	Dpp9	-1.0351	-0.049766	0.0790173	1.10228	dipeptidylpeptidase 9	Q8BVG4	protein coding gene
1500	Dpt	1.52322	0.607122	0.229165	0.639852	dermatopontin	Q9QZZ6	protein coding gene
1501	Dpy19l1	1.07641	0.106229	0.404791	0.39277	dpy-19-like 1 (C. elegans)	A6X919	protein coding gene
1502	Dpy30	-1.01404	-0.0201216	0.436755	0.359762	dpy-30, histone methyltransferase complex regulatory subunit	Q99LT0	protein coding gene
1503	Dpyd	1.36331	0.447112	0.0559197	1.25244	dihydropyrimidine dehydrogenase	Q8CHR6	protein coding gene
1504	Dpysl2	1.05462	0.0767188	0.0144591	1.83986	dihydropyrimidinase-like 2	O08553	protein coding gene
1505	Dpysl3	1.03338	0.0473732	0.00390044	2.40889	dihydropyrimidinase-like 3	E9PWE8;Q3TT92;Q62188	protein coding gene
1506	Dpysl4	1.06927	0.0966237	0.443261	0.35334	dihydropyrimidinase-like 4	A0A0R4J1N0;O35098;O35098-2;Q3TMU8	protein coding gene
1507	Dpysl5	-1.06494	-0.0907741	0.366187	0.436297	dihydropyrimidinase-like 5	Q9EQF6	protein coding gene
1508	Dr1	1.14897	0.200339	0.168715	0.772847	down-regulator of transcription 1	Q91WV0	protein coding gene
1509	Drap1	-1.06374	-0.089149	0.157437	0.802894	Dr1 associated protein 1 (negative cofactor 2 alpha)	D3YY09;D3YYC2;F6T9K1;G3UXH5;Q9D6N5	protein coding gene
1510	Drg1	-1.07477	-0.104031	0.103146	0.986547	developmentally regulated GTP binding protein 1	P32233	protein coding gene
1511	Drg2	1.12807	0.173861	0.222409	0.652848	developmentally regulated GTP binding protein 2	Q9QXB9	protein coding gene
1512	Drosha	-1.27125	-0.34625	0.241619	0.616868	drosha, ribonuclease type III	Q5HZJ0	protein coding gene
1513	Drp2	1.25196	0.324189	0.0222177	1.6533	dystrophin related protein 2	B1AV35;Q05AA6	protein coding gene
1514	Dscaml1	1.11554	0.157741	0.318998	0.496212	DS cell adhesion molecule like 1	E9QPR7;Q4VA61	protein coding gene
1515	Dst	-1.26225	-0.335999	3.3e-29	28.4765	dystonin	S4R1P5	protein coding gene
1516	Dstn	1.15263	0.204935	0.105746	0.975735	destrin	Q9R0P5	protein coding gene
1517	Dtd1	-1.00107	-0.00154782	0.224284	0.649201	D-tyrosyl-tRNA deacylase 1	Q9DD18	protein coding gene
1518	Dtd2	-1.16992	-0.226408	0.0255959	1.59183	D-tyrosyl-tRNA deacylase 2	Q8BHA3;Q8BHA3-2	protein coding gene
1519	Dtna	1.22984	0.298468	0.144927	0.838851	dystrobrevin alpha	Q8CFR5;Q9D2N4-2	protein coding gene
1520	Dtnb	-1.11714	-0.159814	0.207144	0.683728	dystrobrevin, beta	G3UXK0;G3UY34;G3UYM7;G3UZ87;G3UZJ3;O70585;O70585-2;Q8C8Z9;Q8K0N0	protein coding gene
1521	Dtx3l	1.42286	0.50879	0.127097	0.895864	deltex 3-like, E3 ubiquitin ligase	Q3UIR3;Q3UIR3-2	protein coding gene
1522	Dtymk	1.2948	0.372731	0.277704	0.556418	deoxythymidylate kinase	P97930	protein coding gene
1523	Dus3l	-1.05629	-0.0790017	0.163225	0.787215	dihydrouridine synthase 3-like (S. cerevisiae)	A0A0R4IZY9;Q91XI1	protein coding gene
1524	Dusp15	1.34456	0.427135	0.251239	0.599912	dual specificity phosphatase-like 15	Q8R4V2	protein coding gene
1525	Dusp23	1.29764	0.375892	0.378481	0.421956	dual specificity phosphatase 23	Q6NT99	protein coding gene
1526	Dusp28	1.22435	0.292016	0.273355	0.563273	dual specificity phosphatase 28	Q8BTR5	protein coding gene
1527	Dusp3	1.00579	0.00832309	0.0822346	1.08495	dual specificity phosphatase 3 (vaccinia virus phosphatase VH1-related)	Q9D7X3	protein coding gene
1528	Dut	-1.03795	-0.0537382	0.257864	0.58861	deoxyuridine triphosphatase	Q8VCG1;Q9CQ43	protein coding gene
1529	Dvl1	1.4809	0.566474	0.382083	0.417843	dishevelled segment polarity protein 1	P51141	protein coding gene
1530	Dvl3	-1.2201	-0.287001	0.262922	0.580173	dishevelled segment polarity protein 3	E9Q150;E9Q967;Q61062	protein coding gene
1531	Dym	-1.50794	-0.592581	0.000103777	3.9839	dymeclin	Q8CHY3	protein coding gene
1532	Dync1h1	-1.08482	-0.117461	2.018e-26	25.6951	dynein cytoplasmic 1 heavy chain 1	Q9JHU4	protein coding gene
1533	Dync1i1	-1.01611	-0.0230554	0.36735	0.43492	dynein cytoplasmic 1 intermediate chain 1	D3Z0M6;O88485	protein coding gene
1534	Dync1i2	-1.30833	-0.387728	0.0108096	1.96619	dynein cytoplasmic 1 intermediate chain 2	O88487;Q3TPJ8	protein coding gene
1535	Dync1li1	-1.17773	-0.236013	0.0513315	1.28962	dynein cytoplasmic 1 light intermediate chain 1	Q8R1Q8	protein coding gene
1536	Dync1li2	-1.08904	-0.12306	0.00891996	2.04964	dynein, cytoplasmic 1 light intermediate chain 2	Q6PDL0	protein coding gene
1537	Dync2h1	-1.16684	-0.222607	0.116394	0.934068	dynein cytoplasmic 2 heavy chain 1	Q45VK7;Q45VK7-2	protein coding gene
1538	Dync2li1	1.02697	0.0384001	0.236195	0.626728	dynein cytoplasmic 2 light intermediate chain 1	Q8K0T2	protein coding gene
1539	Dynll1	1.04219	0.059623	0.237054	0.625152	dynein light chain LC8-type 1	P63168	protein coding gene
1540	Dynll2	1.19184	0.253197	0.0340533	1.46784	dynein light chain LC8-type 2	D6RIN4	protein coding gene
1541	Dynlrb1	1.02111	0.0301363	0.211464	0.674763	dynein light chain roadblock-type 1	P62627	protein coding gene
1542	Dynlt1a	1.3287	0.410011	0.00729187	2.13716	dynein light chain Tctex-type 1A	A0A338P7B7;P51807	protein coding gene
1543	Dynlt3	-1.02809	-0.0399658	0.102504	0.989257	dynein light chain Tctex-type 3	P56387	protein coding gene
1544	Dysf	-1.03386	-0.0480359	0.0392315	1.40637	dysferlin	A0A0N4SUN3;A0A0N4SVX9;E9PXU9	protein coding gene
1545	Dzank1	-1.23368	-0.302966	0.409649	0.387588	double zinc ribbon and ankyrin repeat domains 1	E9Q4Z6;Q8C008	protein coding gene
1546	Ear1	1.43105	0.517078	0.0237746	1.62389	eosinophil-associated, ribonuclease A family, member 1	P97426	protein coding gene
1547	Ear10	1.26237	0.336131	0.41519	0.381753	eosinophil-associated, ribonuclease A family, member 10	Q923L6	protein coding gene
1548	Ear2	1.16967	0.226105	0.271109	0.566856	eosinophil-associated, ribonuclease A family, member 2	P97425	protein coding gene
1549	Ear6	1.63506	0.709342	0.0085594	2.06756	eosinophil-associated, ribonuclease A family, member 6	Q923L7	protein coding gene
1550	Ears2	-1.30954	-0.389058	0.188325	0.725091	glutamyl-tRNA synthetase 2, mitochondrial	Q9CXJ1	protein coding gene
1551	Ebag9	1.09606	0.132323	0.263488	0.57924	estrogen receptor-binding fragment-associated gene 9	Q9D0V7	protein coding gene
1552	Ebna1bp2	-1.01093	-0.015687	0.256782	0.590436	EBNA1 binding protein 2	Q9D903	protein coding gene
1553	Ebp	-1.35239	-0.435512	0.000331066	3.48008	phenylalkylamine Ca2+ antagonist (emopamil) binding protein	P70245	protein coding gene
1554	Ece1	1.24094	0.311428	0.201614	0.695478	endothelin converting enzyme 1	Q4PZA2;Q4PZA2-2;Q4PZA2-3;Q4PZA2-4	protein coding gene
1555	Ecel1	-1.06734	-0.0940152	0.234595	0.629681	endothelin converting enzyme-like 1	Q9JMI0	protein coding gene
1556	Ech1	1.07283	0.101426	0.0362105	1.44117	enoyl coenzyme A hydratase 1, peroxisomal	O35459	protein coding gene
1557	Echdc1	1.18637	0.246552	0.293	0.533132	enoyl Coenzyme A hydratase domain containing 1	Q9D9V3;Q9D9V3-2	protein coding gene
1558	Echs1	1.00533	0.00766298	7.64571e-05	4.11658	enoyl Coenzyme A hydratase, short chain, 1, mitochondrial	Q8BH95	protein coding gene
1559	Eci1	1.14668	0.19746	0.375651	0.425215	enoyl-Coenzyme A delta isomerase 1	P42125	protein coding gene
1560	Eci2	1.06563	0.0917016	0.301003	0.521429	enoyl-Coenzyme A delta isomerase 2	Q3TCD4;Q9WUR2	protein coding gene
1561	Ecm1	1.29052	0.367949	0.236822	0.625578	extracellular matrix protein 1	F8WI14;Q61508	protein coding gene
1562	Ecpas	-1.00331	-0.00476056	0.00192594	2.71536	Ecm29 proteasome adaptor and scaffold	Q6PDI5	protein coding gene
1563	Ecsit	1.09722	0.133853	0.0748978	1.12553	ECSIT signalling integrator	A0A0R4J174;Q9QZH6	protein coding gene
1564	Edc3	4.03138	2.01127	0.347674	0.458827	enhancer of mRNA decapping 3	Q8K2D3	protein coding gene
1565	Edc4	-1.12245	-0.166645	0.0495332	1.3051	enhancer of mRNA decapping 4	G5E896;Q3UJB9	protein coding gene
1566	Edem3	-1.00048	-0.000692918	0.132752	0.876959	ER degradation enhancer, mannosidase alpha-like 3	A0A087WQK5;A0A087WR24;B7ZNP0;Q2HXL6	protein coding gene
1567	Edf1	-1.08028	-0.111407	0.0745374	1.12763	endothelial differentiation-related factor 1	Q9JMG1	protein coding gene
1568	Edil3	1.1967	0.259058	0.0829541	1.08116	EGF-like repeats and discoidin I-like domains 3	O35474;Q8C4U8	protein coding gene
1569	Edrf1	1.38775	0.472745	0.386233	0.41315	erythroid differentiation regulatory factor 1	D3YZE7;E9Q9F9;Q6GQV7	protein coding gene
1570	Eea1	-1.03878	-0.0548886	0.34262	0.465187	early endosome antigen 1	Q8BL66	protein coding gene
1571	Eef1a1	-1.12721	-0.172761	0.00689052	2.16175	eukaryotic translation elongation factor 1 alpha 1	P10126	protein coding gene
1572	Eef1a2	-1.24889	-0.32065	0.00912961	2.03955	eukaryotic translation elongation factor 1 alpha 2	P62631	protein coding gene
1573	Eef1akmt1	1.20999	0.274992	0.147438	0.831392	EEF1A alpha lysine methyltransferase 1	A0A0D2X7Z2;Q9CY45	protein coding gene
1574	Eef1aknmt	-1.10159	-0.139582	0.42676	0.369816	EEF1A lysine and N-terminal methyltransferase	Q91YR5	protein coding gene
1575	Eef1b2	-1.09358	-0.129061	0.0911711	1.04014	eukaryotic translation elongation factor 1 beta 2	O70251	protein coding gene
1576	Eef1d	1.0991	0.136316	0.00295387	2.52961	eukaryotic translation elongation factor 1 delta (guanine nucleotide exchange protein)	A0A0R4J1L2;P57776-2	protein coding gene
1577	Eef1e1	-1.63358	-0.708039	0.0190881	1.71924	eukaryotic translation elongation factor 1 epsilon 1	Q9D1M4	protein coding gene
1578	Eef1g	-1.1987	-0.261467	4.89929e-06	5.30987	eukaryotic translation elongation factor 1 gamma	Q9D8N0	protein coding gene
1579	Eef2	-1.11232	-0.153567	0.00527219	2.27801	eukaryotic translation elongation factor 2	P58252	protein coding gene
1580	Eefsec	1.43812	0.524188	0.0274512	1.56144	eukaryotic elongation factor, selenocysteine-tRNA-specific	A0A0N4SUV6;Q9JHW4	protein coding gene
1581	Eepd1	-1.2641	-0.338114	0.00180899	2.74256	endonuclease/exonuclease/phosphatase family domain containing 1	Q3TGW2	protein coding gene
1582	Efemp1	1.7498	0.807189	0.0814276	1.08923	epidermal growth factor-containing fibulin-like extracellular matrix protein 1	Q8BPB5	protein coding gene
1583	Efemp2	1.85978	0.895134	1.36892e-07	6.86362	epidermal growth factor-containing fibulin-like extracellular matrix protein 2	E9Q3F3;E9Q3N9;F6Z1C2;G5E8D6;Q9WVJ9	protein coding gene
1584	Efhd1	1.23845	0.308534	0.298244	0.525428	EF hand domain containing 1	Q9D4J1	protein coding gene
1585	Efhd2	1.20433	0.268234	0.301425	0.520821	EF hand domain containing 2	Q8C845;Q9D8Y0	protein coding gene
1586	Efl1	1.11225	0.153481	0.433245	0.363267	elongation factor like GTPase 1	Q8C0D5	protein coding gene
1587	Efnb1	1.33054	0.412017	0.391489	0.40728	ephrin B1	P52795	protein coding gene
1588	Efr3a	-1.40054	-0.485985	0.197973	0.703394	EFR3 homolog A	A0A1D5RLL3;Q8BG67;Q8BG67-2	protein coding gene
1589	Eftud2	-1.09631	-0.132652	0.0148972	1.82689	elongation factor Tu GTP binding domain containing 2	A2AH85;O08810	protein coding gene
1590	Egfr	1.45248	0.538516	0.00755208	2.12193	epidermal growth factor receptor	Q01279	protein coding gene
1591	Ehbp1	-1.06067	-0.0849705	0.0764831	1.11643	EH domain binding protein 1	Q69ZW3;Q69ZW3-2	protein coding gene
1592	Ehd1	1.33011	0.411551	0.0153289	1.81449	EH-domain containing 1	Q9WVK4	protein coding gene
1593	Ehd2	1.58515	0.664619	0.000886465	3.05234	EH-domain containing 2	Q8BH64	protein coding gene
1594	Ehd3	1.32014	0.400693	0.12632	0.898528	EH-domain containing 3	Q9QXY6	protein coding gene
1595	Ehd4	1.45925	0.54523	0.445613	0.351042	EH-domain containing 4	Q9EQP2	protein coding gene
1596	Ehhadh	1.22168	0.288863	0.1436	0.842847	enoyl-Coenzyme A, hydratase/3-hydroxyacyl Coenzyme A dehydrogenase	Q9DBM2	protein coding gene
1597	Ehmt2	1.12454	0.169335	0.122051	0.913457	euchromatic histone lysine N-methyltransferase 2	A2CG76;Q9Z148	protein coding gene
1598	Ei24	-1.19887	-0.261677	0.337993	0.471092	etoposide induced 2.4 mRNA	A0A0R4J250;Q61070	protein coding gene
1599	Eif1	-1.28373	-0.36034	0.057942	1.23701	eukaryotic translation initiation factor 1	P48024	protein coding gene
1600	Eif1ad13	-1.49728	-0.582349	0.0220496	1.6566	eukaryotic translation initiation factor 1A domain containing 13	A0A1Y7VJE9;A0A1Y7VK80;J3QP87;Q3TQZ4;Q3UTA4	protein coding gene
1601	Eif1ax	-1.22473	-0.292459	0.00784258	2.10554	eukaryotic translation initiation factor 1A, X-linked	Q8BMJ3	protein coding gene
1602	Eif1b	1.05732	0.0804075	0.0956657	1.01924	eukaryotic translation initiation factor 1B	Q9CXU9	protein coding gene
1603	Eif2a	-1.10047	-0.138124	0.29395	0.531726	eukaryotic translation initiation factor 2A	Q8BJW6	protein coding gene
1604	Eif2ak2	-1.07649	-0.106341	0.148209	0.829126	eukaryotic translation initiation factor 2-alpha kinase 2	Q03963	protein coding gene
1605	Eif2b1	-1.41351	-0.499286	0.209833	0.678127	eukaryotic translation initiation factor 2B, subunit 1 (alpha)	Q99LC8	protein coding gene
1606	Eif2b2	1.13289	0.180007	0.0282823	1.54849	eukaryotic translation initiation factor 2B, subunit 2 beta	Q99LD9	protein coding gene
1607	Eif2b3	-1.10236	-0.140591	0.000204812	3.68864	eukaryotic translation initiation factor 2B, subunit 3	B1AUN2;B1AUN3;Q3UKV0	protein coding gene
1608	Eif2b4	-1.2227	-0.290075	0.34034	0.468087	eukaryotic translation initiation factor 2B, subunit 4 delta	Q61749	protein coding gene
1609	Eif2b5	-1.09568	-0.13182	0.25126	0.599877	eukaryotic translation initiation factor 2B, subunit 5 epsilon	Q8CHW4	protein coding gene
1610	Eif2d	1.47635	0.562039	0.349496	0.456557	eukaryotic translation initiation factor 2D	A0A0R4J298;E9PUG7;Q61211;Q61211-2	protein coding gene
1611	Eif2s1	-1.24353	-0.314447	0.00784445	2.10544	eukaryotic translation initiation factor 2, subunit 1 alpha	Q6ZWX6	protein coding gene
1612	Eif2s2	-1.28056	-0.356773	8.56029e-09	8.06751	eukaryotic translation initiation factor 2, subunit 2 (beta)	Q99L45	protein coding gene
1613	Eif2s3x	-1.39726	-0.482604	1.34664e-10	9.87075	eukaryotic translation initiation factor 2, subunit 3, structural gene X-linked	Q9Z0N1	protein coding gene
1614	Eif3a	-1.24511	-0.316273	0.000153132	3.81493	eukaryotic translation initiation factor 3, subunit A	P23116	protein coding gene
1615	Eif3b	-1.27603	-0.351664	1.00829e-07	6.99641	eukaryotic translation initiation factor 3, subunit B	Q8JZQ9	protein coding gene
1616	Eif3c	-1.14488	-0.195197	2.94757e-05	4.53054	eukaryotic translation initiation factor 3, subunit C	Q8R1B4	protein coding gene
1617	Eif3d	-1.04756	-0.0670328	0.00477905	2.32066	eukaryotic translation initiation factor 3, subunit D	O70194	protein coding gene
1618	Eif3e	-1.40976	-0.495448	0.0102017	1.99133	eukaryotic translation initiation factor 3, subunit E	P60229	protein coding gene
1619	Eif3f	-1.47038	-0.556189	0.000727213	3.13834	eukaryotic translation initiation factor 3, subunit F	Q9DCH4	protein coding gene
1620	Eif3g	-1.29204	-0.369652	0.00498568	2.30228	eukaryotic translation initiation factor 3, subunit G	Q9Z1D1	protein coding gene
1621	Eif3h	-1.23044	-0.299173	0.104567	0.980605	eukaryotic translation initiation factor 3, subunit H	Q91WK2	protein coding gene
1622	Eif3i	-1.14391	-0.19397	0.00111198	2.9539	eukaryotic translation initiation factor 3, subunit I	Q9QZD9	protein coding gene
1623	Eif3j1	1.07251	0.100985	0.0384193	1.41545	eukaryotic translation initiation factor 3, subunit J1	Q3UGC7;Q66JS6	protein coding gene
1624	Eif3k	-1.10002	-0.137531	0.165922	0.780095	eukaryotic translation initiation factor 3, subunit K	Q9DBZ5	protein coding gene
1625	Eif3l	-1.28733	-0.364385	0.000433733	3.36278	eukaryotic translation initiation factor 3, subunit L	Q8QZY1	protein coding gene
1626	Eif3m	-1.05277	-0.0741864	0.0193184	1.71403	eukaryotic translation initiation factor 3, subunit M	Q99JX4	protein coding gene
1627	Eif4a1	-1.27356	-0.348863	0.00251741	2.59905	eukaryotic translation initiation factor 4A1	P60843	protein coding gene
1628	Eif4a2	-1.14062	-0.189814	5.99952e-07	6.22188	eukaryotic translation initiation factor 4A2	P10630	protein coding gene
1629	Eif4a3	-1.17963	-0.238331	0.120989	0.917254	eukaryotic translation initiation factor 4A3	Q91VC3	protein coding gene
1630	Eif4b	-1.06024	-0.0843909	0.365347	0.437295	eukaryotic translation initiation factor 4B	Q8BGD9	protein coding gene
1631	Eif4e	-1.17669	-0.234732	0.0135988	1.8665	eukaryotic translation initiation factor 4E	P63073	protein coding gene
1632	Eif4e2	-1.36542	-0.449341	0.0392495	1.40617	eukaryotic translation initiation factor 4E member 2	D3Z729;G3X9H1;Q3UUT0;Q8BMB3	protein coding gene
1633	Eif4e3	-1.86849	-0.901872	0.00445839	2.35082	eukaryotic translation initiation factor 4E member 3	Q9DBB5	protein coding gene
1634	Eif4g1	-1.07003	-0.0976541	0.0102359	1.98987	eukaryotic translation initiation factor 4, gamma 1	Q6NZJ6	protein coding gene
1635	Eif4g2	-1.07763	-0.107857	0.345827	0.461142	eukaryotic translation initiation factor 4, gamma 2	Q62448;Q62448-2	protein coding gene
1636	Eif4g3	1.12952	0.175705	0.0515565	1.28772	eukaryotic translation initiation factor 4 gamma, 3	A0A0R4J112;Q80XI3-2;Q80XI3-4;Z4YKC4	protein coding gene
1637	Eif4h	-1.00081	-0.00116309	0.103632	0.984505	eukaryotic translation initiation factor 4H	Q9WUK2	protein coding gene
1638	Eif5	1.02893	0.0411412	0.0852931	1.06909	eukaryotic translation initiation factor 5	P59325	protein coding gene
1639	Eif5a	-1.05826	-0.0816912	0.0145092	1.83836	eukaryotic translation initiation factor 5A	P63242	protein coding gene
1640	Eif5a2	1.25247	0.324772	0.276361	0.558523	eukaryotic translation initiation factor 5A2	Q8BGY2	protein coding gene
1641	Eif5b	-1.14955	-0.201073	0.0718599	1.14351	eukaryotic translation initiation factor 5B	Q05D44	protein coding gene
1642	Eif6	-1.01817	-0.0259851	0.282138	0.549538	eukaryotic translation initiation factor 6	O55135	protein coding gene
1643	Eipr1	1.01317	0.0188723	0.261022	0.583324	EARP complex and GARP complex interacting protein 1	Q8K0G5	protein coding gene
1644	Elac2	-1.82185	-0.865402	0.441154	0.355409	elaC ribonuclease Z 2	B1ATP7;Q80Y81;Q80Y81-2	protein coding gene
1645	Elane	1.30429	0.383264	0.154961	0.809778	elastase, neutrophil expressed	Q3UP87	protein coding gene
1646	Elavl1	-1.06345	-0.0887484	0.288374	0.540044	ELAV (embryonic lethal, abnormal vision)-like 1 (Hu antigen R)	P70372	protein coding gene
1647	Elavl2	-1.28156	-0.357901	0.0286404	1.54302	ELAV like RNA binding protein 1	B1AXZ4;B1AXZ5;Q3UR02;Q60899;Q80Y51	protein coding gene
1648	Elavl3	-1.42369	-0.509633	0.000606269	3.21733	ELAV like RNA binding protein 3	Q60900	protein coding gene
1649	Elavl4	-1.37129	-0.455535	0.002366	2.62598	ELAV like RNA binding protein 4	A2A9R6;A2A9R8;A2A9S0;A2A9S2;Q61701;Q8BVA9	protein coding gene
1650	Elmo1	1.64774	0.720485	0.016886	1.77247	engulfment and cell motility 1	Q8BPU7	protein coding gene
1651	Elmo2	-1.01332	-0.0190854	0.0272149	1.56519	engulfment and cell motility 2	Q8BHL5	protein coding gene
1652	Eln	2.10107	1.07113	0.0329626	1.48198	elastin	P54320	protein coding gene
1653	Eloa	1.09091	0.125536	0.0731833	1.13559	elongin A	Q8CB77	protein coding gene
1654	Elob	-1.02183	-0.0311616	0.378336	0.422122	elongin B	P62869	protein coding gene
1655	Eloc	1.02931	0.0416718	0.203624	0.691171	elongin C	A0A087WNT1;A0A087WQE6;P83940	protein coding gene
1656	Elovl1	1.07862	0.109182	0.130329	0.884959	elongation of very long chain fatty acids (FEN1/Elo2, SUR4/Elo3, yeast)-like 1	Q9JLJ5	protein coding gene
1657	Elovl5	-1.07199	-0.100291	0.166764	0.777897	ELOVL family member 5, elongation of long chain fatty acids (yeast)	D3Z136;Q8BHI7	protein coding gene
1658	Elovl6	-1.62164	-0.697457	0.368245	0.433864	ELOVL family member 6, elongation of long chain fatty acids (yeast)	A0A0G2JFE8;Q920L5	protein coding gene
1659	Elp1	-1.06663	-0.0930633	0.00767109	2.11514	elongator complex protein 1	Q7TT37	protein coding gene
1660	Elp2	-1.16457	-0.219794	0.0607142	1.21671	elongator acetyltransferase complex subunit 2	Q91WG4	protein coding gene
1661	Elp3	1.05967	0.0836154	0.293	0.533132	elongator acetyltransferase complex subunit 3	Q9CZX0	protein coding gene
1662	Elp5	-1.50733	-0.591997	0.0783669	1.10587	elongator acetyltransferase complex subunit 5	Q99L85	protein coding gene
1663	Emb	1.13863	0.187295	0.124339	0.905394	embigin	P21995	protein coding gene
1664	Emc1	-1.29453	-0.372426	1.39345e-05	4.85591	ER membrane protein complex subunit 1	Q8C7X2	protein coding gene
1665	Emc10	-1.24761	-0.319164	0.00427211	2.36936	ER membrane protein complex subunit 10	A0A0X1KG66;A0A0X1KG67;Q3TAS6;Q3TAS6-2	protein coding gene
1666	Emc2	-1.21003	-0.275045	6.84823e-05	4.16442	ER membrane protein complex subunit 2	Q9CRD2	protein coding gene
1667	Emc3	-1.11323	-0.154755	0.000548765	3.26061	ER membrane protein complex subunit 3	Q99KI3	protein coding gene
1668	Emc4	-1.21258	-0.278076	0.0617613	1.20928	ER membrane protein complex subunit 4	Q9CZX9	protein coding gene
1669	Emc6	-1.11907	-0.162296	0.0775346	1.1105	ER membrane protein complex subunit 6	Q9CQW0	protein coding gene
1670	Emc7	-1.19674	-0.259113	0.0495399	1.30504	ER membrane protein complex subunit 7	Q9EP72	protein coding gene
1671	Emc8	-1.14119	-0.190535	0.0480354	1.31844	ER membrane protein complex subunit 8	O70378	protein coding gene
1672	Emc9	1.50216	0.587039	0.0852316	1.0694	ER membrane protein complex subunit 9	Q9DB76	protein coding gene
1673	Emd	1.08128	0.112745	3.03306e-05	4.51812	emerin	O08579	protein coding gene
1674	Emilin1	2.04526	1.03228	0.000681518	3.16652	elastin microfibril interfacer 1	Q99K41	protein coding gene
1675	Emilin2	-1.13994	-0.188956	0.413242	0.383796	elastin microfibril interfacer 2	A0A3B2W4E4;A0A3B2WB50;Q3TDP9;Q8K482	protein coding gene
1676	Eml1	-3.56907	-1.83555	1.65714e-23	22.7806	echinoderm microtubule associated protein like 1	Q05BC3;Q05BC3-2	protein coding gene
1677	Eml2	1.20707	0.271506	0.0952148	1.0213	echinoderm microtubule associated protein like 2	Q7TNG5	protein coding gene
1678	Eml4	1.19148	0.252749	0.0850011	1.07058	echinoderm microtubule associated protein like 4	A0A0R4J0H0;A0A0R4J1G7;F8WJ93;Q3UMY5;Q3UMY5-2;Q3UMY5-3;Q3UMY5-4	protein coding gene
1679	Eml5	1.3849	0.469782	0.329694	0.481889	echinoderm microtubule associated protein like 5	A0A217FL67;Q8BQM8	protein coding gene
1680	Emp2	1.17936	0.238008	0.0955607	1.01972	epithelial membrane protein 2	O88662	protein coding gene
1681	Emsy	-1.05937	-0.0832102	0.447245	0.349454	EMSY, BRCA2-interacting transcriptional repressor	Q8BMB0;Q8BMB0-3	protein coding gene
1682	Enah	1.61914	0.695226	0.00759022	2.11975	ENAH actin regulator	A0A0A6YW06;Q03173-4	protein coding gene
1683	Endod1	1.22677	0.294869	0.00111291	2.95354	endonuclease domain containing 1	Q8C522	protein coding gene
1684	Endog	1.45744	0.543439	0.0028012	2.55266	endonuclease G	O08600	protein coding gene
1685	Endou	-1.03238	-0.0459784	0.385666	0.413789	endonuclease, polyU-specific	Q3V188;Q3V188-2	protein coding gene
1686	Eng	-1.37966	-0.46431	0.017428	1.75875	endoglin	F7A1B4;Q3UAM9;Q63961	protein coding gene
1687	Engase	1.27727	0.353069	0.345827	0.461142	endo-beta-N-acetylglucosaminidase	Q8BX80	protein coding gene
1688	Eno1	1.05435	0.0763528	0.240428	0.619015	enolase 1, alpha non-neuron	P17182	protein coding gene
1689	Eno2	1.29578	0.373826	0.000882592	3.05424	enolase 2, gamma neuronal	P17183	protein coding gene
1690	Eno3	1.10049	0.13815	0.00976566	2.0103	enolase 3, beta muscle	P21550	protein coding gene
1691	Enoph1	1.10483	0.14383	0.0314501	1.50238	enolase-phosphatase 1	Q8BGB7	protein coding gene
1692	Enpep	1.59429	0.672917	1.06941e-06	5.97086	glutamyl aminopeptidase	P16406	protein coding gene
1693	Enpp1	1.17763	0.235889	0.408131	0.389201	ectonucleotide pyrophosphatase/phosphodiesterase 1	A0A0R4J1Q7;G3X9S2;P06802;P06802-2	protein coding gene
1694	Enpp4	-1.15801	-0.211644	0.0124394	1.9052	ectonucleotide pyrophosphatase/phosphodiesterase 4	Q8BTJ4;Q8BTJ4-2	protein coding gene
1695	Enpp5	-1.6749	-0.744075	0.109128	0.962065	ectonucleotide pyrophosphatase/phosphodiesterase 5	Q9EQG7	protein coding gene
1696	Enpp7	-1.25896	-0.332232	0.0476318	1.3221	ectonucleotide pyrophosphatase/phosphodiesterase 7	A2A5N7;D3Z6V6	protein coding gene
1697	Ensa	1.24911	0.320895	0.450266	0.346531	endosulfine alpha	P60840;P60840-2	protein coding gene
1698	Entpd1	1.49316	0.578365	0.0116706	1.93291	ectonucleoside triphosphate diphosphohydrolase 1	P55772;Q8CDV7	protein coding gene
1699	Entpd2	-1.04933	-0.0694703	0.223271	0.651168	ectonucleoside triphosphate diphosphohydrolase 2	O55026	protein coding gene
1700	Entpd3	-1.22813	-0.296457	0.00657844	2.18188	ectonucleoside triphosphate diphosphohydrolase 3	Q8BFW6	protein coding gene
1701	Entpd5	1.20442	0.268339	0.2605	0.584192	ectonucleoside triphosphate diphosphohydrolase 5	Q3TQC7;Q9WUZ9	protein coding gene
1702	Eny2	1.11059	0.151323	0.437884	0.358641	ENY2 transcription and export complex 2 subunit	A0A2I3BRK6;Q9JIX0	protein coding gene
1703	Eogt	-1.59194	-0.670789	0.0152533	1.81664	EGF domain-specific O-linked N-acetylglucosamine (GlcNAc) transferase	Q8BYW9	protein coding gene
1704	Epb41	1.40045	0.485889	0.0218608	1.66033	erythrocyte membrane protein band 4.1	A2A838;A2A839;A2A841;P48193	protein coding gene
1705	Epb41l1	1.25468	0.327322	0.0620473	1.20728	erythrocyte membrane protein band 4.1 like 1	A2AUK5;Q9Z2H5	protein coding gene
1706	Epb41l2	1.33445	0.416248	0.0142364	1.8466	erythrocyte membrane protein band 4.1 like 2	O70318	protein coding gene
1707	Epb41l3	-1.25827	-0.331446	0.139131	0.856577	erythrocyte membrane protein band 4.1 like 3	A0A3B2WD96	protein coding gene
1708	Epb41l5	1.10421	0.143019	0.432365	0.364149	erythrocyte membrane protein band 4.1 like 5	Q8BGS1;Q8BGS1-3	protein coding gene
1709	Epb42	1.95318	0.965822	0.0362099	1.44117	erythrocyte membrane protein band 4.2	P49222;Q3UV95	protein coding gene
1710	Epdr1	-1.58176	-0.661532	6.56738e-05	4.18261	ependymin related protein 1 (zebrafish)	Q99M71	protein coding gene
1711	Ephb2	1.22365	0.291186	0.00202456	2.69367	Eph receptor B2	P54763;P54763-2;P54763-4	protein coding gene
1712	Ephb4	1.15225	0.204448	0.3585	0.44551	Eph receptor B4	E9PWK7;P54761;Q8C8K1	protein coding gene
1713	Ephx1	1.0597	0.0836572	0.275314	0.560171	epoxide hydrolase 1, microsomal	Q9D379	protein coding gene
1714	Ephx2	1.23071	0.299487	0.292107	0.534458	epoxide hydrolase 2, cytoplasmic	P34914	protein coding gene
1715	Epm2aip1	-1.057	-0.0799748	0.0868917	1.06102	EPM2A (laforin) interacting protein 1	Q8VEH5	protein coding gene
1716	Epn1	1.00513	0.00737682	0.322211	0.49186	epsin 1	Q80VP1;Q80VP1-2	protein coding gene
1717	Epn2	-1.04705	-0.0663311	0.26269	0.580557	epsin 2	J3QNT7;Q5NCM5;Q5NCM6;Q8CHU3-2	protein coding gene
1718	Epn3	1.98806	0.99136	0.0180191	1.74427	epsin 3	Q91W69	protein coding gene
1719	Eppk1	-1.03374	-0.0478766	0.217095	0.66335	epiplakin 1	A0A2I3BRT4;Q8R0W0	protein coding gene
1720	Eprs	-1.20479	-0.268779	1.38062e-09	8.85993	glutamyl-prolyl-tRNA synthetase	Q8CGC7	protein coding gene
1721	Eps15	-1.23458	-0.304015	0.0781114	1.10729	epidermal growth factor receptor pathway substrate 15	P42567	protein coding gene
1722	Eps15l1	1.00311	0.0044868	0.317429	0.498353	epidermal growth factor receptor pathway substrate 15-like 1	Q60902	protein coding gene
1723	Epx	-1.49297	-0.57819	0.324494	0.488794	eosinophil peroxidase	P49290	protein coding gene
1724	Eral1	-1.2283	-0.296662	0.219783	0.658005	Era (G-protein)-like 1 (E. coli)	Q9CZU4	protein coding gene
1725	Erap1	1.07733	0.107454	0.196833	0.705903	endoplasmic reticulum aminopeptidase 1	Q9EQH2	protein coding gene
1726	Erbb3	-1.33203	-0.413627	0.0743415	1.12877	erb-b2 receptor tyrosine kinase 3	Q61526	protein coding gene
1727	Erbin	-1.21009	-0.275118	0.00532749	2.27348	Erbb2 interacting protein	B2RUJ2;B7ZNX6;Q80TH2;Q80TH2-1;Q80TH2-2	protein coding gene
1728	Erc1	-1.11646	-0.158925	0.242747	0.614846	ELKS/RAB6-interacting/CAST family member 1	F8VPM7;Q99MI1	protein coding gene
1729	Ercc2	-1.62548	-0.700864	0.104667	0.980191	excision repair cross-complementing rodent repair deficiency, complementation group 2	E9Q6K1;O08811	protein coding gene
1730	Erg28	-1.2031	-0.266756	0.0480563	1.31825	ergosterol biosynthesis 28	Q9ERY9	protein coding gene
1731	Ergic1	1.01871	0.0267399	0.131166	0.88218	endoplasmic reticulum-golgi intermediate compartment (ERGIC) 1	Q9DC16	protein coding gene
1732	Ergic2	-1.74051	-0.799514	0.00723248	2.14071	ERGIC and golgi 2	Q9CR89;Q9CR89-2	protein coding gene
1733	Ergic3	-1.23544	-0.305027	0.0329021	1.48278	ERGIC and golgi 3	F6RK81;F6UIS1;Q9CQE7;Q9CQE7-2	protein coding gene
1734	Erh	1.16687	0.222648	0.122135	0.913158	ERH mRNA splicing and mitosis factor	P84089	protein coding gene
1735	Eri3	1.02197	0.0313569	0.0415822	1.38109	exoribonuclease 3	Q8C460	protein coding gene
1736	Erlec1	1.2559	0.328718	0.0243001	1.61439	endoplasmic reticulum lectin 1	Q8VEH8	protein coding gene
1737	Erlin1	-1.42538	-0.511345	0.00103186	2.98638	ER lipid raft associated 1	A0A0R4J1G5;Q91X78	protein coding gene
1738	Erlin2	-1.38928	-0.474333	0.073441	1.13406	ER lipid raft associated 2	Q8BFZ9	protein coding gene
1739	Ermp1	1.30568	0.384807	0.157437	0.802894	endoplasmic reticulum metallopeptidase 1	Q3UVK0	protein coding gene
1740	Ero1a	-1.07726	-0.107365	0.0107191	1.96984	endoplasmic reticulum oxidoreductase 1 alpha	Q8R180	protein coding gene
1741	Ero1b	-1.19399	-0.255785	0.209694	0.678414	endoplasmic reticulum oxidoreductase 1 beta	A0A1Y7VJM4;Q8R2E9	protein coding gene
1742	Erp29	-1.43477	-0.520818	0.00484097	2.31507	endoplasmic reticulum protein 29	P57759	protein coding gene
1743	Erp44	-1.03763	-0.0532898	0.00905251	2.04323	endoplasmic reticulum protein 44	Q9D1Q6	protein coding gene
1744	Esam	1.2199	0.286765	0.0298467	1.5251	endothelial cell-specific adhesion molecule	Q925F2	protein coding gene
1745	Esd	1.24864	0.320352	0.283211	0.54789	esterase D/formylglutathione hydrolase	H3BKH6;Q9R0P3	protein coding gene
1746	Esrra	1.22383	0.291401	0.00148922	2.82704	estrogen related receptor, alpha	O08580	protein coding gene
1747	Esyt1	-1.14852	-0.199781	0.000462811	3.3346	extended synaptotagmin-like protein 1	Q3U7R1	protein coding gene
1748	Esyt2	1.04024	0.0569128	0.415671	0.38125	extended synaptotagmin-like protein 2	Q3TZZ7	protein coding gene
1749	Etf1	-1.11259	-0.153917	0.0874163	1.05841	eukaryotic translation termination factor 1	Q8BWY3	protein coding gene
1750	Etfa	-1.00386	-0.0055529	0.241619	0.616868	electron transferring flavoprotein, alpha polypeptide	Q99LC5	protein coding gene
1751	Etfb	1.08313	0.115202	0.377775	0.422767	electron transferring flavoprotein, beta polypeptide	Q9DCW4	protein coding gene
1752	Etfdh	1.06299	0.0881272	0.429967	0.366565	electron transferring flavoprotein, dehydrogenase	Q921G7	protein coding gene
1753	Etfrf1	-1.80061	-0.848488	0.237247	0.6248	electron transfer flavoprotein regulatory factor 1	Q91V16	protein coding gene
1754	Ethe1	1.18465	0.244461	0.391483	0.407287	ethylmalonic encephalopathy 1	Q9DCM0	protein coding gene
1755	Etnk1	1.00477	0.00686596	0.0412151	1.38494	ethanolamine kinase 1	A0A0N4SV10;A0A0N4SVC4;Q9D4V0	protein coding gene
1756	Evc2	-1.58802	-0.667233	0.430729	0.365796	EvC ciliary complex subunit 2	Q8K1G2	protein coding gene
1757	Evi5l	-1.34302	-0.425486	4.16711e-05	4.38017	ecotropic viral integration site 5 like	H3BL92	protein coding gene
1758	Evl	1.40514	0.490717	0.000830003	3.08092	Ena-vasodilator stimulated phosphoprotein	F8WJB9	protein coding gene
1759	Ewsr1	-1.05419	-0.0761404	0.0318241	1.49724	Ewing sarcoma breakpoint region 1	Q5SUS9;Q5SUT0;Q61545	protein coding gene
1760	Exd2	1.04156	0.058739	0.421182	0.37553	exonuclease 3'-5' domain containing 2	A0A1W2P7Q1;Q8VEG4;Q8VEG4-2	protein coding gene
1761	Exoc1	-1.02405	-0.034292	0.0525406	1.27951	exocyst complex component 1	Q5PPR2;Q6P1Y9;Q8R3S6	protein coding gene
1762	Exoc2	1.00986	0.0141608	0.117051	0.931624	exocyst complex component 2	Q9D4H1	protein coding gene
1763	Exoc3	1.00156	0.0022438	0.440645	0.355911	exocyst complex component 3	Q6KAR6	protein coding gene
1764	Exoc4	1.00424	0.00610016	0.0494811	1.30556	exocyst complex component 4	O35382	protein coding gene
1765	Exoc5	-1.16307	-0.21794	0.0879935	1.05555	exocyst complex component 5	Q3TPX4	protein coding gene
1766	Exoc6	1.11862	0.161726	0.242829	0.614699	exocyst complex component 6	Q3U9D6;Q8R313	protein coding gene
1767	Exoc6b	1.05702	0.0800067	0.026639	1.57448	exocyst complex component 6B	A6H5Z3	protein coding gene
1768	Exoc7	-1.03731	-0.0528537	0.12452	0.904761	exocyst complex component 7	A2AAN0;O35250;O35250-2	protein coding gene
1769	Exoc8	1.08511	0.117846	0.265553	0.575849	exocyst complex component 8	Q6PGF7	protein coding gene
1770	Exog	1.02561	0.0364882	0.419461	0.377308	endo/exonuclease (5'-3'), endonuclease G-like	Q8C163	protein coding gene
1771	Exosc1	-1.40108	-0.486536	0.392196	0.406497	exosome component 1	Q9DAA6;Q9DAA6-2	protein coding gene
1772	Exosc2	1.04831	0.0680676	0.297138	0.527041	exosome component 2	Q8VBV3	protein coding gene
1773	Exosc4	1.02644	0.0376553	0.100775	0.996648	exosome component 4	Q921I9	protein coding gene
1774	Exosc5	1.05505	0.0773157	0.318131	0.497395	exosome component 5	Q9CRA8	protein coding gene
1775	Exosc6	1.03532	0.0500802	0.190004	0.721238	exosome component 6	Q8BTW3	protein coding gene
1776	Exosc7	1.63907	0.712875	0.0837918	1.0768	exosome component 7	Q9D0M0	protein coding gene
1777	Exosc8	1.09109	0.125765	0.309579	0.509229	exosome component 8	Q9D753	protein coding gene
1778	Exosc9	1.07707	0.107117	0.163595	0.78623	exosome component 9	Q9JHI7	protein coding gene
1779	Extl2	1.279	0.355012	0.0860148	1.06543	exostosin-like glycosyltransferase 2	Q3TSR0;Q9ES89	protein coding gene
1780	Extl3	-1.46872	-0.554563	0.0153289	1.81449	exostosin-like glycosyltransferase 3	Q6P1H4;Q9WVL6	protein coding gene
1781	Ezr	1.14184	0.191357	0.0124322	1.90545	ezrin	P26040	protein coding gene
1782	F10	1.45689	0.542891	0.0143159	1.84418	coagulation factor X	O88947;Q3U3V1	protein coding gene
1783	F11r	1.67657	0.745509	9.60067e-06	5.0177	F11 receptor	O88792	protein coding gene
1784	F12	1.03969	0.0561476	0.178111	0.749309	coagulation factor XII (Hageman factor)	Q80YC5	protein coding gene
1785	F13a1	1.28456	0.361273	0.227121	0.643743	coagulation factor XIII, A1 subunit	Q8BH61	protein coding gene
1786	F2	1.30151	0.380182	1.31577e-14	13.8808	coagulation factor II	P19221	protein coding gene
1787	F3	1.03222	0.0457496	0.188208	0.725362	coagulation factor III	A0A0R4J088;P20352	protein coding gene
1788	F5	1.07693	0.106921	0.220628	0.656339	coagulation factor V	O88783	protein coding gene
1789	F8	1.14148	0.190903	0.40857	0.388733	coagulation factor VIII	B2RRC9;Q06194	protein coding gene
1790	F8a	1.78937	0.839449	0.133613	0.874152	factor 8-associated gene A	Q9JJQ6	protein coding gene
1791	Fa2h	1.29645	0.374571	0.309213	0.509742	fatty acid 2-hydroxylase	Q5MPP0	protein coding gene
1792	Faah	1.14015	0.18922	0.164634	0.783482	fatty acid amide hydrolase	O08914	protein coding gene
1793	Fabp3	1.33972	0.421928	0.00540906	2.26688	fatty acid binding protein 3, muscle and heart	P11404	protein coding gene
1794	Fabp4	1.91501	0.93735	3.64529e-05	4.43827	fatty acid binding protein 4, adipocyte	P04117	protein coding gene
1795	Fabp5	-1.14093	-0.190213	0.249249	0.603366	fatty acid binding protein 5, epidermal	Q05816	protein coding gene
1796	Fabp7	1.23721	0.307095	0.379555	0.420726	fatty acid binding protein 7, brain	P51880	protein coding gene
1797	Fadd	1.27039	0.34527	0.0124395	1.9052	Fas (TNFRSF6)-associated via death domain	Q61160	protein coding gene
1798	Fads1	-1.40204	-0.487525	0.0130236	1.88527	fatty acid desaturase 1	Q920L1	protein coding gene
1799	Fads2	-1.16242	-0.217131	0.00159872	2.79623	fatty acid desaturase 2	Q9Z0R9	protein coding gene
1800	Fads3	-1.54865	-0.631014	0.00393448	2.40511	fatty acid desaturase 3	Q9JJE7	protein coding gene
1801	Faf1	-1.01585	-0.0226856	0.420353	0.376386	Fas-associated factor 1	P54731	protein coding gene
1802	Faf2	-1.06547	-0.0914909	0.00589821	2.22928	Fas associated factor family member 2	Q3TDN2	protein coding gene
1803	Fah	1.056	0.078608	0.143322	0.843687	fumarylacetoacetate hydrolase	P35505	protein coding gene
1804	Fahd1	1.23954	0.309801	0.094236	1.02578	fumarylacetoacetate hydrolase domain containing 1	Q8R0F8	protein coding gene
1805	Fahd2a	1.1351	0.182816	0.0220376	1.65684	fumarylacetoacetate hydrolase domain containing 2A	A0A0R4J094	protein coding gene
1806	Faim	1.5241	0.607958	0.325504	0.487443	Fas apoptotic inhibitory molecule	A0A087WRH2;Q9WUD8	protein coding gene
1807	Fam107b	-1.34479	-0.427383	0.0103871	1.9835	family with sequence similarity 107, member B	A0A2I3BR29;H3BLM7;H9H9T1;Q3TGF2	protein coding gene
1808	Fam114a1	1.44566	0.531731	0.00630233	2.2005	family with sequence similarity 114, member A1	Q9D281	protein coding gene
1809	Fam114a2	1.05582	0.0783602	0.151888	0.818475	family with sequence similarity 114, member A2	Q8VE88;Q8VE88-2	protein coding gene
1810	Fam120a	-1.02903	-0.0412791	0.00982306	2.00775	family with sequence similarity 120, member A	Q6A0A9	protein coding gene
1811	Fam120c	-1.06452	-0.0902039	0.00315045	2.50163	family with sequence similarity 120, member C	Q8C3F2	protein coding gene
1812	Fam136a	1.13683	0.185014	0.443646	0.352964	family with sequence similarity 136, member A	Q9CR98	protein coding gene
1813	Fam13b	1.12885	0.17485	0.205534	0.687115	family with sequence similarity 13, member B	Q8K2H3	protein coding gene
1814	Fam162a	-1.06944	-0.0968588	0.278117	0.555773	family with sequence similarity 162, member A	Q9D6U8	protein coding gene
1815	Fam169a	-2.00246	-1.00178	0.0121256	1.9163	family with sequence similarity 169, member A	Q5XG69	protein coding gene
1816	Fam171a2	1.45498	0.540999	0.075631	1.1213	family with sequence similarity 171, member A2	A2A699;A2A699-2	protein coding gene
1817	Fam172a	-1.09501	-0.13095	0.245122	0.610617	family with sequence similarity 172, member A	E9QMA2;Q3TNH5	protein coding gene
1818	Fam177a	1.05019	0.0706445	0.440645	0.355911	family with sequence similarity 177, member A	Q8BR63	protein coding gene
1819	Fam20b	-1.01598	-0.0228666	0.223284	0.651143	FAM20B, glycosaminoglycan xylosylkinase	Q8VCS3	protein coding gene
1820	Fam210a	1.09843	0.135444	0.124339	0.905394	family with sequence similarity 210, member A	Q8BGY7	protein coding gene
1821	Fam216a	-1.11338	-0.154948	0.44522	0.351426	family with sequence similarity 216, member A	Q9DB54	protein coding gene
1822	Fam221a	1.1626	0.217356	0.0660855	1.17989	family with sequence similarity 221, member A	Q8C790	protein coding gene
1823	Fam234a	1.1642	0.219341	0.000612935	3.21259	family with sequence similarity 234, member A	Q8C0Z1	protein coding gene
1824	Fam234b	1.26955	0.344313	0.249353	0.603186	family with sequence similarity 234, member B	Q8BYI8;Q8BYI8-2	protein coding gene
1825	Fam241b	1.19891	0.261723	0.387567	0.411653	family with sequence similarity 241, member B	D3YYX8;D3Z2E9;D3Z7G3;Q9D882	protein coding gene
1826	Fam3c	-1.17973	-0.23846	0.404185	0.39342	FAM3 metabolism regulating signaling molecule C	G3X9I1;G5E911;Q91VU0	protein coding gene
1827	Fam50a	-1.15571	-0.208778	0.276548	0.55823	family with sequence similarity 50, member A	Q9WV03	protein coding gene
1828	Fam83h	-1.06354	-0.088877	0.31431	0.502642	family with sequence similarity 83, member H	Q148V8	protein coding gene
1829	Fam8a1	-1.07068	-0.098527	0.161335	0.792271	family with sequence similarity 8, member A1	Q3URQ4	protein coding gene
1830	Fam91a1	-1.23267	-0.301784	0.0258827	1.58699	family with sequence similarity 91, member A1	Q3UVG3	protein coding gene
1831	Fam98a	-1.03843	-0.0543994	0.286035	0.543581	family with sequence similarity 98, member A	Q3TJZ6	protein coding gene
1832	Fam98b	-1.06365	-0.0890274	0.0200672	1.69751	family with sequence similarity 98, member B	Q80VD1	protein coding gene
1833	Fam98c	1.16545	0.220888	0.00422369	2.37431	family with sequence similarity 98, member C	E9PYD1	protein coding gene
1834	Fanca	-1.37041	-0.454604	0.341201	0.466989	Fanconi anemia, complementation group A	Q9JL70	protein coding gene
1835	Fancb	1.15541	0.208404	0.228674	0.640784	Fanconi anemia, complementation group B	B1AW74;B1AW75;Q3TEX6;Q5XJY6	protein coding gene
1836	Far1	-1.27905	-0.355074	0.0121886	1.91404	fatty acyl CoA reductase 1	Q922J9;Q922J9-4	protein coding gene
1837	Farp1	1.07778	0.108062	0.0106028	1.97458	FERM, RhoGEF (Arhgef) and pleckstrin domain protein 1 (chondrocyte-derived)	F8VPU2	protein coding gene
1838	Farp2	1.29945	0.377897	0.435356	0.361155	FERM, RhoGEF and pleckstrin domain protein 2	Q91VS8	protein coding gene
1839	Fars2	-1.67183	-0.741429	0.112349	0.94943	phenylalanine-tRNA synthetase 2 (mitochondrial)	Q99M01	protein coding gene
1840	Farsa	-1.23099	-0.299822	0.000689043	3.16175	phenylalanyl-tRNA synthetase, alpha subunit	Q8C0C7	protein coding gene
1841	Farsb	-1.15316	-0.205592	5.15808e-08	7.28751	phenylalanyl-tRNA synthetase, beta subunit	Q9WUA2	protein coding gene
1842	Fasn	1.11377	0.155452	0.000538809	3.26856	fatty acid synthase	P19096	protein coding gene
1843	Fastkd2	1.23897	0.309146	0.0941462	1.0262	FAST kinase domains 2	Q922E6	protein coding gene
1844	Fat3	-2.96024	-1.56571	0.225187	0.647457	FAT atypical cadherin 3	E9QK16;Q8BNA6	protein coding gene
1845	Fat4	-2.22122	-1.15135	0.0516301	1.2871	FAT atypical cadherin 4	Q2PZL6	protein coding gene
1846	Fau	-1.14181	-0.191324	0.182503	0.738729	Finkel-Biskis-Reilly murine sarcoma virus (FBR-MuSV) ubiquitously expressed (fox derived)	P62862;Q642K5	protein coding gene
1847	Fbl	-1.1277	-0.173377	0.00722096	2.1414	fibrillarin	P35550	protein coding gene
1848	Fbll1	-1.4078	-0.493438	0.0682927	1.16563	fibrillarin-like 1	Q80WS3	protein coding gene
1849	Fbln1	1.75932	0.815015	0.135391	0.868409	fibulin 1	Q08879-2	protein coding gene
1850	Fbln2	1.59262	0.671404	0.0142497	1.84619	fibulin 2	P37889;P37889-2	protein coding gene
1851	Fbln5	1.72376	0.78556	0.000358545	3.44546	fibulin 5	A0A1Y7VJW9;Q9WVH9	protein coding gene
1852	Fbn1	1.37016	0.454347	1.71466e-07	6.76582	fibrillin 1	Q61554	protein coding gene
1853	Fbn2	1.36772	0.451773	0.0641392	1.19288	fibrillin 2	Q61555	protein coding gene
1854	Fbp2	-1.58021	-0.660114	0.0110446	1.95685	fructose bisphosphatase 2	P70695	protein coding gene
1855	Fbxl15	1.22924	0.297769	0.289606	0.538193	F-box and leucine-rich repeat protein 15	Q91W61	protein coding gene
1856	Fbxl16	-1.48247	-0.568007	0.0449202	1.34756	F-box and leucine-rich repeat protein 16	A2RT62	protein coding gene
1857	Fbxl20	1.52249	0.606433	0.0196802	1.70597	F-box and leucine-rich repeat protein 20	Q9CZV8;Q9CZV8-3;Q9CZV8-4	protein coding gene
1858	Fbxo2	-1.12824	-0.174071	0.16985	0.769934	F-box protein 2	Q80UW2	protein coding gene
1859	Fbxo22	-1.36219	-0.445926	0.0652282	1.18556	F-box protein 22	Q78JE5	protein coding gene
1860	Fbxo3	1.02358	0.033622	0.210116	0.67754	F-box protein 3	Q9DC63;Q9DC63-2	protein coding gene
1861	Fbxo30	-1.19357	-0.255284	0.42503	0.371581	F-box protein 30	Q8BJL1	protein coding gene
1862	Fbxo38	-1.1358	-0.183707	0.163602	0.786211	F-box protein 38	Q8BMI0	protein coding gene
1863	Fbxo4	-1.03674	-0.0520514	0.179854	0.74508	F-box protein 4	Q8CHQ0	protein coding gene
1864	Fbxo6	-1.11542	-0.157592	0.0133798	1.87355	F-box protein 6	Q9QZN4	protein coding gene
1865	Fbxo7	1.00247	0.0035659	0.163161	0.787384	F-box protein 7	Q3U7U3	protein coding gene
1866	Fbxw11	-1.17717	-0.235326	0.0448845	1.3479	F-box and WD-40 domain protein 11	Q5SRY7;Q5SRY7-2	protein coding gene
1867	Fcer1g	-3.94967	-1.98173	0.399042	0.398981	Fc receptor, IgE, high affinity I, gamma polypeptide	P20491	protein coding gene
1868	Fcgr1	1.02787	0.0396554	0.432683	0.363831	Fc receptor, IgG, high affinity I	P26151	protein coding gene
1869	Fcgrt	1.31675	0.396987	0.0830744	1.08053	Fc fragment of IgG receptor and transporter	Q61559;Q6PKB0	protein coding gene
1870	Fcho2	1.1879	0.248413	0.0276006	1.55908	FCH domain only 2	Q3UQN2	protein coding gene
1871	Fdft1	-1.58818	-0.667379	5.1628e-06	5.28711	farnesyl diphosphate farnesyl transferase 1	P53798	protein coding gene
1872	Fdps	-1.53731	-0.620404	0.0563769	1.2489	farnesyl diphosphate synthetase	A0A0G2JE82	protein coding gene
1873	Fdx1	1.20557	0.269717	0.00222779	2.65213	ferredoxin 1	P46656	protein coding gene
1874	Fdxr	-1.00187	-0.00269146	0.327536	0.48474	ferredoxin reductase	Q61578	protein coding gene
1875	Fech	-1.09741	-0.1341	0.0338842	1.47	ferrochelatase	P22315;Q544X6	protein coding gene
1876	Fem1b	-1.19415	-0.255983	0.450917	0.345903	fem 1 homolog b	Q9Z2G0	protein coding gene
1877	Fermt2	1.45973	0.545706	0.00148838	2.82729	fermitin family member 2	Q8CIB5	protein coding gene
1878	Fermt3	1.50415	0.588951	0.0116063	1.93531	fermitin family member 3	Q8K1B8	protein coding gene
1879	Fetub	1.51565	0.599932	1.56172e-05	4.8064	fetuin beta	Q6YJU1;Q9QXC1	protein coding gene
1880	Fez1	-1.36669	-0.450682	0.0852931	1.06909	fasciculation and elongation protein zeta 1 (zygin I)	Q8K0X8	protein coding gene
1881	Fga	2.18295	1.12628	3.27856e-09	8.48432	fibrinogen alpha chain	E9PV24	protein coding gene
1882	Fgb	2.04959	1.03533	5.904e-27	26.2288	fibrinogen beta chain	Q8K0E8	protein coding gene
1883	Fgd2	1.01736	0.0248273	0.433245	0.363267	FYVE, RhoGEF and PH domain containing 2	Q8BY35	protein coding gene
1884	Fgf1	1.36145	0.445147	0.148738	0.827578	fibroblast growth factor 1	P61148	protein coding gene
1885	Fgf12	-2.41439	-1.27166	0.144739	0.839416	fibroblast growth factor 12	P61329	protein coding gene
1886	Fgf13	-1.50344	-0.588271	0.0310777	1.50755	fibroblast growth factor 13	P70377-2	protein coding gene
1887	Fgf2	1.14273	0.192483	0.357956	0.44617	fibroblast growth factor 2	P15655	protein coding gene
1888	Fgfr1	1.45258	0.538616	0.0601192	1.22099	fibroblast growth factor receptor 1	J3QN85;P16092;P16092-3;P16092-6	protein coding gene
1889	Fgg	1.86481	0.899028	0.000435864	3.36065	fibrinogen gamma chain	Q3UER8;Q8VCM7	protein coding gene
1890	Fgl2	1.90735	0.931568	0.00293197	2.53284	fibrinogen-like protein 2	P12804	protein coding gene
1891	fh	1.17696	0.23507	0.379005	0.421355	fetal hematoma	P97807-2	heritable phenotypic marker
1892	Fhip1b	-1.29695	-0.375121	0.308847	0.510257	FHF complex subunit HOOK interacting protein 1B	A0A1C7CYU5;J3QP99;Q3U2I3	protein coding gene
1893	Fhip2a	-1.09723	-0.133865	0.0807594	1.09281	FHF complex subunit HOOK interacting protein 2A	Q8CDM8	protein coding gene
1894	Fhip2b	-1.4073	-0.492931	0.0245904	1.60924	FHF complex subunit HOOK interacting protein 2B	Q80YR2	protein coding gene
1895	Fhit	1.08866	0.122555	0.169287	0.771376	fragile histidine triad gene	E9PVU9;E9PZ91;F6SV10;O89106	protein coding gene
1896	Fhl1	1.32362	0.404492	0.360444	0.443162	four and a half LIM domains 1	A2AEX6;A2AEX8;P97447	protein coding gene
1897	Fhl2	2.06698	1.04753	8.35612e-06	5.078	four and a half LIM domains 2	O70433	protein coding gene
1898	Fhl3	1.32646	0.407576	0.115109	0.938892	four and a half LIM domains 3	Q9R059	protein coding gene
1899	Fhod1	1.49708	0.582154	0.0179951	1.74485	formin homology 2 domain containing 1	Q6P9Q4	protein coding gene
1900	Fibp	1.00212	0.00305711	0.288801	0.539401	fibroblast growth factor (acidic) intracellular binding protein	Q8K2D8;Q9JI19	protein coding gene
1901	Fig4	1.77356	0.826645	0.11781	0.928817	FIG4 phosphoinositide 5-phosphatase	Q91WF7	protein coding gene
1902	Filip1	-2.07397	-1.05239	0.212875	0.671874	filamin A interacting protein 1	Q059P4;Q9CS72	protein coding gene
1903	Fip1l1	-1.02374	-0.0338453	0.190791	0.719442	FIP1 like 1 (S. cerevisiae)	Q9D824	protein coding gene
1904	Fis1	1.01452	0.0208022	0.178824	0.747573	fission, mitochondrial 1	Q9CQ92	protein coding gene
1905	Fkbp10	1.05764	0.0808433	0.0128559	1.8909	FK506 binding protein 10	Q61576	protein coding gene
1906	Fkbp15	-1.17629	-0.234239	0.312514	0.505131	FK506 binding protein 15	Q6P9Q6	protein coding gene
1907	Fkbp1a	1.18139	0.240487	0.0602174	1.22028	FK506 binding protein 1a	P26883	protein coding gene
1908	Fkbp1b	-1.19893	-0.261743	0.0180223	1.74419	FK506 binding protein 1b	Q9Z2I2	protein coding gene
1909	Fkbp2	1.28917	0.36644	0.302873	0.518739	FK506 binding protein 2	P45878	protein coding gene
1910	Fkbp3	1.06839	0.0954419	0.223705	0.650324	FK506 binding protein 3	Q62446	protein coding gene
1911	Fkbp4	-1.01407	-0.0201599	0.345547	0.461493	FK506 binding protein 4	P30416	protein coding gene
1912	Fkbp5	1.08196	0.113654	0.116394	0.934068	FK506 binding protein 5	Q64378	protein coding gene
1913	Fkbp7	1.45864	0.544624	0.345827	0.461142	FK506 binding protein 7	O54998	protein coding gene
1914	Fkbp8	-1.05248	-0.0737922	0.382889	0.416927	FK506 binding protein 8	O35465	protein coding gene
1915	Fkbp9	1.33582	0.417725	0.241619	0.616868	FK506 binding protein 9	Q9Z247	protein coding gene
1916	Fkbpl	1.51083	0.595344	0.392322	0.406358	FK506 binding protein-like	O35450	protein coding gene
1917	Fktn	-1.51059	-0.595109	0.232937	0.632761	fukutin	A0A1Y7VM91;Q8R507	protein coding gene
1918	Flad1	1.0105	0.0150635	0.0271746	1.56584	flavin adenine dinucleotide synthetase 1	Q8R123;Q8R123-2	protein coding gene
1919	Flii	1.0028	0.00403583	0.277704	0.556418	flightless I actin binding protein	Q9JJ28	protein coding gene
1920	Flna	1.47919	0.564809	5.5e-29	28.2569	filamin, alpha	B7FAU9;Q8BTM8	protein coding gene
1921	Flnb	1.47207	0.557842	1.92431e-18	17.7157	filamin, beta	Q80X90	protein coding gene
1922	Flnc	1.53138	0.614833	3.2493e-05	4.48821	filamin C, gamma	Q8VHX6;Q8VHX6-2	protein coding gene
1923	Flot1	-1.40608	-0.491677	8.6835e-19	18.0613	flotillin 1	O08917	protein coding gene
1924	Flot2	-1.44782	-0.533885	0.00204776	2.68872	flotillin 2	Q60634	protein coding gene
1925	Flt4	1.11417	0.155969	0.320984	0.493517	FMS-like tyrosine kinase 4	P35917	protein coding gene
1926	Fmn1	-1.50745	-0.59211	0.213799	0.669994	formin 1	E9Q7P6;Q05860;Q05860-2;Q05860-3	protein coding gene
1927	Fmnl1	-1.17286	-0.230029	0.0498194	1.3026	formin-like 1	A0A1W2P6X3;Q9JL26	protein coding gene
1928	Fmnl2	1.0363	0.0514444	0.110692	0.955885	formin-like 2	A2APV2;F8VPR2	protein coding gene
1929	Fmnl3	1.20336	0.267069	0.386233	0.41315	formin-like 3	Q6ZPF4	protein coding gene
1930	Fmo1	1.40569	0.491281	7.70419e-08	7.11327	flavin containing monooxygenase 1	P50285	protein coding gene
1931	Fmo2	1.68869	0.755903	0.00462819	2.33459	flavin containing monooxygenase 2	Q8K2I3	protein coding gene
1932	Fmo5	-1.07519	-0.104587	0.248156	0.605276	flavin containing monooxygenase 5	P97872	protein coding gene
1933	Fmod	1.84847	0.886332	0.423208	0.373446	fibromodulin	P50608	protein coding gene
1934	Fmr1	-1.15932	-0.213283	0.00398056	2.40006	FMRP translational regulator 1	E9QAT0;P35922-3	protein coding gene
1935	Fn1	1.56974	0.650524	2.29288e-23	22.6396	fibronectin 1	A0A087WR50;P11276	protein coding gene
1936	Fn3k	1.1412	0.190551	0.273253	0.563434	fructosamine 3 kinase	Q9ER35	protein coding gene
1937	Fn3krp	1.1444	0.194592	0.256692	0.590587	fructosamine 3 kinase related protein	Q8K274	protein coding gene
1938	Fnbp1	-1.17914	-0.237732	0.0152496	1.81674	formin binding protein 1	A2AQ41;A2AQ42;A2AQ43;A2AQ44;A2AQ45;Q80TY0;Q80TY0-2;Q80TY0-3	protein coding gene
1939	Fnbp1l	1.03735	0.0529007	0.276361	0.558523	formin binding protein 1-like	E9PUI5;E9PUK3;Q8K012;Q8K012-2	protein coding gene
1940	Fndc3a	-1.09248	-0.127606	0.261492	0.582542	fibronectin type III domain containing 3A	F6TLV3;Q8BX90	protein coding gene
1941	Fndc3b	1.75494	0.81142	0.0412575	1.3845	fibronectin type III domain containing 3B	A0A0R4J0H8;Q6NWW9	protein coding gene
1942	Fnta	1.12247	0.166681	0.0404863	1.39269	farnesyltransferase, CAAX box, alpha	Q61239	protein coding gene
1943	Fntb	1.03589	0.0508667	0.154497	0.811079	farnesyltransferase, CAAX box, beta	Q8K2I1	protein coding gene
1944	Focad	1.31102	0.390685	0.349078	0.457078	focadhesin	A2AKG8;E9PYJ6	protein coding gene
1945	Folh1	1.18982	0.250746	0.447522	0.349186	folate hydrolase 1	O35409	protein coding gene
1946	Foxc1	1.51739	0.601587	0.170507	0.768259	forkhead box C1	Q61572	protein coding gene
1947	Foxk1	1.09238	0.127478	0.351211	0.454431	forkhead box K1	P42128	protein coding gene
1948	Frem2	1.08034	0.111487	0.389775	0.409186	Fras1 related extracellular matrix protein 2	Q6NVD0	protein coding gene
1949	Frg1	1.01525	0.0218324	0.330377	0.48099	FSHD region gene 1	P97376	protein coding gene
1950	Frmd4a	-1.586	-0.665392	0.00973993	2.01144	FERM domain containing 4A	H3BIZ7;Q8BIE6;Q8BIE6-2	protein coding gene
1951	Frmd8	1.22409	0.291712	0.277464	0.556794	FERM domain containing 8	Q3UFK8	protein coding gene
1952	Frmpd1	-1.06023	-0.084372	0.430274	0.366255	FERM and PDZ domain containing 1	A2AKB4	protein coding gene
1953	Frmpd4	-1.30658	-0.385796	0.374701	0.426315	FERM and PDZ domain containing 4	A2AFR3;A2AFR3-2;A2AFR3-3	protein coding gene
1954	Fry	-1.61981	-0.695827	8.58923e-07	6.06605	FRY microtubule binding protein	E9Q8I9;E9Q8I9-2	protein coding gene
1955	Fryl	-1.31281	-0.392656	0.305363	0.515184	FRY like transcription coactivator	F8VQ05	protein coding gene
1956	Fscn1	1.17924	0.237861	0.0978733	1.00934	fascin actin-bundling protein 1	Q61553	protein coding gene
1957	Fsd1	1.08216	0.113907	0.400956	0.396903	fibronectin type 3 and SPRY domain-containing protein	Q7TPM6	protein coding gene
1958	Fsd1l	-1.31584	-0.395987	6.8372e-05	4.16512	fibronectin type III and SPRY domain containing 1-like	E0CXZ1;F8WGT4;J3QM95;Q8BYN5;Q8BYN5-2	protein coding gene
1959	Fstl1	-1.41321	-0.49898	0.00310144	2.50844	follistatin-like 1	Q62356	protein coding gene
1960	Fth1	1.76308	0.818102	2.59599e-06	5.5857	ferritin heavy polypeptide 1	P09528	protein coding gene
1961	Ftl1	1.60788	0.685163	0.000920474	3.03599	ferritin light polypeptide 1	P29391;Q9CPX4	protein coding gene
1962	Fto	1.06203	0.0868209	0.243967	0.612669	fat mass and obesity associated	Q8BGW1	protein coding gene
1963	Fubp1	-1.03787	-0.0536246	0.0696679	1.15697	far upstream element (FUSE) binding protein 1	A0A0G2JFY5;A0A0G2JGW9;Q3TUE1;Q3UUU2;Q91WJ8	protein coding gene
1964	Fubp3	-1.39266	-0.477845	4.49249e-07	6.34751	far upstream element (FUSE) binding protein 3	A2AJ72;Q3TIX6	protein coding gene
1965	Fuca1	1.34798	0.430804	0.124041	0.906433	fucosidase, alpha-L- 1, tissue	Q99LJ1	protein coding gene
1966	Fundc2	-1.02507	-0.035717	0.389132	0.409903	FUN14 domain containing 2	Q9D6K8	protein coding gene
1967	Fuom	1.33158	0.413141	0.391205	0.407596	fucose mutarotase	D3YWS7;F6SJM7;Q8R2K1;Q8R2K1-2	protein coding gene
1968	Fus	-1.01842	-0.0263355	0.272181	0.565142	fused in sarcoma	P56959;Q8CFQ9	protein coding gene
1969	Fut11	-1.50559	-0.590325	0.0193937	1.71234	fucosyltransferase 11	Q8BHC9	protein coding gene
1970	Fut8	-1.01693	-0.0242134	0.0670311	1.17372	fucosyltransferase 8	Q9WTS2	protein coding gene
1971	Fv4	2.13957	1.09732	0.206587	0.684896	Friend virus susceptibility 4	P10404;P11370	heritable phenotypic marker
1972	Fxn	1.20635	0.270653	0.123822	0.907203	frataxin	O35943	protein coding gene
1973	Fxr1	-1.35028	-0.433259	0.00110948	2.95488	fragile X mental retardation gene 1, autosomal homolog	Q61584;Q61584-3;Q61584-4	protein coding gene
1974	Fxr2	-1.13454	-0.182109	0.00142649	2.84573	fragile X mental retardation, autosomal homolog 2	Q9WVR4	protein coding gene
1975	Fxyd2	-2.93781	-1.55474	2.12288e-07	6.67307	FXYD domain-containing ion transport regulator 2	Q04646	protein coding gene
1976	Fxyd7	1.39622	0.481525	0.103663	0.984377	FXYD domain-containing ion transport regulator 7	P59648	protein coding gene
1977	Fyco1	1.07291	0.101533	0.230851	0.636669	FYVE and coiled-coil domain containing 1	Q8VDC1	protein coding gene
1978	Fyn	1.07548	0.104985	0.129188	0.888777	Fyn proto-oncogene	P39688	protein coding gene
1979	Fyttd1	1.03727	0.0527892	0.171882	0.764771	forty-two-three domain containing 1	Q91Z49;Q91Z49-2	protein coding gene
1980	G3bp1	-1.19245	-0.253934	0.00323858	2.48965	GTPase activating protein (SH3 domain) binding protein 1	P97855	protein coding gene
1981	G3bp2	-1.23548	-0.305068	0.000178101	3.74933	GTPase activating protein (SH3 domain) binding protein 2	P97379	protein coding gene
1982	G6pc3	-1.6707	-0.740453	0.408131	0.389201	glucose 6 phosphatase, catalytic, 3	Q6NSQ9	protein coding gene
1983	G6pdx	1.09911	0.136339	0.103404	0.985462	glucose-6-phosphate dehydrogenase X-linked	Q00612	protein coding gene
1984	Gaa	-1.44671	-0.53278	0.00169841	2.76996	glucosidase, alpha, acid	P70699	protein coding gene
1985	Gab1	1.25616	0.329018	0.00449714	2.34706	growth factor receptor bound protein 2-associated protein 1	A0A1B0GS41;Q9QYY0	protein coding gene
1986	Gabarapl1	-1.17191	-0.228864	0.0609728	1.21486	gamma-aminobutyric acid (GABA) A receptor-associated protein-like 1	Q8R3R8	protein coding gene
1987	Gabarapl2	1.0154	0.0220549	0.298786	0.524639	gamma-aminobutyric acid (GABA) A receptor-associated protein-like 2	P60521	protein coding gene
1988	Gabbr1	-1.91639	-0.938387	5.96332e-05	4.22451	gamma-aminobutyric acid (GABA) B receptor, 1	Q9WV18	protein coding gene
1989	Gabpa	1.18861	0.249281	0.0563769	1.2489	GA repeat binding protein, alpha	Q00422	protein coding gene
1990	Gabrb1	-1.14006	-0.189115	0.284296	0.54623	gamma-aminobutyric acid (GABA) A receptor, subunit beta 1	P50571	protein coding gene
1991	Gadd45gip1	-1.01262	-0.0180963	0.16523	0.78191	growth arrest and DNA-damage-inducible, gamma interacting protein 1	Q9CR59	protein coding gene
1992	Gak	-1.01156	-0.016586	0.10076	0.99671	cyclin G associated kinase	A0A0R4J0F6;Q99KY4;Q99KY4-2	protein coding gene
1993	Galc	1.23758	0.307524	0.103964	0.983119	galactosylceramidase	P54818	protein coding gene
1994	Gale	-1.21029	-0.275353	0.0763446	1.11722	galactose-4-epimerase, UDP	Q8R059	protein coding gene
1995	Galk1	1.08108	0.112477	0.00110281	2.9575	galactokinase 1	Q9R0N0	protein coding gene
1996	Galk2	-1.06306	-0.0882262	0.112435	0.949098	galactokinase 2	Q68FH4	protein coding gene
1997	Galm	1.43374	0.519788	0.00796573	2.09877	galactose mutarotase	Q8K157	protein coding gene
1998	Galns	1.8276	0.869948	0.0673277	1.17181	galactosamine (N-acetyl)-6-sulfate sulfatase	Q571E4;Q8CC47	protein coding gene
[truncated: 4,130 more rows]

## Sheet: DirectDIA
Supplementary Table 6 - Protein Quantity; DirectDIA Analysis: QSparse Report
PG.ProteinAccessions	[1] D_D181213_S2215-S8-mut_MHRM_R01_T0.raw.PG.Quantity	[2] D_D181213_S2215-S7-mut_MHRM_R01_T0.raw.PG.Quantity	[3] D_D181213_S2215-S6-mut_MHRM_R01_T0.raw.PG.Quantity	[4] D_D181213_S2215-S5-mut_MHRM_R01_T0.raw.PG.Quantity	[5] D_D181213_S2215-S4-wt_MHRM_R01_T0.raw.PG.Quantity	[6] D_D181213_S2215-S3-wt_MHRM_R01_T0.raw.PG.Quantity	[7] D_D181213_S2215-S2-wt_MHRM_R01_T0.raw.PG.Quantity	[8] D_D181213_S2215-S1-wt_MHRM_R01_T0.raw.PG.Quantity
A0A067XG53;O70589;O70589-3;O70589-4;O70589-5	176893	153541	150492	186285	142967	125683	113954	153025
A0A075B5K6;P03976	71835.4	61652.7	20712.8	137894	26067.1	21457	19654.2	27498.5
A0A075B5M7	124148	127659	124013	177740	71780.3	51693.1	75926.6	80747.8
A0A075B5N9;P01654;P01655;P01656;P01657;P01659;P01660;P01664;P01665;P01666;P01667;P01668;P01669;P01670;P01671;P01672;P01673;P03977	144320	70768.4	118745	243889	56122.4	36614.8	12029.7	67267
A0A075B5P3;A0A0A6YVP0	1.84736e+06	922651	1.11395e+06	1.59384e+06	748613	337539	798849	494353
A0A075B5P4;A0A0A6YWR2	669607	299314	422197	1.5087e+06	273302	274096	312430	371796
A0A075B5P5;A0A1Y7VJN6;P03987;P03987-2	210413	86795.9	306990	308294	161078	179772	214902	302872
A0A075B5P6;A0A075B6A0;P01872;P01872-2	380127	134205	387957	403475	240900	127285	166681	168678
A0A075B5S6;P18531	61431.1	32014.4	55881.4	54957.7	23269.6	13514.7	34182	11513.2
A0A075B5T4;A0A075B5T7;A0A075B5W5;A0A075B5X2;A0A075B5Y3;A0A075B674;A0A075B680;A0A0A6YXZ4;A0A0B4J1J7;A0A0B4J1M0;A0A0G2JEU7;A0A0G2JFL3;A0A0G2JGN3;A0A0G2JGS9;P06327	60985.4	41710.8	91478.1	122582	33047.5	35479.7	39083.7	30915.6
A0A075B666;A0A140T8N3	106761	105512	96564.3	384921	53213.4	79268.3	101906	56879.7
A0A075B697;P01819;P01820	30877.9	3261.97	23535.4	98929	7765.33	6049.36	10586.1	9430.71
A0A075B6A3;A0A0A6YXW6	335767	154196	269571	132535	113118	84902.8	162016	106793
A0A087WNM1;Q91Z67	126171	133485	139011	129875	132735	140762	138989	124308
A0A087WNN8;Q61263	87072.3	86698.5	94072.5	82488.7	77062.9	75770.9	69299.7	73219.1
A0A087WNP6;Q4VAA2;Q4VAA2-2	305211	384587	273337	406276	284627	331972	397695	273927
A0A087WNT1;A0A087WQE6;P83940	679022	628162	670653	651374	732412	626212	663900	666472
A0A087WNV1;A0A087WR52;A0A087WSR7;Q8K2K6;Q8K2K6-1;Q8K2K6-3	125691	125617	125272	125752	135196	119505	134980	129455
A0A087WNW3;A0A087WQQ5	584329	681748	659360	722306	665965	533312	627620	771625
A0A087WNZ5;A0A087WRP7;P0CW02	363805	473077	448399	446578	278071	324517	301477	327180
A0A087WNZ7;G5E870	171724	176186	117782	183593	155436	145318	140456	163578
A0A087WNZ9;A0A087WPC4;A0A087WPD1;A0A087WPW1;A0A087WQG6;A0A087WRP8;A0A087WSH2;A0A087WSJ9;F6WDS8;Q9Z2H2	218420	118296	104034	182460	80068.2	76850.2	75502.5	73142.1
A0A087WP80;Q3TYE5;Q8BLK3	192522	181872	181995	193876	212889	205859	200944	194364
A0A087WPH0;O70145	106284	70633.5	94828.8	159653	47349	92355.5	37486.9	88108.9
A0A087WPK3;E9Q9T1;G5E8E1;Q3UZ39-2	58881.7	72245	41882.3	67634	39484.9	28502.8	34351.1	46408.8
A0A087WPP8;A0A087WRS3;P62484;Q6AXD2;Q6AXH6	177653	135340	155929	153177	195163	170850	172995	153352
A0A087WPR9;Q6NS82;Q6NS82-2;Q6NS82-3	62708	71195.5	91406.5	66228.5	51165.9	63847.9	59626.2	74361.7
A0A087WPX3;A0A087WR56;E9PW06;E9Q171	194844	184034	176948	250164	143596	190741	139997	175040
A0A087WQ48;H7BWZ9;Q8BL99;Q8BL99-5;Q8BL99-6	279.128	1	1145.23	1.56274	6738.75	6541.9	13358.2	1.14968
A0A087WQ86;A0A087WRP5;E9QM99;Q8BZN6;Q8BZN6-2;Q8BZN6-3;Q8BZN6-4	118762	76205	86324.2	130636	42826.5	53002	45048.1	87377.6
A0A087WQA0;F8WI22;Q8K019;Q8K019-2;Q8K019-3	160129	159099	150531	149220	190626	161521	164787	170062
A0A087WQE8;Q6TA13	486254	569655	532878	533648	686329	614001	636719	693360
A0A087WQF1;E9Q6L0;E9QKH0	49214.5	39824.2	54826.9	51718.9	36670.4	35905.2	25056	39422.8
A0A087WQH8	82491.7	91416.8	86540.6	75541.4	77322.8	74603.2	86892.8	68293
A0A087WQJ5;A0A087WRC2;Q9D937	91334.4	92027.8	99894.5	85710.6	74610.2	84413.4	84868.3	90488.2
A0A087WQQ9;Q61330	113253	116499	97815.2	142244	111273	127712	106422	143183
A0A087WQR9;Q9CY34	90499.6	90092.3	79092.3	96639	67699.3	62898.2	67475.1	90902.6
A0A087WQS0	792998	831966	706693	721763	702380	676860	653689	638727
A0A087WQS2;Q9CQC6	346129	340752	363640	450240	361275	335839	355879	475466
A0A087WQS5;P56383;P56384;Q9CR84	2.40108e+06	3255007	2.73513e+06	2.28802e+06	2.86261e+06	2.86898e+06	2579986	2.29725e+06
A0A087WQV4;Q8CGA4	70071.2	65536.7	70696.6	94387.2	49554.4	39028.7	63820.6	80424
A0A087WR50;A0A087WSN6	1.00481e+06	732258	892695	1.26456e+06	407222	812714	438272	690528
A0A087WRB7;E9PX43;Q7TQG1	70744.6	64538.5	73421.9	79778.6	123859	102548	105763	124616
A0A087WRE5;Q6P3D0	104464	93804.5	110999	100165	98989.5	88997.9	96910.6	104166
A0A087WRE8	546976	580829	597614	719091	526706	515532	488141	677032
A0A087WRF2;Q8BXK8	73112	70856.3	110266	120061	66110	81206.4	56881.9	84352
A0A087WRG0;A0A087WRM7;A0A0A6YY64;A2AUP1;A2AUP3;A2AUP4;A2AUP5;A7UAK4;A7UAK5;A7UAK8;B2Z892;B2Z893;P70265;P70266;P70266-2;Q3U3S6;Q6DTY7;Q6DTY7-2;Q6DTY7-5;Q6DTY7-6;Q6GTL7;Q7TS91	243845	209085	236689	261856	226371	219417	200215	264469
A0A087WRH2;D3Z3C1;Q9WUD8	42495.3	32006.7	27792.1	25278.1	29374.1	35207.4	32395	21016.3
A0A087WRM2;Q91VK4	123623	128986	132293	179692	120570	108034	113556	135883
A0A087WRV7;A0A087WST2;A0A0R4J2B6;Q8BX09;Q8BX09-2	30228.2	27497.8	33337.6	33292.4	27870.6	25568.9	25407.9	32508.3
A0A087WRY3;Q80XU3	164321	205034	178058	136106	158269	142472	159168	162231
A0A087WRZ5;Q6VYI4;Q6VYI5;Q8BLD4;Q8R0B4;Q921F2	776827	1.00751e+06	823192	619832	1.09653e+06	854748	1.02458e+06	777440
A0A087WS16;J3QQ16	1.65274e+06	993558	1.36398e+06	1.59913e+06	916893	1.07959e+06	742448	1105170
A0A087WS96;Q8BG73	384832	357997	394284	383521	526474	458407	459784	463547
A0A087WSB8;Q9DCB1	54346.7	73433.3	120921	103591	53220.3	84308.4	61933.4	97015
A0A087WSE8;Q9D902	4978.24	3885.55	5429.52	4848.79	7382.55	2679.14	6872.59	6838.4
A0A087WSJ7;Q3TE80	45213.4	53896.1	42059.7	21347.2	102515	72072.5	110813	29943.6
A0A087WSP5;Q8C3V4	549380	562744	670452	765580	417348	460316	479889	582011
A0A087WSS1;E9QM90;Q148V7;Q148V7-2	148621	136378	146192	173013	156155	142968	141471	180973
A0A0A0MQ68;Q60759	163897	153615	161898	176722	132816	138755	133731	169797
A0A0A0MQ70;Q5SWT3	62745.4	51089.1	52314.4	77439.5	41950.8	53259.1	55402	51045.6
A0A0A0MQ79;Q3TLH4;Q3TLH4-5;S4R294;S4R2J9	135233	158017	182049	146370	163531	145704	181818	149078
A0A0A0MQ89;Q80US4;V9GXE4	3.90327e+06	1.86641e+06	4.07089e+06	3.79756e+06	3020469	3.12686e+06	2.67073e+06	3.2647e+06
A0A0A0MQ90;P97352	361798	723276	407245	347905	631500	495906	742608	335897
A0A0A0MQ93;Q6IEE6	3659.01	5259.07	4031.2	4528.44	1612.93	2690.09	1236.42	6670.23
A0A0A0MQA3;P07758	2.97008e+06	1555454	2758659	2.94672e+06	2.25378e+06	2.34092e+06	2357851	2.77897e+06
A0A0A0MQC7;P10637	1.17306e+06	1443389	1.32485e+06	1.36438e+06	1784278	1.76785e+06	1972615	1.7288e+06
A0A0A0MQD1;Q8K1H1	5257.14	2657.01	3216.78	654.796	14344.3	13248.4	18267.7	1445.4
A0A0A0MQD5;Q4ACU6;Q4ACU6-10;Q4ACU6-11;Q4ACU6-12;Q4ACU6-3;Q4ACU6-7;Q4ACU6-8;Q4ACU6-9	395736	414884	442466	383264	628406	476580	508584	485967
A0A0A0MQF6;P16858	21992820	20597194	21474176	25299694	18453870	21237680	20773974	23842500
A0A0A0MQI6;A0A0A0MQP0;F6W8I0	34707.2	31067.1	18829	49776.2	10646.5	18434.1	12537.8	29326.5
A0A0A0MQJ8;Q9Z2B2;Q9Z2B2-2	1767.9	1744.65	2634.94	1.17304	18690.3	17912.9	22726.9	2497.58
A0A0A0MQM7;O08746;O08746-2	342416	369486	359978	379333	385080	427333	369430	362570
A0A0A0MQN1;Q5RL79	155747	267473	266528	287629	239534	270241	295079	312134
A0A0A0MQN4;Q9D906;S4R2D5	203331	201996	198753	281125	173837	181413	184624	274274
A0A0A6YVP4;Q9CPR5;Q9CPR5-2	46224	101054	57654.8	72501.4	37142.9	64122.1	76422.7	80900.2
A0A0A6YVR9;P09925	142950	146118	145421	176316	155721	137868	140890	178539
A0A0A6YVS2;Q921L3	195773	201238	197148	166006	274641	231634	254197	200385
A0A0A6YVT1;A0A0A6YXN9;A0A0A6YY75;Q64735;Q64735-2	406467	274246	344931	382921	271128	288189	250676	270218
A0A0A6YVU8;Q9JKV1	353001	372931	365178	394485	442168	410482	403090	415002
A0A0A6YW06;A0A0A6YXC8;E9QKR1;Q03173-3;Q03173-4;Q03173-6	240546	290942	263312	215238	171448	131707	156052	156164
A0A0A6YW28;P35123	128951	120974	125943	158448	110357	106418	104729	146428
A0A0A6YW36;O54829;Q45FE1;Q45FE2;Q80XD3	32754	39985.2	43217.7	46970.1	53069.9	43667.3	44465.6	79287.6
A0A0A6YW53;A0A0A6YWM8;A0A0A6YWR8;B2RUE8;B7ZNR9;E9PVG7;F8VPL5;P97820	261529	206166	224981	231628	311787	284891	316633	270007
A0A0A6YW77;P11672	471958	258592	279900	423804	186629	636245	292659	231641
A0A0A6YW87;Q9CX13	714739	844550	811866	804951	704495	766403	742790	829586
A0A0A6YWF9;A0A0A6YWL7;Q6VNS1;Q6VNS1-2;Q6VNS1-3	189904	162575	172681	188429	136454	120520	118896	129757
A0A0A6YWH2;Q9EQX4	289601	227247	214234	313058	146369	193244	171788	169414
A0A0A6YWM5;E9QKE4	175011	156956	163653	170302	203876	171922	170585	186915
A0A0A6YWX1;E9Q9M5;J3KMM1;Q3UJD6;Q3UJD6-2	119832	132277	110995	92036.8	175420	151942	166775	110991
A0A0A6YX18;Q8BVE3	861319	930466	895117	1.01736e+06	1.12142e+06	991570	1020797	1.14478e+06
A0A0A6YX21;A0A0A6YY20;Q8VD57	172145	149784	164085	260162	102268	158558	161255	177585
A0A0A6YX56;A0A0A6YXH5;Q8BG58;Q8BG58-2	12452.6	8991.64	8902.97	2498.21	46412	34979.8	33728.6	5666.87
A0A0A6YX71;Q6PGN3;Q6PGN3-2;Q6PGN3-3;Q6PGN3-4;Q6PGN3-5	212073	152586	160577	219851	120843	120701	132202	125777
A0A0A6YX97;A0A0A6YXY1;A2APZ3;Q8R2U4	105701	108297	108711	116563	70773.9	89430.7	93328.9	103099
A0A0A6YXG0;Q9JKK1;Q9JKK1-2	155838	142044	168354	154873	166587	152196	164492	132646
A0A0A6YXH3;A2A8Z1;A2A8Z1-2;E9PXZ2;E9Q6C1;F6UHR6;Q5FWX7	162421	178222	174876	200747	184352	176799	181088	189973
A0A0A6YXN4	120161	20986.6	68390.6	68370	44580.9	50715.4	69065.4	64918.7
A0A0A6YXP5;A2AHW8;Q3V0G7;Q3V0G7-2	29163.4	27885.4	30054.2	31099.5	41949.4	42034.6	46213.4	55775
A0A0A6YXR0;Q8BGS7;Q8BGS7-2	405058	480396	465592	528653	449013	403423	393856	494200
A0A0A6YY53;F6TQW2	572450	154069	575270	170227	404942	33117.6	281845	65645.2
A0A0A6YY67;H7BX08;Q8C1B1;Q8C1B1-2	219175	164688	238388	314548	139903	166062	159404	208305
A0A0A6YY91	120697	116996	124519	106062	120978	80041.9	101930	103828
A0A0B4J1E2;Q9CSN1	51360.6	54306.7	55487.3	44352	64025.4	58775.2	60471.4	55436.8
A0A0B4J1E5;Q99PM9	111851	116768	110685	119100	132207	118994	123529	119831
A0A0B4J1E7;O35343	492893	476038	446037	434898	519907	524889	517907	443257
A0A0B4J1F1;Q8CI66	10949.6	14810.5	12406.8	12435.3	25827.5	24246	25530.1	29326.5
A0A0B4J1I9	81030	45561.7	126063	115344	83875.4	28927.3	69061.6	32871.6
A0A0D9SEG8;E9QJS7;E9QMJ5;Q9DC42	45513.9	35991.4	32471.5	56014.7	14524.2	28480.6	24947	41479.7
A0A0F6AIX5;A0A0F6AIX6;A0A1W2P7C8;A0A1W2P7T7	44643.6	45837.3	48160.4	45334.3	53288.4	61088.9	55783.2	44686.4
A0A0G2JDE1	56722.1	57223	37024.4	75536.9	50021.8	33593.2	27377.1	17500.9
A0A0G2JDF7;A0A0J9YV73;Q3UN04	15040.7	17124	17961.7	27226.6	14046.8	11947.4	7408.86	34261.5
A0A0G2JDK3;A0A0G2JF29;A0A0G2JG79;A0A0G2JGU4;P53612;Q3TVF4;Q6PFA1;Q9JIF6	90523.3	85057.8	87625.2	81465.2	75611	78691.9	85116.2	84472.3
A0A0G2JDV3;L7N1X8	53352.2	48591.9	52889.9	53629.6	34613.9	42355.5	44962	42800.2
A0A0G2JDW2;P09542	40027	27882.8	74777	435316	16422	92603.5	56390.1	132817
A0A0G2JDW7;Q6ZWU9	323479	322423	327828	291256	467998	343612	365921	402720
A0A0G2JDZ9;E9Q804;E9QKG6;Q99NH0	169667	201651	205866	214920	183731	160810	162518	244994
A0A0G2JE99;P01843	109691	29123.3	57170.2	83678.5	61403.1	18995.2	51722.8	33195.7
A0A0G2JEA9;A0A0G2JFX7;Q9CWZ3;Q9CWZ3-2	119292	124984	117887	107218	142986	118559	119700	127453
A0A0G2JEC4;Q9JK48;Q9JK48-2	206774	183747	213867	235250	197912	189917	180079	214057
A0A0G2JEG8;Q7TQF7	728230	741474	738914	767756	604514	569284	547009	578074
A0A0G2JEH7;A0A0G2JF65;A0A0G2JFH9;Q3U829	16404.6	12053.5	22463.6	16355.9	20291	12703.1	19007.8	31089.6
A0A0G2JEK2;P63254	809630	825436	893320	1.06795e+06	428423	767754	393207	775083
A0A0G2JEP4;A0A0G2JFV5;A0A0R4J169;E9QN52;Q91WK0;Q91WK0-2	88579.1	103002	98416.2	94504.6	76135.8	79907.5	76625.2	89269.2
A0A0G2JER9;O54946;O54946-2	158933	150021	175411	156676	183276	157262	155592	166260
A0A0G2JF44;Q9DAI2	85319.3	119053	103018	73192.5	75446.5	71846.4	71967.3	82327.3
A0A0G2JFB2;Q80VL1	177586	213560	201023	206968	200407	174945	176470	208953
A0A0G2JFJ6;Q7TPD0	16868	14407.7	15560.9	21357.8	22265.2	21038.2	23789.4	22175.6
A0A0G2JFS7;D3Z1C5;O55203;O55203-2;O55203-3;P70662;P70662-2;P70662-3	90511.3	78616.6	72302.9	66649.8	216168	154633	179295	141325
A0A0G2JFT8;Q9D394-2	149921	158552	123589	158376	142616	132995	150863	139087
A0A0G2JFW6;Q6NXI6;Q6NXI6-2	54322.6	55480.9	57624.7	89850.7	27782.9	32197.3	28055	61742.1
A0A0G2JFY5;A0A0G2JGW9;Q3TUE1;Q3UUU2;Q91WJ8	719472	900934	742650	725137	930537	801248	819478	655070
A0A0G2JGC8	302767	259619	242442	200622	297714	283441	305159	230910
A0A0G2JGD2;P07091	846778	768292	803124	775553	564266	568175	499177	432075
A0A0G2JGP4;P08556;Q9D091	848893	850905	790532	1.12774e+06	700908	833694	721616	913866
A0A0G2JGQ4;P54729	228415	208668	231197	102668	196244	180479	168690	232907
A0A0G2JGQ6;Q9JLM8	383046	373661	443198	431483	579433	481658	501677	570372
A0A0G2JGX4;Q6PIC6	1.56358e+06	1779165	1.56293e+06	1.98886e+06	1.27781e+06	1.55922e+06	1.36002e+06	1.39127e+06
A0A0G2LB90;A4Q9F0;E9PWB8;E9Q6C6	45737.5	46130.5	51839.2	27555.1	64176.7	58192.2	56630.8	69367.9
A0A0J9YKD4	66970.9	30707.6	102919	205097	41647.2	86006.4	64891.4	175025
A0A0J9YTR2	26292.4	23560.5	22880.8	11991.3	41381.5	37095.2	37516.5	19132.1
A0A0J9YTU1;A0A0J9YU79;A0A0J9YUK6;E9Q1Q9;P97328	66655.4	73310.4	75122.7	79145.4	47996.6	63262.9	60292.1	88031.1
A0A0J9YTU3;A0A0J9YUG8;A0A0J9YUR2;Q5SXY1;Q5SXY1-3	48264.1	56621.4	58765.9	105107	24479	27886.6	16289.2	58485.3
A0A0J9YTU9;Q69Z99	97685.3	81024.8	98827.5	111449	86103.4	79698.8	78940.8	92043.1
A0A0J9YTY0;A0A0J9YUL3;Q8C1B7;Q8C1B7-2;Q8C1B7-3	1.19191e+06	1.08391e+06	1.21132e+06	1.31892e+06	972659	1.06153e+06	929783	1.01613e+06
A0A0J9YU62;O88712;O88712-2	399344	329729	356959	337390	404928	374336	348151	360104
A0A0J9YU72;E9PUL5	16636.8	26774.3	22371.7	22661.1	38443.8	40229.3	45067.4	33192.5
A0A0J9YU92;Q8VDH1;Q8VDH1-2	46071.7	54473.7	50304.7	39462.1	47549.1	49104.4	38599.6	39651.2
A0A0J9YU93;Q9D8W7	41742.4	47049.5	55225.4	62866.4	27226.5	25994.8	29142.8	39365.5
A0A0J9YUA0;D6RFB9;O35526	3.17738	7171.41	1	1	5788.71	9405.67	5515.85	8007.9
A0A0J9YUD5;B9EJ54	189848	124541	128531	199822	102784	116529	121668	173640
A0A0J9YUE9;A0A0J9YUN4;P39053-3	369496	327368	384211	509873	310393	305048	271576	361437
A0A0J9YUM0;F6ZM03;G3UWY0;Q8C3X4;Q8C3X4-2	21828.1	16992.7	21381.7	30101.5	27128.3	12644	22477.5	30656.8
A0A0J9YUQ8	137912	149527	155137	90794.8	100086	113153	123170	89196.6
A0A0J9YUZ4;P63158	2.44039e+06	2.48121e+06	2.16416e+06	1.66783e+06	2.50693e+06	2.51168e+06	2.51315e+06	1.81318e+06
A0A0J9YV44;B2RR83	13709.6	10428	12189.1	12860.2	14801.8	12832	14771.4	16468.5
A0A0J9YVJ6;G5E8N7;Q9JLV6	156117	154209	155873	137877	142610	145565	132136	133585
A0A0M3HEP3;Q99M04	61648.9	69154.8	67192.5	56699.6	75028.4	59817.3	69085.8	62288.1
A0A0M3HEP7;P70704;P70704-2;P70704-3	183741	231143	195166	207164	280970	276657	277328	299461
A0A0M3HEQ0;A0A0U1RPV8;A0A0U1RQA4;J3QMN4;J3QMQ8;Q9JLT4;Q9JLT4-2;Q9JLT4-4	187279	170056	178414	222404	194985	185087	192748	214000
A0A0N4SUH8;Q9QZ23	302089	359849	303456	283801	378885	320142	349296	316989
A0A0N4SUN3;A0A0N4SVX9;A0A0N4SWH3;E9PXU9;E9QL12;Q9ESD7	196949	240700	224676	237492	221826	209211	208946	250339
A0A0N4SUU0;A0A0N4SUY3;A0A0N4SV65;A0A0N4SWD7;A0A0N4SWF5;A0A1L1SQF5;E9Q6H8	65700.1	80057.8	70871.7	73893.9	74767.5	65110.3	72499.9	54730.1
A0A0N4SUV3;D3YTU0;Q62442;Q62442-2	159947	180188	199259	206315	125324	118605	119589	133862
A0A0N4SUV6;Q9JHW4	69901.4	68139.3	67054.4	90836.8	44560.1	45463	37093.6	80521.1
A0A0N4SUZ0;A0A0N4SWH0;E9PZ12;Q6RHR9;Q6RHR9-3	114770	114847	133296	136445	172792	153150	170895	172213
A0A0N4SV10;A0A0N4SVC4;Q9D4V0	75286.9	75456.5	78977.9	74659.2	115816	86429.5	103825	109264
A0A0N4SV16;Q9CZ52;Q9CZ52-2	2.0239	1	1	1.9326	944.19	888.758	915.149	1.2812
A0A0N4SV38;A0A0N4SV80;A0A0N4SVI8;E9QKZ7;E9QML5;Q61464;Q61464-2;Q61464-4;Q61464-5;Q61464-7	32298.2	26799.4	31134.6	22827.6	37427	31659.4	35705	30502.5
A0A0N4SVA6;P70295;Q3U3K9	52957.7	62376.1	50651.3	56260.1	50048.9	52712.7	57533.1	56039.8
A0A0N4SVC2;E9QP00;Q6PFR5	113283	141365	134291	98710.4	135337	116422	149751	125606
A0A0N4SVL0;A0A0R4J112;A2AMI2;Q80XI3;Q80XI3-2;Q80XI3-3;Q80XI3-4;Z4YKC4	446053	531572	520891	445875	449111	344684	406404	445888
A0A0N4SVL9;Q9CQR6	201501	233388	192212	166994	218569	221330	223116	196416
A0A0N4SVS6	1.0378e+06	418692	1.00481e+06	622139	543611	618445	471696	1.13062e+06
A0A0N4SVT1;A0A0N4SWC5;F6QKD2;Q9CWX9	19013.7	20713.7	19843.8	26866.1	8087.33	9955.37	7720.78	25152.7
A0A0N4SW28;Q9DAS9	877754	857812	887032	1109386	618320	657240	595397	609078
A0A0N4SW73	114140	122074	124220	106739	83952.4	74166.1	67891.9	73965
A0A0N4SW97;G5E8Q5;G5E8Q6;Q8BZJ7;Q8BZJ7-2;Q8BZJ7-4	70783.9	56213.4	63555.8	83382.8	63463.4	59124.2	74494.2	75575
A0A0N4SWG4;E9Q7V6;Q64338;Q64338-1;Q64338-2;Q8CDV2;Q9D5W0	71782.7	62334.6	79115	70443.5	107059	84342	94780.9	89838.3
A0A0R3P9C8;Q9DC69	1.04336e+06	579087	859636	1.02612e+06	878865	901593	614334	1.10778e+06
A0A0R4IZW5;P09803	348863	346345	296685	469388	240133	305480	239043	340846
A0A0R4IZW8	1.81794e+06	1.57182e+06	1.58921e+06	2.0272e+06	1.44954e+06	1.58736e+06	1.44313e+06	1.5344e+06
A0A0R4IZW9;Q9DCT5	95527.9	112297	109663	78355.2	97032.9	83295	95510.1	96887.3
A0A0R4IZX2;Q9JHL1	135134	144702	120061	120146	128464	130924	127236	104218
A0A0R4IZY0;Q8C1A5	484130	414085	507796	645565	713924	551336	623193	823017
A0A0R4IZY6;Q61096	245971	114145	144148	345454	61330.6	219454	75192.8	181164
A0A0R4IZY9	146882	156131	142581	147282	152803	114780	151886	167339
A0A0R4J001;Q9WU66	95393.6	88158.3	94916.5	113251	58174.5	60980.9	60740.1	83325.8
A0A0R4J005	702593	668221	762143	740563	602880	617191	594392	669601
A0A0R4J007	117490	104889	119068	126307	71559.4	84671.8	77592.2	85247.2
A0A0R4J008;P70288	334035	326059	334196	345213	376928	326584	317228	333440
A0A0R4J023;Q9JLZ3	1.04856e+06	1.22336e+06	1.20046e+06	1.16853e+06	1.01941e+06	897559	945108	1087970
A0A0R4J032;P06683	135828	52994.8	104977	136893	57359.4	71069.7	59730.9	111225
A0A0R4J034;Q99K01-2	639447	589781	596781	608508	841497	668143	680286	771822
A0A0R4J036	36748448	38310728	32078540	48722780	25445986	30834488	26655956	31924232
A0A0R4J038;D3YTY9	1160971	957224	1.0577e+06	1.41792e+06	663199	802053	772019	947803
A0A0R4J039;Q9ESB3	504113	384622	458741	537648	272703	215183	310485	398429
A0A0R4J044	359148	446706	400879	395799	541703	447577	508810	495443
A0A0R4J047;Q9CYI4	121015	106691	122874	117747	138634	137386	143091	138621
A0A0R4J049	169253	147495	198408	219496	168174	164572	153947	222215
A0A0R4J052;G5E8T9;Q99KB8;Q99KB8-2	388947	368701	354816	380085	452225	405954	440121	421869
A0A0R4J065	207245	172189	266721	265582	250959	180611	258929	172146
A0A0R4J069;Q9JLI6	84965.3	78971.5	79780.5	112373	73142.4	73930.3	73725.4	100627
A0A0R4J078	160872	220407	328689	319742	127120	230792	252305	353511
A0A0R4J079;Q8BMP6	273349	302028	327530	275888	339640	279141	301855	334246
A0A0R4J083	2.10431e+06	2.21433e+06	2.39981e+06	2.22266e+06	2.11559e+06	1.97776e+06	2.17941e+06	2265576
A0A0R4J085;A0A0R4J1F6;Q3UHZ7;Q91YN5;Q91YN5-2;Q91YN5-3	124946	111445	113288	111160	107185	96073.1	93953.6	95429.6
A0A0R4J086;Q8BK62	115454	57679.9	87343.3	122706	55498.5	58162	69894.3	69097.8
A0A0R4J088;P20352	128716	103748	67801.8	98309.1	97711.4	103653	83454	98751.6
A0A0R4J092;Q8K2I4	62460.8	55842.6	57804.3	57114.5	42605.1	45311.5	31883.7	55619.2
A0A0R4J094	175100	194771	210632	204450	174023	158377	150404	196552
A0A0R4J098;O88291	105736	117447	115580	117088	109221	101705	102515	122196
A0A0R4J0B2;Q8VCI0	86892.3	60179.3	62796.5	81433.5	44018.6	89055.7	54200.5	55692.3
A0A0R4J0B4;Q99KK2	483582	480671	552511	482217	820621	717505	785460	822767
A0A0R4J0B5	86569.2	77825.2	91357.8	89970.4	91444	79730.7	79127.1	90191.2
A0A0R4J0B6;Q7TMS5;S4R2E1	199490	200029	178950	206263	164426	163006	179662	194619
A0A0R4J0D1;Q8R3Q0	91559.9	98601.9	94939.8	97018.6	103519	118625	115022	114757
A0A0R4J0D3;Q3TDQ1	498522	543027	561126	595280	845599	741464	837976	835646
A0A0R4J0F6;Q99KY4;Q99KY4-2	145873	146508	155240	185261	150455	147025	140207	187417
A0A0R4J0G0;Q8BH04	467952	520129	498922	363955	663377	581629	641522	518947
A0A0R4J0H0;A0A0R4J1G7;F8WJ93;Q3UMY5;Q3UMY5-2;Q3UMY5-3;Q3UMY5-4	105245	81732.9	102418	102709	109230	104531	94508.5	115005
A0A0R4J0I1	5.84095e+06	3.20518e+06	5113795	5059641	4.19012e+06	4.78637e+06	4.61855e+06	5.16659e+06
A0A0R4J0I9;Q91ZX7	466314	414455	407414	461390	240294	271200	227877	262833
A0A0R4J0J0;Q9JHU2	270128	253937	271801	354475	228559	251837	220943	274239
A0A0R4J0J5;Q8K114	19288.3	19573.9	21779.7	29898.3	18707.7	18460.7	22412.4	23650.2
A0A0R4J0K1;Q9ERR7	314949	384121	372780	378183	432650	373654	389724	464639
A0A0R4J0K2;K3W4R5;Z4YL78	545596	584496	574026	641297	535667	548343	521841	749457
A0A0R4J0L5	128863	138514	130630	109369	172248	136625	153694	115576
A0A0R4J0L6;Q8BJZ4	60007.3	73089	64330.8	80188	53372	53058.8	49358	71870
A0A0R4J0L7;Q8C9B9;Q8C9B9-3	23818.8	27496.7	27031.2	54257.9	10507.1	10944.8	8492.42	37946.5
A0A0R4J0M1;Q8VCN9	134853	153958	136966	167031	158918	139274	147095	174090
A0A0R4J0M9	147148	143747	216014	310883	122779	226900	129555	258264
A0A0R4J0P1;Q9D7B6	296339	314201	289701	300932	286459	282371	286660	285197
A0A0R4J0Q5;P21619	1.2378e+06	1.12883e+06	1.13403e+06	1.22048e+06	1.07374e+06	1.10542e+06	1.02924e+06	1.06606e+06
A0A0R4J0Q6;D3YVX5	34133.1	43598	35405.5	56911.2	31133.5	29941.8	17973.8	76009.7
A0A0R4J0Q9;Q3UM29	412428	253024	242346	272527	501657	273062	242113	443475
A0A0R4J0R1;A0A0U1RPE8;O70404	54320.9	36826.3	39301.6	49448.9	33443.9	47000.5	36011.5	33948
A0A0R4J0R4;Q3UGX3	66816	79009.9	78279.3	67906	63994.7	56918.3	62497.5	52711.2
A0A0R4J0S1;Q91W92	182070	207930	208023	271016	135538	171418	134554	204854
A0A0R4J0S3;Q924D0	120924	143809	141822	163834	136977	121513	123438	180763
A0A0R4J0S4;Q80Y17	135679	132437	123996	128331	113261	127032	108681	124269
A0A0R4J0S7;A0A1L1STY4;A0A1L1SVG0;Q8CGB3;Q8CGB3-3	96314.7	87522	81395.6	102240	62891.6	67654.9	60945.7	76688.4
A0A0R4J0T5;P28659;P28659-2;P28659-3;P28659-4	164004	181848	159223	141127	236435	206200	223750	194770
A0A0R4J0T8;Q9D8S3	43747	59922.2	56531.7	38505.3	82502.4	75484.9	91236.9	62768.6
A0A0R4J0U7;Q8R395	66868.3	68135.4	66295.1	82935.7	73727.4	75146.2	66219.7	77559.2
A0A0R4J0U8;A2RSY6;A2RSY6-2	9388.32	9441.17	9464.33	7657.21	18521.2	13071.5	19373.7	32693.9
A0A0R4J0X5	498391	564939	383667	811403	126573	331391	304109	786261
A0A0R4J0X8;Q9ES28;Q9ES28-2;Q9ES28-4;Q9ES28-5;Q9ES28-6;Q9ES28-7;Q9ES28-8	174151	188038	167127	189197	160244	161971	161265	158336
A0A0R4J0Z1;P08003	843382	735784	965197	938067	875502	703078	728185	960282
A0A0R4J104;E0CXT5;E9PX84;E9QL31;P98078;P98078-2;P98078-3;Q3TRE6;Q9DCE6	124696	102466	117958	126994	82617	92338.7	87521.2	89478.9
A0A0R4J107;Q8R146;Q8R146-2	437643	421928	472548	490363	388121	385650	380963	396330
A0A0R4J115	147274	119568	122292	134208	69367.1	76825.3	64550.6	80841.7
A0A0R4J117;G3UYZ1;Q8R366	144220	127313	113686	153907	90566.2	111508	90821.7	127816
A0A0R4J124;O54781	118557	135986	133597	121402	173938	136440	159993	149296
A0A0R4J131;Q8CIF4	240063	248235	250662	319713	239024	204060	200068	271089
A0A0R4J138;P50429	80252.9	72907.3	69751.7	74606.7	112692	118810	121989	106064
A0A0R4J140	198199	231143	233518	213142	226614	184435	209644	217465
A0A0R4J146;Q3UFY7;Q3UFY7-2;Q3UFY7-4	42650.9	39749.2	33887.2	40716.5	33274.2	36544.8	29671.6	33377.1
A0A0R4J150;B9EJ86	174914	169015	172594	222239	226860	189007	187191	302842
A0A0R4J170;Q3TKT4;Q3TKT4-2	140168	133963	152511	144614	184427	152992	150892	168354
A0A0R4J174;Q9QZH6	34350.2	42518.7	35222.5	39339.1	31068.7	27898.6	23440	41574.1
A0A0R4J187;P23475	38447.6	33439.1	32705.3	19908.5	49614.9	47208.1	58790.2	36513.9
A0A0R4J194;A2A542;A2A543;A2A545;Q8R3Z5;Q8R3Z5-2;Q8R3Z5-3;Q8R3Z5-4	11502.8	3258.65	8229.12	10781.6	12184.2	15185.9	12689.6	19256.8
A0A0R4J195;Q9CSU0	153103	144414	146013	153866	120545	126665	112346	130106
A0A0R4J1B1;A2A6H6;A2A6I8;A2A6J0;A2A6J1;J3QP61;Q9QZ47;Q9QZ47-10;Q9QZ47-12;Q9QZ47-2;Q9QZ47-3;Q9QZ47-4;Q9QZ47-5;Q9QZ47-6;Q9QZ47-8;Z4YJU0;Z4YKE7;Z4YKF8;Z4YKG3;Z4YKG8;Z4YKH8;Z4YNB2	51498.3	79963.1	490434	91755.5	12074.4	446674	233211	868531
A0A0R4J1C5;H3BLF0;Q91YY4	19384.2	32572.1	23389.4	26887.3	14434.6	14827.7	16504	21282.9
A0A0R4J1D0;P59108	152963	157870	144656	149695	193943	184364	187461	186502
A0A0R4J1E2	3.08253e+06	3764623	3.07257e+06	2.85743e+06	3.55205e+06	2.96402e+06	3.17549e+06	2.93644e+06
A0A0R4J1E8;A0A2I3BPH0;A0A2I3BQ56;Q6P8M1;Q6P8M1-2	61636.4	58808.9	61173.2	59905.3	50617.3	52431.6	49617.2	50658.7
A0A0R4J1G5;Q91X78	152947	168174	175324	197813	274063	224027	237623	323914
A0A0R4J1G9;E9QN92	222344	176626	481200	158914	196597	217834	302795	132125
A0A0R4J1H0;Q3KNM2	114962	119659	136325	148453	151136	161119	162822	146004
A0A0R4J1H6;E9QP99;P55937;P55937-1	59632.4	78380.5	84707.3	114629	116538	117794	98002.8	114377
A0A0R4J1N0;O35098;O35098-2;Q3TMU8	288694	357144	289463	302898	274066	240014	288233	299280
A0A0R4J1N3;E9QP56;P33622	249639	144708	226687	212316	93979.3	143798	111058	161442
A0A0R4J1N7;B7ZW98;D3YTV8;E9QNT8;G5E8J2;Q02357;Q02357-2;Q02357-5;Q02357-6	383463	270911	366554	404464	377883	399115	350792	448596
A0A0R4J1N9;P40630;P40630-2	197847	189718	220540	220554	205588	183262	176479	205106
A0A0R4J1Q0;G5E896	179411	225321	215078	260522	187153	162078	177966	250352
A0A0R4J1Q7;G3X9S2;P06802;P06802-2	92834.3	98520.1	107207	104297	75132.1	79221	77756.8	80362.4
A0A0R4J1R1;D3Z1Y1;E9QQ99;Q9DBY1	67909.2	89635.3	100601	78996.5	86753.2	79596.9	82919.5	95248.9
A0A0R4J1R7;Q9CZL5	101139	104807	100242	82652.6	88375.7	85489.3	67895.4	95443.6
A0A0R4J1W0;Q3UTJ2-4	584918	702807	692714	739913	486278	491241	466389	601693
A0A0R4J1W7;G3X8W7;Q8BGZ4;Q8BGZ4-2	45129.5	30273.7	54250.6	55228.6	43844.9	49840.1	56421.4	62003.4
A0A0R4J1Y3;E9QMF4	64266.8	71905.1	69630.6	70723.2	52239.8	49200.1	52298.3	67262.1
A0A0R4J1Z3;Q9CR67	490934	635553	565832	663889	709807	624049	650917	739682
A0A0R4J1Z9;E9QKK4;Q8K3I9;Q8K3I9-2;Q8K3I9-3	82054.9	87925.3	87261.5	111437	47036.6	39992.2	46613.3	82615.4
A0A0R4J206;Q9Z223;Q9Z223-1	110749	137183	120318	111955	113675	91265.7	117655	109544
A0A0R4J225	95737.3	108857	111063	110147	162533	126092	143358	128235
A0A0R4J234;A0A1L1SRH8;A0A1L1ST73;Q9D2Z4	661.271	19608.7	1	178797	1	313.217	1251.16	717.139
A0A0R4J242;Q922Q9	425405	434457	492086	435776	435878	361963	378516	427245
A0A0R4J256;P28076	38461.7	53793.7	36328.5	4376.74	55472.3	62434.3	63531.5	7164.94
A0A0R4J259;Q7TMK9-2	1.5085e+06	1.66052e+06	1539444	1.63349e+06	1.74119e+06	1.53397e+06	1604275	1.72621e+06
A0A0R4J260;B2RRE7	14703	14199.3	15563	3331.98	11348.9	12669.8	11207.9	7005.49
A0A0R4J263;O35083	220368	242182	226552	332093	244233	222930	216843	334652
A0A0R4J275;Q7TMF3	778857	987871	895198	898333	661091	680068	736885	817517
A0A0R4J298;E9PUG7;M0QWK9;Q61211;Q61211-2;Q8C8I3	37519.9	43825	37972.4	67516	28087.8	29016.6	30275	60141.9
A0A0R4J2A7;Q3UHI0;Q3UHI0-2;S4R170;S4R211;S4R2U3	94472.8	114229	97951.4	86979.5	122339	123498	115185	94397.7
A0A0R4J2B0;E9QA47;Q9Z0H4;Q9Z0H4-11;Q9Z0H4-2;Q9Z0H4-4;Q9Z0H4-5;Q9Z0H4-6;Q9Z0H4-7;Q9Z0H4-8;Q9Z0H4-9;S4R1S7;S4R2U7	270629	254245	210689	202759	350282	259551	248892	194625
A0A0R4J2B2;Q6WVG3	1.13952e+06	952837	1.07139e+06	1406398	595725	706841	630290	837179
A0A0R4J2C2;P46097	134448	142993	143485	170247	91810.6	96250.5	117091	117451
A0A0R4J2D2;Q8K007	314220	311877	282987	306630	228870	264059	213970	288686
A0A0U1RNK1	219158	329064	223815	318380	178372	144188	184984	264652
A0A0U1RNK7;A2A9M4;A2A9M5;E9PX48;Q8R1A4;Q8R1A4-2	163011	154708	194562	238645	163154	167239	142419	222496
A0A0U1RNL7;A0A0U1RPT4;D3Z7R0;O55028	16975.9	23959.2	19443.8	15161.2	22142.3	18982.2	25447.4	12763.2
A0A0U1RNM2;A1L3S7;Q8VHR5	163471	107349	148333	116029	151880	134950	217144	169053
A0A0U1RNN4;G3UW77;Q3HNM7;Q3HNM7-2	30945.8	24231.7	27462.1	39608.3	22545.8	25792.7	22073.8	30712.3
A0A0U1RNN8;Q8K0V4	1	10874.3	1	207.408	2.52046	1	1.56659	1.59278
A0A0U1RNS7;A0A0U1RPF7;D3YWG5;D3YY06;D3YZ84;D6RH65;H7BX14;Q8BMZ5;Q8BMZ5-2	98429.4	110061	110600	152726	90194.1	92209.1	84259.4	145838
A0A0U1RP87;Q9Z2P8	241012	279739	226701	341101	189040	239907	215764	223647
A0A0U1RPA0;Q3UIL6;Q3UIL6-2;Q3UIL6-3;Q3UIL6-5;Q3UIL6-6	93123.1	92801.1	84854.7	135339	60366.8	77864	59104.8	80049.4
A0A0U1RPF3;Q9Z0F4	36961.6	44674.7	36281.5	56322.5	26851.9	28313.1	15424.3	44544.1
A0A0U1RPI1;Q9Z239	1.41612e+06	1385385	1.33681e+06	1.38599e+06	1.49827e+06	1.38207e+06	1.12954e+06	1.19346e+06
A0A0U1RPJ7;D3YVR9;Q9R0P4	105138	94202.3	116243	98804.8	80733.2	82241.1	92384.2	95189.6
A0A0U1RPL0;Q7TQH0;Q7TQH0-2;Q7TQH0-3	205428	271069	289600	226694	298230	274546	310009	287975
A0A0U1RPM0;P98084	47115.8	71678.6	53137.3	56009.1	86314.3	52429.7	88116.9	84683.9
A0A0U1RPY2;P59648	778079	959124	752380	1.00997e+06	539946	788520	583483	608351
A0A0U1RPY6;Q9JKW0	171752	164029	168432	185409	173139	175954	173082	191882
A0A0U1RQ18	63101.8	98373	147438	73129	62642.5	164157	173297	149643
A0A0U1RQ55;Q78JW9	197672	199227	198505	248080	215028	172262	194741	226430
A0A0X1KG66;A0A0X1KG67;Q3TAS6;Q3TAS6-2	156120	194935	171789	165257	223056	198985	221266	194544
A0A140LHA2;Q9WVA3	479674	490867	491435	442547	501748	432202	442342	497909
A0A140LHG8;A0A140LJ01;Q9CYN2	276082	264798	270535	198717	328222	327189	341656	220127
A0A140LHL5;Q8VDQ8;Q8VDQ8-2	1.03272e+06	750183	788089	1069760	549907	834894	650238	781212
A0A140LHY2;Q7TMR0	79595.1	75259.4	92189.7	97211.4	105926	94961.4	95667.6	85063.5
A0A140LI54;Q3TRM4;Q3TRM4-2;Q3TRM4-3	108722	135096	130194	124479	142869	114618	129628	139396
A0A140LI56;A0A140LIM2;A0A140LJF3;Q9DCH6	69265.4	77628.3	78577.6	70986.4	94988.5	77406.9	82207.3	85753
A0A140LIF0;P97478;Q3TYT1	65050	89109.9	78271.3	72056.3	57927.5	63710.7	56830.1	67600.4
A0A140LIN0;A0A140LJ78;A0A140LJC8;Q91VM3;Q91VM3-2	76771.1	69336.4	71455.1	74850.5	73094	62318.7	67548.5	77572.4
A0A140LIQ8;A0A140LJ56;Q9CQG6;Q9CQG6-2	50563.3	55399.4	102858	86743.4	62251.1	63226.9	84599.4	104691
A0A140LIS5;Q3UL36;Q3UL36-2	196129	181519	193932	189173	235246	218429	193120	212311
A0A140LIS7;A0A140LIT5;P0DJE0	22376.9	28879.4	28652.8	26680.1	17757.8	22199.3	24455.4	22974.6
A0A140LIT2;O88455	246177	320127	305495	333042	533899	493721	549762	517082
A0A140LIU4;P56392	99580	140605	200317	180503	67360.6	168658	184877	177610
A0A140LIU9;P50637	380016	284371	252973	159232	297699	386642	377058	169569
A0A140LJ04;E9Q5W5;Q5SSH7;Q5SSH7-2	95438.7	94479	90323.3	123496	99273.1	98134.7	101056	118309
A0A140LJ80;D3Z684;Q9CWY4	22951.6	38290.2	29953.8	68448.1	11941.1	12865.2	10379.1	80562.5
A0A140T8I9;E9Q3L2	140207	133098	135931	188401	87825.4	81664.4	73357.6	124123
A0A140T8M2;P01636	137082	5352.61	30502.3	99433.2	31808.7	19947	5383.83	9354.53
A0A140T8M3	41271.9	32817.9	49317.6	72850.9	24034.8	3963.05	12680.4	9163.59
A0A140T8P6	26972.3	41004.4	21774.6	80211.2	16131.2	6132.28	7557.43	16936
A0A140T8T5	97543.5	96878.4	126915	128722	71936.4	104686	93351.9	104060
A0A140T8W1	1.04666e+06	1.05283e+06	919909	1.08645e+06	637828	679492	463847	574507
A0A171EBK8;Q5SVL6	85014.1	86988.1	81880.4	83801.4	129672	114226	130533	118987
A0A171EBL2;E9Q555	20815.5	24855.6	33767.3	30148.3	18842.2	25203	23534.9	31706
A0A1B0GQZ1;A0A1B0GSZ9;O35972	158649	227132	173654	209807	155296	138016	148500	219620
A0A1B0GR08;A0A1B0GRD0;A0A1B0GRD4;Q921G8	60057.6	58391.5	58843.3	69199.9	48776.8	50132.8	45546.6	62074.8
A0A1B0GR51;D3Z0A0;D3Z7W3;E9PUJ5;F6UDR6;Q8CBG9;Q8CBG9-2;Q8CBG9-3;Q8CBG9-4;Q8CBG9-5	78354.4	86830	88023.5	91960.6	108649	101968	107072	109199
A0A1B0GRB7;A0A1B0GRC4;A0A1B0GRN1;A0A1B0GT94;E9PYT6;E9QQ02;E9QQ63;Q9JLC4;Q9JLC4-2;Q9JLC4-3;Q9JLC4-4	135543	144748	139245	163397	107030	131227	100797	105764
A0A1B0GRH2;A0A1B0GRT6;P49446;P49446-2;P49446-3	124308	113916	110880	128545	90591.7	101694	86937.2	100688
A0A1B0GRM9;A0A1B0GRS0;A0A1B0GT95;A0A338P6Q9;B1AS34;B1AS37;Q3U4B1;Q9CYZ8;Q9CYZ8-2;Q9D032;Q9D032-2	48173.2	42657.9	54154.6	46393.3	107635	79504.1	81185.2	76523
A0A1B0GRP7;Q9Z2Y8	438767	437346	406733	521386	287622	315914	286294	409185
A0A1B0GRU3;E9Q8K8;Q6ZPZ3;Q6ZPZ3-2	82293.2	97639.6	72275.5	172007	40328.8	39234.7	30377.1	115262
A0A1B0GRU8;Q9R1C7;Q9R1C7-2	89935.7	93478.3	97477.2	94235.7	85360	85858	88216.5	95318
A0A1B0GRV0	36814.6	41663.9	59964.3	48483.4	77169.6	65054.7	48586.8	51128.1
A0A1B0GS41;Q9QYY0	194187	157709	194518	200709	144590	159825	139349	140151
A0A1B0GS48;A0A1B0GSR8;A0A1B0GT07;Q9D6T0;Q9D6T0-2	88564.4	128706	118090	118952	71826.3	61993.1	67993.3	146603
A0A1B0GS63;Q8K221	71162.3	66824.5	66628.5	81249.4	103948	87704.2	89954.7	92752.5
A0A1B0GSG5;Q91VI7	1.24752e+06	1.26902e+06	1.2437e+06	1.34105e+06	1.28614e+06	1.2542e+06	1.29267e+06	1.42012e+06
A0A1B0GSU0;D3Z0B9;Q571I9	19926.2	17104.8	17651.2	18206.5	19152.1	25295.1	25881.2	15434.3
A0A1B0GSX0;P06151;Q564E2	6.85364e+06	6358063	6261044	7.85005e+06	6.00735e+06	6589549	6.54589e+06	7.29368e+06
A0A1B0GSX6;O70209	53692	72297.2	76291.6	78679.9	9075.58	62454.7	33332	106041
A0A1B0GSX7	85493.7	94741.8	92488.4	113621	61100	59845.3	60851.7	113373
A0A1B0GT26;O55003	48434.9	59998.8	52310.1	42619.6	54599	43238.8	46632.3	42216.8
A0A1B0GT29;Q3LRV6;Q61418	43391.6	54798.1	54022.1	66932.8	55640.9	55298.8	56769.4	80137.2
A0A1B0GT63;G3X9F4;Q8VD26;Q8VD26-2	29583.7	30919.1	33209.8	57017.5	28508.6	21140	25223.8	47343.9
A0A1B0GT81;Q07813	308093	301896	304582	288829	296376	320341	320735	248024
A0A1B0GT92;Q9Z1E4	147315	139197	167411	136746	171740	204398	184227	150623
A0A1B0GX25;B1AUA8;Q9Z2V5	120257	102319	115094	98677	114604	107650	113709	99442.5
A0A1C7CYV0;Q99K51	780482	851918	814803	878468	804529	791112	802003	932833
A0A1D5RL92;G5E8I8;Q8CGZ0	93166.7	91454.7	99124.8	123559	80888	83996.4	79973.4	106854
A0A1D5RLE2;A0A1D5RLN4;Q8K209	25707	10747.1	32313	14382.1	41096.7	35394.2	23364.1	24405.9
A0A1D5RLE4;O54833	324102	327159	277929	381822	214549	247345	264610	335940
A0A1D5RLF1;Q8BGH4	288386	296167	359482	333362	512469	376239	405689	401133
A0A1D5RLG0;Q8BTX9	248860	326250	302944	278507	351266	320946	343058	341294
A0A1D5RLG3;Q80UJ7	103191	88454.5	96017.8	130465	96900	101953	85858.4	128335
A0A1D5RLK6;A0A1D5RLM5;A0A1D5RMF0;Q8BTF8	59385.3	79500.1	74724.4	61587.2	105467	98912.7	94361.7	96023.1
A0A1D5RLL3;Q8BG67;Q8BG67-2	17184.1	16242.1	18381.4	21717.7	10428.2	10983.4	8698.38	16218.2
A0A1D5RLQ9;D3YYN8;E9PVY0;Q3UU96	80189.8	96590.3	88643.2	77887.5	120917	110398	102730	88364.9
A0A1D5RLT6;A0A1L1SQ42;D3YWR0;Q80TI0;Q80TI0-2;Q80TI0-3;Q80TI0-4	79008.8	78021.1	81909.3	71921.1	79933.3	64091.3	67649.3	74782.9
A0A1D5RLV7;G3UYW1;Q6VNB8	10969.1	9702.17	9338.12	5835.96	15805.8	14050.2	13484.9	5846.12
A0A1D5RM65;Q5EBH1;Q5EBH1-2	58889.2	73755	75974.2	80824.6	62224.4	50925.5	51021.2	82631
A0A1D5RM83;E9PUA3;Q8R0S2;Q8R0S2-2	106151	124254	118184	131607	74899.8	76533.2	60463.4	100159
A0A1D5RM85;P62717	1.65426e+06	1.86559e+06	2.13801e+06	1.88737e+06	2530189	1.99067e+06	2.45689e+06	2.26344e+06
A0A1D5RM90;B2ZAC8;Q8R3L2;Q8R3L2-2;Q8R3L2-3;Q8R3L2-4;Q8R3L2-5	95612.7	126334	97696.1	71302.6	83183.8	75448.6	97741.7	82726.8
A0A1D5RM92;Q3TXI7;Q9DBH0	37619	35464.7	36119.9	47850.2	33885.9	36507.1	31799.7	49170.2
A0A1D5RMJ8;B7ZWL1;Q6ZQ08;Q6ZQ08-2;Q6ZQ08-4	118309	106544	116199	97554.9	112812	81290.1	110049	110785
A0A1D5RML8;P97760	74037.4	77480.3	73011.4	73091.1	72945.1	59231.4	63018.7	70109.8
A0A1D5RMM1;F8VPN7	148700	98770.8	139027	136591	205577	150663	187659	190752
A0A1L1SQ41;J3QNU1;Q4FCQ7;Q9Z2A5;Q9Z2A5-2	71214.4	54052.6	58758.9	52962.1	85934.6	76880.1	83078.7	94759.4
A0A1L1SQ51;E9PUM4	1072275	1.03278e+06	1034396	1.11399e+06	885282	959563	847400	926065
A0A1L1SQR4;E9QPN7;Q8VDR9	77601.8	74757.3	67778.4	91998.8	38039.3	39769.5	28471.3	50937.8
A0A1L1SQT2;A2AV41;L7MTT1;Q7TR35;Q7TR49	330544	605650	479919	571557	409421	365799	363479	274376
A0A1L1SR96;Q6PB70	30441.2	41727.2	40369.8	26050.8	45172.8	32419.8	45231.2	53140
A0A1L1SRC1	16955.2	46710.2	14529.5	87168	16402.2	31889.9	20578.1	111415
A0A1L1SRE8;P35951	97288.8	111175	114122	108090	208043	203379	212809	235610
A0A1L1SRT0;F6TCF9;Q60739;Q60739-2	63392.8	56436.5	54674.3	66948.7	66753.1	42396.9	42214.9	60680.9
A0A1L1SRT5;A0A1L1SRW2;A0A1L1STF2;Q91W67	111586	126041	110629	105525	99324.1	94014.8	84557.6	95817.9
A0A1L1SRX2;O08739	126568	136763	148139	111534	177219	138874	138867	147419
A0A1L1SRX4;A0A1L1SVC7;Q9CQ02	8888.4	6317.34	7256.63	17239.8	10340.2	10544.2	10902.8	16632.8
A0A1L1SS44;Q06335;Q06335-2;Q60709	48333.9	45730.3	44088.1	38897	66757.3	61168.6	68469.6	55396.8
A0A1L1SS95	319747	397857	375131	328651	556282	420189	497223	479006
A0A1L1SSA8;Q91XE8	250277	283880	283787	322517	335582	303995	311896	358144
A0A1L1SSF2;Q3UDS7;Q8VDL4;Q8VDL4-3	430857	373415	388665	454117	366256	397584	339400	401354
A0A1L1SSH9;P07214;Q5NCU4	1.20562e+06	1.06409e+06	964245	1.74006e+06	619591	1.16898e+06	779029	900959
A0A1L1STC6;Q6ZWR6;Q6ZWR6-4	107338	123917	96595.4	105474	114768	119526	117778	115889
A0A1L1STE4;Q45VK5;Q9Z1X4;Q9Z1X4-2;Q9Z1X4-3	516586	518412	584958	583833	641389	578724	589524	721349
A0A1L1STE6;Q9D6R2	2979622	3611864	3.16984e+06	2.79931e+06	2.99493e+06	2.88138e+06	2.99497e+06	2592688
A0A1L1STF0;Q6PDI6;Q6PDI6-2	45642.1	34472	30672	44010.5	43535.7	48436.6	46137.2	43523.6
A0A1L1SU40	42389.2	45963.3	44425.3	45737.5	50443.2	54081.2	42193.7	48498.5
A0A1L1SU47;D3Z456;F6W7C7;Q99N95	64848.9	74208.3	73246.2	66386.2	70080.4	59519.5	71856.4	69382.8
A0A1L1SUX8;P01831	1973795	2.16351e+06	2.00255e+06	2.32185e+06	1.83891e+06	2.09148e+06	1.79775e+06	2.0084e+06
A0A1L1SV73;Q8BY87;Q8BY87-2	117455	110420	123963	135956	104690	91524.4	86814.4	117443
A0A1W2P6L9;Q3UQ28	23156.4	25733.9	20151.3	11457	20572.3	25997.8	27541.4	15356
A0A1W2P6P0;Q9JLB2	13308.8	3046.17	9952.35	16682	9884.99	11769.2	6731.03	11971.2
A0A1W2P6X3;Q9JL26	37993.2	27171	34495.5	31274.9	60754.9	57690.4	56722.6	61621.6
A0A1W2P712;A0A1W2P832;A0A2I3BRX9;Q6GYP7;Q6GYP7-2	77125.4	85276.7	82741.4	98069.4	96634.7	93300.1	98402.5	132014
A0A1W2P757;P63002;P63002-2	12218.4	24363.2	34123.2	19690.5	37987.8	30944.3	30841.8	14899.8
A0A1W2P768;P84228	25200622	22911428	23924680	25316316	23080592	25277096	19766900	19827212
A0A1W2P7A1;F7AEH4;Q6ZWZ6	1.81868e+06	2.3378e+06	2.06416e+06	1.83859e+06	2.54794e+06	2.23632e+06	2330367	2.23796e+06
A0A1W2P7G2;Q9D1J3	288519	295528	313310	286759	301031	308577	314750	304058
A0A1W2P7J9;Q61133	160886	138644	135939	174741	109108	123636	120909	125894
A0A1W2P7L7;P59708	159671	171666	153472	156374	165738	152722	151152	156115
A0A1W2P7N3	506877	604462	528075	738617	529832	703695	618058	591183
A0A1W2P7P6;A0A1W2P7R5;Q91W52;Q91W52-2	189283	197279	174529	202325	211020	215818	216722	215779
A0A1W2P7Q1;Q8VEG4;Q8VEG4-2	26363.2	26578.2	30248.6	45573.7	23204.1	26065.7	24256.9	39652.1
A0A1W2P7Q6;Q9CRT8	59623.4	61909.8	62358.2	76116.7	55926.2	57199.9	51477.9	69000.1
A0A1W2P7V0;K3W4Q9;Q8BH60;Q8BH60-2	131796	125403	135024	124548	185788	149704	164627	155348
A0A1W2P7X0;E9QMV2;Q4KML4	313781	282424	293638	221517	264953	321073	292286	209374
A0A1W2P845;P97314	129585	92255.4	106429	108917	65950	62520	49653.1	70563.3
A0A1W2P8C6;P41731	119154	87244.7	105861	116292	95155.9	88425.5	61285.7	90473.1
A0A1Y7VJ48;P48428	562540	526667	491604	551155	503939	495438	513650	380453
A0A1Y7VJA2;E9PVP4;F8WJB9;P70429;P70429-2	30879.8	38415.1	29755.3	25634.2	26609.9	28873.9	32496.7	25130.7
A0A1Y7VJE9;A0A1Y7VK80;J3QP87;Q3TQZ4;Q3UTA4	182451	143734	171586	166056	297794	224971	280546	243562
A0A1Y7VJT0;A0A1Y7VNH4;Q8VCM3	83177.7	81720.7	79989.8	94629.4	66849.4	73529.3	65158.1	84073.7
A0A1Y7VJW9;Q9WVH9	3.21353e+06	2710840	2.66591e+06	2.86526e+06	1.73663e+06	1.57798e+06	1.54064e+06	1.80716e+06
A0A1Y7VK19;Q9DCB8	193294	276187	199303	166764	155996	129232	152103	144947
A0A1Y7VKT9;E0CY38;E0CY91;E0CYW1;E0CZB3;Q9EPV8	309578	353115	309727	268851	306703	288495	293407	287626
A0A1Y7VKY1;F6YVP7;P62270	3.63639e+06	3.91288e+06	4.02796e+06	3.16597e+06	4960381	4344854	4.56941e+06	4336058
A0A1Y7VL34;Q8CFR5;Q9D2N4;Q9D2N4-2	273464	320327	250031	397164	205363	250130	224864	266852
A0A1Y7VLN4;E9QKQ5;Q91ZP3;Q91ZP3-2	77944	66170.1	67100.5	64103.1	71094.1	64372.1	74133.9	61899
A0A1Y7VLZ7;E9Q7E9;Q3V3Q7	140659	152806	145010	125665	122742	134595	132835	123701
A0A1Y7VMN0;F8VPK5	283848	267177	258243	272803	221149	238318	226212	216928
A0A1Y7VN19;Q9CXR1	198035	207777	220520	209382	175630	201944	190961	215369
A0A1Y7VNP1;Q80XK6	44736.1	42191.2	37691.2	51649.6	28371.8	30410.4	29280	45133.9
A0A217FL69;Q8R3I2;Q8R3I2-2	82183.7	96099.2	95406.9	70290.5	93580	87503.3	84371.2	76533.6
A0A286YCI0;Q9JI78	135854	145247	128938	97990.6	155208	133056	150817	110847
A0A286YCI8	1.40952e+06	1.7165e+06	1.47016e+06	1.76095e+06	1.02095e+06	1.01409e+06	963863	1405376
A0A286YCT4	584010	674055	612353	565020	800040	760367	793416	707168
A0A286YCV8;A0A286YDA0;A0A286YDA3;P15209;P15209-2;P15209-3;P15209-4	115851	125658	131929	130307	87279	79186.4	65360.3	120534
A0A286YCV9;E9Q4K7	330898	283022	274915	403984	222283	278568	241370	275031
A0A286YCX6;E9PWG2	119302	121998	127357	139854	111343	116238	114172	149834
A0A286YD34	68031.6	54894.2	67072	62759	45539.2	38026.7	38173.8	46432.9
A0A286YD84	199054	200824	172499	222779	126626	184729	149182	203646
A0A286YDA2;A0A286YDT3;A0A286YDV7;E9Q5C9;E9Q5C9-2	149395	160108	178992	205009	139757	133723	130328	150859
A0A286YDA5;A0A286YE10;O70293;O70293-2;Q8VEB1;Q9EP84	23534.3	22395.8	14598.5	52516.6	5762.4	11594.8	8796.8	51120.8
A0A286YDB3;Q80XQ2	55845.6	48775	55743.2	65186.2	49754	46071.9	53030.6	49766.7
A0A286YDF5;E9Q390;Q69ZN7	162675	138524	143065	175016	94460.5	111349	94348.4	126036
A0A286YDH6	259977	277199	315271	329263	475525	443207	524034	650707
A0A286YDI8;G3X972	473216	538411	533412	589905	476658	424518	452320	639861
A0A286YDL6	98226	75781.5	53337.7	80523.1	100406	67565.9	87685.4	80969.2
A0A286YDV6;Q8R4H9	35993.1	8287.71	37036.1	38065.6	46140.7	41761.1	34946.4	49088.9
A0A286YDW5;Q8BSE0	32425.1	32799.4	33584.7	32176	29776.7	28593	28252.4	30516.4
A0A2C9F2B5;Q8BX57;Q8BX57-2	47455.4	42957.5	45402.4	34085.3	47765.1	40310.5	45382.7	38546.5
A0A2C9F2D2;Q07076	738916	720967	708456	655973	882378	900496	901472	784221
A0A2I3BPI4;Q80U38	82698.4	63760.3	87765.3	68407.2	52176.8	67125.9	39522.9	59257.3
A0A2I3BPL6;Q91VY9	12343.3	9292.11	7912.88	4211.1	17208.6	10827	13446.9	6742.28
A0A2I3BPQ0;Q9D0V7	74163.5	79425.7	81273.5	105496	70884.2	68292.4	72155.8	101856
A0A2I3BPT1;A0A2I3BQZ9;P12023;P12023-2;Q3TWF3	142394	135235	145302	146345	208050	177302	186778	190593
A0A2I3BPX3;Q6P9J9	94361.7	88641.1	84266.9	100942	65598.8	74135.7	62663.4	82532.4
A0A2I3BPY7;Q9EP71	70490	56211.3	52835.2	77945.2	39079.1	53802.4	41632.6	47029.2
A0A2I3BQ07;A0A2I3BQJ1;Q505D1	28347.9	27416	33962.8	28918.6	21705.3	28757.4	24835	30545.4
A0A2I3BQ16;P62046	8298.47	1881.53	7877.54	2376.51	11032.3	11214.9	3632.08	1321.45
A0A2I3BQ43;A0JP53;D3YXJ0	64974.2	67530.5	81874.8	62896	287155	225364	266129	281131
A0A2I3BQ50;A0A2I3BQH8;A0A2I3BRB9;E9QNH7;Q5XG73;Q5XG73-2;Q5XG73-3;Z4YM84	84254.2	64575.7	65225.5	66407.5	89597.8	77742.5	77598.1	76814
A0A2I3BQD7;E9QL65	253932	270161	239958	258466	226929	83938.4	214172	299686
A0A2I3BQE0;Q9JI10	257085	215184	227709	298692	173445	213525	176723	217723
A0A2I3BQE3;A0A2I3BQY4;Q9JK38	78543.2	79705	77364.5	65309.1	54956.1	45803.3	53030.7	50645.5
A0A2I3BQT2;Q0KL02;Q0KL02-3;Q0KL02-4	37854.9	41587.7	43708.4	42914.4	36825.6	36371.9	35150.1	45554.8
A0A2I3BQV5;E9PUW7;Q9EPK7	144175	144343	145985	138964	141810	147615	149882	162645
A0A2I3BR52	111872	116412	45568.9	117179	151427	140365	123602	122029
A0A2I3BRK6;Q9JIX0	106993	129346	108324	343111	114802	97175.6	95006.5	84571.6
A0A2I3BRL8;Q91VM5	78253.1	104837	85923.9	77613.7	102485	105773	124864	102726
A0A2I3BRT4;Q8R0W0	120418	94266	93180.4	93207.7	103174	103415	94695.6	96268.7
A0A2I3BRW0	254947	210148	256405	265959	267932	239080	260929	270114
A0A2I3BS49;Q9CXU4	97575.4	115185	110235	124487	115942	114102	117618	141265
A0A2K6EDK3;Q6PIP5	56344.9	44259.9	49322.6	44991.1	57160	49853.5	49943.7	43729.8
A0A2R8VHA7;D3YZS5;D3Z282;D6RCY4;D6RE49;P97473	47418.3	59002.5	51400.2	54788.2	54269.4	44733	49965.5	50457.6
A0A2R8VHH1;Q99P88	135196	150788	147822	151337	144723	132907	137139	162137
A0A2R8VHN0;J3QQ49;Q5DU56;Q5DU56-3	217515	138353	167117	283185	159019	186560	128280	139070
A0A2R8VHP9	100945	102390	109514	89472.4	86799	77934.5	90004.1	83136.7
A0A2R8VHQ0;Q8CGB6;Q8CGB6-2;Q8CGB6-3;Q8CGB6-4	132859	135569	128344	135337	84409.1	88579.6	79832.4	91460.7
A0A2R8VHU8;A0A2R8VKP5;E9Q7U2;Q8CGU1	29090.1	30362.4	23089.7	28966.5	39093.5	44173.8	48069	37666
A0A2R8VHV7;A0A2R8VHW0;Q8QZR5	58188	30869.9	29152.5	70166.7	26134	37177.9	27588.8	45436.5
A0A2R8VI30;A0A2R8VK70;Q61735	574705	702927	713335	1.12217e+06	371880	599799	486331	929832
A0A2R8VI39;A0A2R8W6P6;P23591	244474	215327	208695	234625	184594	194429	209209	197509
A0A2R8VI76;Q8VCZ6	281801	305343	236008	309613	267636	285830	215704	266154
A0A2R8VI79;A0A2R8VK79;Q9JJ43;Q9JJ43-2;Q9JJ43-3;Q9JJ43-4	209282	277754	242590	164636	356794	281469	340559	244102
A0A2R8VK72	139705	103564	113204	120368	157632	170094	149908	131016
A0A2R8VK76;Q9EPU4	77464.8	81609.1	68387.8	83006.4	90971.8	79020.3	85404.4	92389.5
A0A2R8VKL5;A0A2R8W6Y5;E9Q066;G3X9Q6;Q8BWW4	68700.5	61831	63108.2	45079.1	102889	65610.1	95299.3	69873.2
A0A2R8VKP3;Q61466	9108.88	8498.83	5596.7	6750.42	18134.2	12812.4	21682.9	8097.52
A0A2R8W6R6	17461.7	19127.5	13761	19934.5	23058.3	30581.2	33893.5	29053.5
A0A2R8W6V9;Q9Z1S5;Q9Z1S5-2	134325	132826	124208	172668	137050	141073	136346	145067
A0A2U3TZ49;D3Z3Z3;P54285	42012	40037.3	54098.2	21123.3	61048.2	48174.9	51082.3	45609.3
A0A2U3TZ67	126818	129997	170484	149233	158818	129087	153384	161503
A0A2U3TZ82;Q99KW3;Q99KW3-1;Q99KW3-2;Q99KW3-4	74411.7	60431.4	61237.3	74356.9	45026.5	54767.9	49992.9	47399
A0A338P673;A9C437;D6RFS3;Q9R0A1	52325.9	56632	62955	82291.5	21274	48596.9	15122.4	50225
A0A338P6B4;A0A338P6I2;Q923G2	84538.9	79190.5	74850.7	77858.8	85482.7	78365.8	84842.6	79092.4
A0A338P6J0;D3YUZ8;E9Q2L2;Q91XM9;Q91XM9-2;Q91XM9-3;Q91XM9-4;Q91XM9-6;Q91XM9-7;Q91XM9-8	141452	138932	72759.5	168083	86316.2	94392.5	83094.7	117930
A0A338P6J4;B7ZNW3;Q8BH47	32100.5	34699.3	22985.8	16808.5	48381.8	40636.9	40915.6	22274.7
A0A338P6K2	999584	933267	992816	1.11608e+06	747626	792676	689826	763474
A0A338P6L5;Q8K268	149521	148522	153176	149935	158046	123391	155372	148361
A0A338P6P6;D4AFX6;Q6ZQK5;Q6ZQK5-2	62877.5	56458.5	59744.2	78768	47841.3	46173.4	45704.2	73887.2
A0A338P6P7	81705.6	65514.5	67503.6	81988.9	54002.8	66710.7	54332.6	59909.2
A0A338P6S8;A0A338P6W9;E9Q8E3;Q59IW5;Q59IW6;Q59IW7;Q59IW9	325354	263163	300907	326577	207779	235626	204017	224544
A0A338P6W3;G5E8T2;O88196;O88196-2;O88196-3;O88196-4;O88196-5;O88196-6	31481.3	29560.5	22616.7	26850.7	26912.6	13685.3	25857.2	31772.8
A0A338P6Z6;Q6PFF0;Q7TSH6	282726	259843	279471	304592	377484	337055	383908	330081
A0A338P711;A0A338P7E3;C0HKG5;C0HKG6	39786.8	34574.2	32951.2	24448.5	28104.7	26627.9	24160.6	15745.5
A0A338P7B7;P51807	43409.4	48480.1	39296	74565.9	31119.3	33074.5	25675.3	51788.6
A0A384DV64;E0CZ89;P97858;P97858-2	37680	38610.9	36556.4	19583.4	45477	35265.4	43430.1	19597.3
A0A3B2W3W2;A0A3B2WB84;A0A3B2WC95;A0A3B2WCD3;A0A3B2WD73;L7N203	123611	25674.5	24544.9	44825.8	7151.86	1	2188.26	57552.7
A0A3B2W4C8;Q9JKJ9	56937.4	72996.9	61885.1	64457.2	51217.5	46131	53628.9	57909.9
A0A3B2W7H4;A0A3B2WAQ7;P59672;P59672-2;Q3UHP6	131280	137744	131998	144993	97251.8	113575	100206	110659
A0A3B2W7V8;A0A3B2WBH9;A0A3B2WCN9;Q9Z0U1	315767	327239	296522	377471	188976	251304	206468	281890
A0A3B2WB12;Q64327	127167	154468	126438	175224	115226	97699.6	93444.4	71517.6
A0A3B2WB82;Q9JK23	60290.5	56546.1	58510.8	51035.1	48869.3	48728.5	38817.2	55073.2
A0A3B2WB97;A0A3B2WCC8;D3Z3Z9;E9Q2Q9;F6X737;Q9WUZ7	87514.3	93302.9	100980	96018.6	37666.7	62967.6	52546	100482
A0A3B2WBL1;Q5XJF6	1.84137e+06	2.22536e+06	2.06376e+06	1.79486e+06	2583053	2105414	2.24946e+06	2275926
A0A3B2WCD8;Q3U0V1	1.06816e+06	1238942	1.11768e+06	1.1057e+06	1.12913e+06	1.01036e+06	1.0249e+06	980141
A0A3B2WCK7;Q8CD91;Q8CD91-2	64295.1	54864.7	78026	107529	433406	53443	96522	42525.2
A0A3B2WCL5;Q9CT10	182331	176025	186083	172921	179096	167010	178318	166597
A0A3B2WD34;Q91VJ4	45482.1	30417.3	38477.4	32096.2	32106.4	35538.6	26261.2	32876.9
A0A3B2WD93;Q9CWG8;Q9CWG8-2	41929.5	49092	43469.1	43950.5	54747	48779	54046.3	55150
A0A3B2WDB3;Q3UN02	139028	126104	132967	130353	273178	238369	246643	243038
A0JNY3;Q8BUV3	532037	592963	561237	539609	385916	381897	405796	401925
A1BN54	589030	540013	515761	563357	460566	500100	466699	459078
A2A432;E9PXY1	412640	319591	268658	438880	312500	265900	208321	226320
A2A468;O09000	60372.4	25990.9	54798.4	74342.1	35020.7	41658.5	40172.8	72343.2
A2A472;A2A473;E9Q0B9;H3BL89;Q80W03;Q8BU11	31750.9	38565.7	44004.6	17789.8	41411.9	36623.6	32859.9	40393.9
A2A480;A2A481;A2A482;A2A483;A2A484;A2A485;A2A486;E9Q8D1;Q3U1M7;Q3UH28	5527.81	10378.8	4996.55	1.04265	11447.4	9399.36	8939.81	1
A2A4A6;Q62077	118038	123763	89695.4	96993.3	91074.6	76720.6	83763.2	102425
A2A547;P84099	1.86285e+06	1898888	2.25636e+06	2.25017e+06	2.79091e+06	2728693	2908651	2.69445e+06
A2A5N7;D3Z6V6	240991	246315	266516	223325	331300	288176	334775	275937
A2A5R2	536862	528770	653766	624014	744904	659037	640516	803300
A2A5S3	115026	112718	131678	122392	149867	123198	140917	155903
A2A6M1;Q9CZ28	134413	128809	140036	159954	115119	112179	112318	141294
A2A6T1	147894	178729	142972	129674	143468	99474.8	131467	109888
A2A6T4;Q8R035;Q8R035-2	81499.5	112012	91667.8	71063.1	114390	103543	115207	85089.7
A2A6U3;Q80UG5;Q80UG5-3	706323	769444	695400	813691	535285	575253	501735	588558
A2A7A7;Q8CFX1	89899.3	84137.7	80342.1	103680	50512.7	58274.1	51205	65121.7
A2A7S7	1.06269e+06	1.31068e+06	1.13557e+06	1.20397e+06	1.03557e+06	1.00846e+06	1.03826e+06	1.14136e+06
A2A838;A2A839;A2A841;P48193	189881	127673	161163	210655	86683.7	139383	97210.4	162998
A2A863-2	3.13549e+06	3.30415e+06	2.75062e+06	3.62561e+06	2.19367e+06	2.68347e+06	2.1691e+06	2431172
A2A864	137787	139580	148042	132394	81881.4	105036	76641.1	84794.4
A2A8E2;Q8BHG2;Q8BHG2-3	247256	243276	228111	244211	201485	201561	205407	253146
A2A8U2;A2A8U2-2;A2A8U2-3	126775	121930	125061	130828	116529	116643	104055	118365
A2A8V8;A2A8V9;E9PUK6;E9QKA4;Q52KI8;Q52KI8-2	118062	93639.8	111415	117475	121577	124333	136611	125203
A2A997;Q8K182	124661	64025.7	109507	118309	91412.6	91525.7	92037.9	105404
A2A9I0;O35166	79134.1	79892	78137.1	94094.7	82674.3	87757.4	72235.8	91589.6
A2A9P6;P24788;P24788-2	22345	18585.7	28788.7	37498.1	29213.6	22084.2	1	37105.4
A2A9Q2;Q8BHG1	200322	205481	185440	157771	215793	184042	195099	171769
A2A9R6;A2A9R8;A2A9S0;A2A9S2;Q61701;Q8BVA9	867346	1.17962e+06	1.0861e+06	1.00995e+06	1.60419e+06	1.17358e+06	1437481	1431749
A2A9V9;F6SH71;Q4VBE7	82438.3	101045	87792.5	73508.3	73744.8	79550.8	61839.3	70824.4
A2A9W7;Q8BMI3	88829.1	97849	109544	98969.1	100196	107623	107424	128460
A2A9X5;Q9JM14	728018	722119	708439	693137	767282	660332	692455	715060
A2AA71;Q3U2P1	78455.9	84399.8	80684	93951.7	68895.4	64386.2	64934.8	91644.8
A2AAJ9;A2AAJ9-2;E9QQ96;H7BX05;Z4YJE4	24631.3	46249.6	70354.5	37999	45977.5	67394.5	59240.5	97729.1
A2AAN0;O35250;O35250-2	126950	143090	141327	133950	142353	124529	139224	140840
A2AAN2;Q8BMA6	315891	354197	367889	366813	503334	439621	483338	484326
A2AAY5	100224	82290.1	100083	97240.6	91088.8	75528.6	88205.8	86458.5
A2ABY3;Q922E4	268314	201879	235286	279845	244631	225128	247916	262876
A2ACC6;E9Q0J2;F8WHN4;Q8BQZ4	31942.4	37553.8	37855.3	46534.5	48453.4	38347.3	43371.2	46047.1
A2ACG7	141487	148803	195124	134873	402877	322139	350326	246724
A2ACM0;Q8K4Q0	78701.3	79887.5	86772.5	87347.1	78854.4	72985.4	64511.6	88179.2
A2AD03;Q3UR39	88719.3	74566.8	85094.2	142767	65013.1	91526.5	72963.6	124725
A2AD97;Q9DBV4	61430.4	33385.5	54731.3	34637.3	25720.1	27966.5	22388.6	24766.5
A2ADH1;F6TBV1;F6WHL0;Q9CQY5;Q9CQY5-2;Q9CQY5-3	197081	192662	186887	183033	243279	220136	231851	230379
A2ADY9	310766	279104	281013	385035	249172	267124	250865	325756
A2AE27;Q9DBT5	96069.2	90139.5	98999.9	105123	100354	103026	90369.2	109959
A2AEC2;Q8R0A5;Q9DB24	280055	309846	307630	246355	318246	275694	349290	284916
A2AEG3;P35803-2;P35803-4	723366	927336	814366	978110	641077	792478	663886	905582
A2AER8;Q91VJ5	66813.2	89419.8	77985.2	74471.6	68904.5	63319.1	64866.6	96842.3
A2AEW8	129065	149641	133317	131561	154399	130653	154316	159180
A2AEX8	8613573	4086314	14620093	7830707	3.85086e+06	7.19552e+06	4.33645e+06	5.75796e+06
A2AF28;A2AF34;A2AF35;E9PZF7	4125.33	6092.05	3730.43	7546.1	15961.9	13205.3	16221.8	3973.61
A2AF47	64491.7	62315.2	64794.5	77011.8	114200	97713.5	104880	138688
A2AFF6;O35638	41126.2	41457.7	38500.2	45438.8	32365.1	38056.7	32231.8	39985.5
A2AFG7;A2AFG8;Q6PGJ3	275533	235858	206460	288374	565613	609306	529720	564428
A2AFI8;B9EI38	99919.7	111816	80005.6	104491	119592	90321.2	111599	105947
A2AFP5;Q9R0M6	85706.1	75780.8	79906.2	81761	95191.6	85362.7	79610	81597.3
A2AFQ0;Q7TMY8;Q7TMY8-3	234587	243900	257427	310151	233247	227954	252981	318220
A2AFQ9;E9PUU4;Q8BX17	243770	228521	276063	257925	263539	234283	221731	259351
A2AFR3;A2AFR3-2;A2AFR3-3	11210.7	10497.5	10128.3	18222.7	405.182	2732.78	1907.72	7678.75
A2AG50	575899	623943	592103	517131	524413	495259	529234	490900
A2AGJ2;Q9DCV4	78698.1	80468.9	67020.4	72118.9	115719	104935	124424	81197.2
A2AGL5;Q9D9K3	15475.7	17911.8	16266.6	33729.3	10010.7	12156.4	13587.7	20277.9
A2AGQ4;A2AGQ6;E9QN47;Q80U28-14	17706.2	17722.6	14791.9	12429.8	24021.9	21367.8	21999.3	11565.4
A2AGS2;P70236	254648	195379	249265	268071	221086	214642	181506	243769
A2AH85;O08810	1122943	1.08693e+06	1.07909e+06	1.07307e+06	1.27083e+06	1.13752e+06	1.13344e+06	1.19197e+06
A2AHJ7;A2AHK0;Q80UP3	72581.2	79830.1	85057	76323.2	215066	191126	210420	246840
A2AI52;Q80U87	200599	209532	214972	255987	175746	171023	169771	225626
A2AI87;A2AI88;A2AI89;A2AI91;P18826;P18826-2	53377.4	51044.5	57359.7	76364	34638	44728.4	41825.7	84279.9
A2AIV2;A2AIV2-2;E9PZY8	17015.5	14648.2	7782.87	15998.2	10966.5	12940.9	7809.35	15809.1
A2AJ15	117310	143178	123572	138039	132057	138609	124685	146905
A2AJ26;P41234	130005	187003	66016.5	91373.2	103873	94945.2	147637	75449.3
A2AJ72;Q3TIX6	132272	157595	146498	134145	219970	188953	192381	198133
A2AJH3;O70311	328842	358643	395151	419093	404367	329504	326044	465893
A2AJI0;A8Y5P4	328840	358805	359862	371072	242268	269161	256403	282997
A2AJP9;A2AJQ0;A8Y5Q0;Q3UV70	124865	159724	114745	163278	159199	143891	156158	163158
A2AJY2;O35206	1.92795e+06	2.16727e+06	1771966	2.62655e+06	1.60475e+06	2.00513e+06	1.64483e+06	2.01712e+06
A2AKD7;Q61234	1.04045e+06	1060078	903247	1.01655e+06	850908	949063	764918	876049
A2AKH7;Q8JZX5;Q9D1G5	440745	432239	407697	576248	299730	389742	336188	447111
A2AKN8	69840.5	24671.9	46151.6	26724.6	26256.5	22083.1	30101.7	23990.8
A2AKN9;A2BIM8;P02762;P04938	1.124e+06	475610	800484	520898	535240	421826	662352	501572
A2AKU9	10953.6	15995.6	13949.7	17521.9	6903.9	11518.9	6429.46	18441.1
A2AKV6;A2AKV7;Q8K1E6	82867.8	66707.8	76174.4	83004.3	67304.5	60349.1	61577.6	66117.4
A2AKW0;Q5HZI9	95311.8	87363.6	84242.4	131407	109975	99136.3	97071.9	135576
A2AL12;Q8BG05	2.40311e+06	2.16229e+06	2.50786e+06	2.02215e+06	3190194	2.65574e+06	2.61095e+06	2409664
A2AL50;Q8C0I1	255526	330643	314876	337867	293832	307812	241739	322374
A2AL78	11161	7801.87	32965.6	7062.98	6999.14	34567.4	17331.4	59952.4
A2AL85;Q8BSY0	279560	195903	206925	289737	182924	186915	179974	211824
A2ALL9;Q0VF55;Q8C048	75800.7	99621.3	95539.6	116389	65030	59591.3	55500.6	81340.1
A2ALS4;A2ALS5;A2ALS5-2;A2ALS5-3;A2ALS5-4	319717	303943	332716	450237	216334	186635	178435	323647
A2ALU4;A2ALU4-2;A7TU71	46300.5	37467.8	37166.6	49653.1	24382.4	23773.9	16943.1	30067.7
A2ALV3;Q62420	1.08564e+06	1.132e+06	1.02612e+06	1.25413e+06	753882	752659	755457	858753
A2ALV5	56991.6	65522.9	67525.2	119485	76910.9	72082.4	61806.8	107812
A2AMH4;A2AMH5;Q6X893;Q6X893-2	1.33332e+06	1.42267e+06	1.23728e+06	1.99111e+06	975609	1.2622e+06	995254	1.45974e+06
A2AMW0;P47757-2;P47757-4	1.23798e+06	1.20776e+06	1.22247e+06	1.29107e+06	1.06591e+06	1.18262e+06	1.07721e+06	1.19144e+06
A2AMY5;Q91VX2	220559	393355	386780	307339	255691	234327	329703	333752
A2AN08;A2AN08-3;A2AN08-5	405304	391021	374278	457530	388566	355321	393732	421904
A2AN37;P52623	191172	186664	178284	177738	156406	150948	152971	155587
A2AP29;Q6Q899	49887.3	41969.4	61564	97144.6	35305.5	29303.7	32056.8	65405.2
A2AP74;I7HJQ8;Q8BIF0;Q8BIF0-2	116962	143194	129567	117260	96577.6	116220	116821	119344
A2AP78;O54879	105439	109624	124775	116009	120461	106411	111059	123898
A2API8;F7AA26;O54931;O54931-2;O54931-3;O54931-4;O54931-5	203618	200084	198559	207727	167736	183643	178305	162087
A2APM1;A2APM2;A2APM3;A2APM4;A2APM5;E9QKM8;P15379;P15379-10;P15379-11;P15379-2;P15379-3;P15379-4;P15379-5;P15379-6;P15379-7;P15379-8;P15379-9;Q3U8S1;Q80X37	381902	432400	425279	361655	538088	530898	563195	526900
A2APV2-3	684908	582921	656423	631407	478221	366146	422179	726870
A2APY7	40886.1	47738.3	41616.8	45683.9	45085.5	34120.6	38596	59247.5
A2AQ07	70605.9	41453.7	109869	56989.2	24171.1	43749.3	22771.2	50381.7
A2AQ25;A2AQ25-3;A2AQ25-4;A2AQ25-8;D3Z781;E9QAU4	47631.7	50217.4	46577.1	46600.2	31056.6	28291.3	28880.7	29983.1
A2AQ41;A2AQ42;A2AQ43;A2AQ44;A2AQ45;Q80TY0;Q80TY0-2;Q80TY0-3	184676	182951	166275	217350	220272	209314	229916	221244
A2AQA7;Q8CFQ3	20641.4	12208.5	14285.7	11810.8	18918.6	22944.2	21137.5	9913.18
A2AQB2	9686.56	13630.7	95465.3	18723.1	11118	93933.9	41412.2	172653
A2AQC3;O70228;Q8C288;Q8C4G3	249805	299819	300341	317942	334386	277689	288736	376567
A2AQD5;A2AQD6;Q922B9	74240.4	68975.8	55245.8	75469.9	49283	53870.7	48540.9	55856.6
A2AQE2;F6QQ13;Q6A098	122573	105370	118000	129676	115250	175392	94580.9	126249
A2AQJ5;A2AQJ6;A2AQJ7;Q8BXN9;Q8BXN9-2	89299.4	91569.6	104224	108854	146543	123213	112490	139393
A2AQJ8;Q8BVW0	98242.1	106433	115798	104550	76894	79095.1	88149.5	107312
A2AQN4	460345	421287	459185	478500	446903	386870	465464	462815
A2AQU8;Q9D975	78770.9	95003.8	81267.8	63168.6	91053.6	77507.2	77918.5	67543.5
A2AR02	97629.4	70605.8	99266.3	81589.5	134191	112571	122791	107462
A2AR26;A2AR27;Q3UDF0	120358	144991	133068	145617	195336	143495	166116	186755
A2ARP1;A2ARP1-2;A2ARP1-3	45413.3	49371	43319.3	47378.3	40657.6	39195.9	40069.7	46353.4
A2ARP8;Q9QYR6-2	2.10943e+06	2.62957e+06	2.03638e+06	2.33271e+06	1.84197e+06	1.83643e+06	1.9448e+06	2.12547e+06
A2AS98;P28660	398022	403530	423145	403494	466447	435029	434314	457554
A2ASS6	1.94796e+06	911533	1.25766e+06	769721	1.5664e+06	960293	549692	983708
A2AST1;E9Q8Q6	27050.8	16537.8	22706.2	18164.2	56760.3	49734.7	48504.4	58299.5
A2ASW8;Q9EQZ6;Q9EQZ6-2;Q9EQZ6-3	27667.8	46048.7	35662.3	60660.3	22005.9	21671.4	13871.1	74882.1
A2ASX3;Q9JLM9	22132.4	24623.2	24695.4	44817.6	13376.6	13081.4	7115.07	33310.1
A2ASZ8-5	326539	360355	390250	429135	346575	279894	280720	361769
A2AT91;Q91UZ1;V9GXQ9	170884	176903	164565	201888	124768	127466	116386	160907
A2AT93	38520.4	42076.6	42671.3	34960.1	30638.6	29807.1	25584.5	32771.7
A2ATI9;Q99JX3	936160	1103841	1.06665e+06	911908	1.08374e+06	916532	1.07764e+06	1.02168e+06
A2ATM9;Q9R0B6	43116.3	83014.1	65554.4	102319	44647.7	52074.7	60724.8	88005.4
A2AU62;Q64012;Q64012-2	646773	641735	681240	620302	760613	684523	716117	739515
A2AUC9	38975	3723.35	12852.6	5830.5	56342.7	16773.7	7724.71	16679.4
A2AUD5;Q3TAI4;Q9CYZ2	643362	602232	648789	728474	590732	584396	560148	586718
A2AUK5;A2AUK7;A2AUK8;Q9Z2H5;Q9Z2H5-2;Q9Z2H5-3	132902	137751	136767	150105	115999	130153	103664	146964
A2AUN0;Q6S5L9	16963.7	11457	13812.8	28481.8	9554.05	13188.1	7705.8	18584.1
A2AUR3;Q60866;Q60866-2	39746.1	17710.1	24090.9	33968.2	26015.8	23524.5	18986	15884.2
A2AUX3;A2AUX5;B7ZD29;F6QQP6;F6RK07;Q3UHC7;Q3UHC7-2;Q3UHC7-3;Q3UHC7-4	38906.6	31921	27033.6	32413.4	42899.4	38686	41059.5	34631.4
A2AVJ7;Q99PL5	749562	777695	716777	774208	851219	826792	862842	781286
A2AVR6;Q8VHQ9	175871	184642	186820	208526	183469	165123	165510	193711
A2AVR9;P62627	1.18554e+06	1.42729e+06	1.32388e+06	1.26505e+06	1.2953e+06	1.21129e+06	1.11124e+06	1.26259e+06
A2AVZ9	135657	193396	208578	208054	280085	283567	264558	264644
A2AW03;A2AW04;Q3UR32	5943.98	13679.2	5967.35	286.992	88259	66216.2	77513.8	73774.8
A2AW05;Q08943;Q08943-2	209870	192844	202880	230185	208940	224647	189263	225199
A2AWA9	145946	133452	152029	140211	176244	158179	171066	158998
A2AWI7	475989	507231	464885	528014	564675	582668	567464	526921
A2AWI9;Q8R3V5-3	62650.1	67026.6	43517.2	74948.4	95199.5	96415.4	94639.5	114814
A2AWN8;P59326	133237	144223	153124	138248	203130	172977	182853	184053
A2AWP6;A2AWP8;A2AWP8-2;A2AWP8-3;A2AWP8-4	23726.3	22941.8	27847.4	33176.7	20966.8	21804.5	14368.1	30512.8
A2AWT5;A2AWT6;A2AWT7;P25976;P25976-2	102284	123434	120677	116424	73111	79096.4	133974	80500.2
A2BEE9;A2BEF2;P70175;Q52KF7	29736.9	27444.5	16777.8	11442.1	20354.2	17523	18292.3	8729.74
A2BG75;A2BG76;A2BG77;I7HIP8;P97863;P97863-2;P97863-3	159082	130731	145553	182062	120080	117943	108877	134838
A2BGI8;Q9D868-2	86752.3	93578.5	75291.2	59422.1	103719	93764.7	99937.5	69680.7
A2BGN7;Q9D8X0	45976.6	43308.8	45520.2	43907.7	67413.5	52353.2	66917.2	48850.9
A2BHN6;Q9DC63;Q9DC63-2;Q9DC63-3	74415.7	74699.6	65392.3	63516.5	70974.8	66322.4	73151.2	64409.6
A2CG35;P35283	92476.1	85505.8	78414.8	97670.3	58694.3	66928.3	57869.2	65720.2
A2RSX9	161721	140237	152340	170327	123733	160590	161719	169803
A2RT62	61407.8	45980.5	47641.7	48673	72281.2	65655.8	70910.8	70495.5
A2RTH5	155208	127047	132595	125209	175544	166590	157481	129606
A3KFU5;A3KFU8;Q6PHQ9;Q91YZ8	367861	414973	394279	362565	464825	378525	369895	385581
A3KG93;G8JL40;Q6ZQ88	32948.4	30765.4	34895.4	32222.4	41841	32709.9	50289.9	39310.1
A3KGL9;F6W687;P09602	563451	573704	632386	680262	397679	563619	463404	583878
A3KGU5	506882	588351	472745	548235	463158	561329	497532	522155
A3KMP2	349468	439444	396696	408914	309020	261539	272402	367120
A4QPC5;P21844	1.21097e+06	1.04895e+06	1.17435e+06	1.30462e+06	538724	482915	532446	598747
A5A4Y9;G3UZ30;Q8K1L5	102142	100839	117234	61692.8	129261	50895.5	51113.7	109047
A6H5Y3	75079.9	75322.6	73542.1	100486	70141.3	65129.8	70306.4	85135.6
A6H5Z3	66764.7	75720.3	70378.4	96468.4	63276.1	62357.9	59154.2	83890.4
A6H611	52877.1	56867.6	52177.4	54887.1	58724.9	52953.8	54067.3	62505.7
A6H630;A6H630-2;A6H630-4	24649.8	15642.9	15744	19889.3	24514.7	23858.4	22489.1	20468.3
A6H644;Q8BG95	30938.7	34307.7	30894.9	29494.1	18657.7	19697.9	17011.2	19082.5
A6H6A9	54738.5	29158	35713.7	48208.5	92196.5	84955.5	90550.8	88784.8
A6MDD2;Q60673	661.025	1	1	1.44719	2978.7	2349.44	2958.97	2154.91
A6PWS5	470406	488395	467468	500766	454719	422736	417638	394664
A6X8Z5	58042.7	66806.1	71311.1	72354.7	54029.7	62782.5	43371.4	56965.5
A6X935;E9PVD2	494677	439462	319479	522031	149802	157933	179242	206002
A6XA75;Q8K558;Q8K558-2	268654	59843.3	245176	151240	67993.1	111011	35663.6	120397
A7E1Z5;O88343	458561	577349	523986	413223	546152	435528	493058	428310
A8DUK4	95880376	42682644	102717456	146995152	44537144	81549048	59004756	85268904
A8XU21;P97369	55338.7	36273.1	49281.2	105063	20576.8	39156.2	29376.7	55647.6
A8Y5I3;P70388;P70388-2;Q5SV02	32056.7	28957.8	35770.5	30511	40485.2	36139.4	32888.4	41057.3
A9XX86;F6QSC4;Q8JZN1	54657.1	54326.7	41024.6	52264.1	28478.3	41570.1	33581.6	34242.3
B0QZL1	34202.6	40925.9	72764.3	32961.7	15411.4	77499.5	50105.5	161392
B0QZN5;P63044	320020	266143	327952	374104	347969	354899	344293	367900
B0QZP8;H3BIZ8;H3BJ78;H3BJY1;H3BKF4;O55101	239972	246441	304996	302849	151009	232077	190992	200159
B0QZT2;Q5SS80;Q5SS80-2	9677.63	3746.89	8496.72	9107.16	19873.6	17426.4	20073.4	11620.8
B0R058;Q8C0L9;Q8C0L9-2	219245	221694	185094	269102	141995	144568	131290	163850
B0R091;P61022	313731	305011	307232	336306	278969	255043	230854	255214
B0V2H4;Q9WTT4	244369	160553	214587	196871	284451	230657	241449	148757
B0V2N1;B0V2N1-2;B0V2N1-3;B0V2N1-4;B0V2N1-6	24133.6	26646.8	26629.9	30285.8	22371.4	21919.3	23260.1	38121.2
B0V2P5;Q8BPN8;Q8BPN8-2	289731	298417	293511	340959	283808	301732	270550	337831
B1AQD3;B1AQD4;Q0PD20;Q64008	97203.6	109603	119428	127365	69153.5	107954	86253.3	83372.6
B1AQF4;Q9D7X3	436202	466366	540820	548551	433405	457973	477978	581779
B1AQR8;G3X9T7;O08573;O08573-2;O08573-3	261336	257752	259652	283308	402424	415171	409599	414019
B1AQY9;B1AQZ0;Q8CHH9;Q8CHH9-2	572224	545008	622806	684521	540072	565124	512221	538100
B1AQZ2;P28741;Q3TET1;Q3UI47	130979	100847	122207	114877	156045	130422	124028	120201
B1AR13;B2RWE3;Z4YKM2	160335	195456	198958	169785	269699	223616	238098	237603
B1AR50	65624.8	30653.8	44459.6	57847.1	84350	84399.7	85526	78591.3
B1AR74;Q0VF62;Q8CCN5	99599.9	91808.4	81711.3	144749	86192.2	89494.8	88529.1	134882
B1ARB3;Q08481;Q08481-2;Q08481-3	26224.8	19781.2	18036.1	24358.2	15070	15243.2	11719.5	19039.5
B1ARC2;B1ARC5;Q8BWY7;Q8BWY7-2;Q8BWY7-3	83826.3	49789.6	87526.7	142601	78539.9	57653.2	63394	100043
B1ARU4;E9PVY8;E9QA63;Q9QXZ0	176506	126417	195334	227451	188456	204418	96678.9	171349
B1ASP2;P52332	126051	128738	132154	143775	135070	129823	128151	168800
B1AT03;K4DI59;P97386;P97386-2;Q3TJN5;Q3UC82;Q80ZH7	1	1432.51	1295.4	543.744	6850.68	6609.25	8629.96	1.14702
B1AT82;Q9D0M1	340209	342563	340226	410533	304014	304766	313931	353207
B1ATD4;B1ATD5;M0QW74;Q8K296;Q8K296-2;R4GML8	52789.7	39044.6	50840.6	40632	34855.9	42273.2	48950.5	35495.6
B1ATI0;B1AV77;P47740	734141	809671	771818	958214	798219	757495	765444	919729
B1ATI9;Q3U432;Q60780	90572.1	90184.5	95621.4	98196.3	90814.6	92699.8	84711.7	98486.8
B1ATP7;Q80Y81;Q80Y81-2	91101.3	83707.6	96450.9	119746	90649.7	79538.3	79447.7	108890
B1ATS4;B1ATS5;E9Q559;Q64518;Q64518-2;Q64518-3	41124.1	26316.3	47182	36077.8	14816.4	27265.6	16313.6	15355.7
B1ATZ0;B1ATZ1;Q3UMA3;Q99LI8	368287	388657	370725	365597	419802	380316	437588	388154
B1AU25;Q9Z0X1	617711	649858	686187	743174	627028	622546	629726	762999
B1AU74;Q9CWP6;Q9CWP6-2;Q9CWP6-3	57099.4	63190.2	75521.7	63824.9	63788.1	59239.2	67460.9	92131.9
B1AU75;B1AU76;Q99MD9	58801.2	52396.9	57547.9	50413.4	48157.3	57061.6	56935.7	43554.3
B1AUB8;B1AUB9;B1AUC0;Q02780;Q02780-2;Q02780-4;Q02780-5;Q02780-6;Q02780-7	33382.9	32936	36863.2	34874.1	23773.1	20499.3	22599.8	26301.9
B1AUN2;B1AUN3;Q3UKV0	157454	194479	181476	171887	201040	174022	187472	214953
B1AUX2;Q61191	309507	321301	345854	360269	247666	285321	270070	367886
B1AUY7;B1AUY9;B1AUZ1;Q3V4D5;Q9QY36	109203	106360	119209	84579	138846	101540	120620	128171
B1AV35;Q05AA6	628233	645341	511283	816631	422978	622674	461327	599091
B1AVD1	152919	137506	133595	181038	75683.7	95896	81142.6	96980.8
B1AVH5;Q8C0P5	162338	180675	202308	197869	290969	286965	272613	340310
B1AVN9;B1AVP0;F7D4H5;Q3UQ19	35058.5	29641.2	41528.2	26897	47532.5	35324.5	44861.8	44725.6
B1AVZ0	95002.5	102498	86134.1	62227.4	106527	88248.2	102894	65402.7
B1AWD8;B1AWD9;O08585	174254	214267	179552	180645	218306	180086	150281	134179
B1AWE0;Q6PFA2	668179	781763	657599	615119	666925	623257	621712	423428
B1AWI7;Q6VVW5;Q6VVW5-2	74960.2	59337.4	55348	70396.3	73991.5	68002.5	75579.9	68512.5
B1AWV9;Q5DTL9;Q5DTL9-2	42091.2	19019.7	25472.1	64396.8	2614.43	10630.8	3012.15	24373.2
B1AX58	528331	546684	525926	551697	666205	607645	667270	724580
B1AXC5;B1AXC7;B1AXC8;Q3TFT3;Q8K2Q5	52503.4	69932.4	54703.3	63614	64882	55386	61012.6	46854.9
B1AXP6;B1AXP6-2;B1AXP6-3;B1AXP6-4	89779.7	123600	128197	121820	123846	143155	121375	58653.8
B1AXZ4;B1AXZ5	2.26709e+06	3.02149e+06	2750967	2433550	3985689	3.12815e+06	3361977	3.28028e+06
B1AY13;E9PV45	23357.7	19285.9	30365	52389.2	9537.45	12638	13308.1	45257.8
B1AYL1	301273	286423	285072	396807	589273	717385	560703	788022
B1AZ14;B1AZ15;Q3UMF0;Q3UMF0-2;Q3UMF0-3;Q3UMF0-4	60186.9	75163.1	76132.8	70095.2	43170.1	45765.6	47725.4	48562.6
B1AZ46;Q8BKX1;Q8BKX1-2;Q8BKX1-3;Q8BKX1-4	44628.2	63670.3	54973.9	80739.9	36606.7	41939.9	38702.8	58640.6
B1AZA5;B1AZA8;D3YWD3	31196.7	42871.5	45506.2	53868.7	21723	27231.6	29632.2	49578.4
B1AZF3;B1AZF9;Q80YE4;Q80YE4-2;Q80YE4-3;Q80YE4-4	56355.3	66119.8	37662	64308	27151.2	44765.6	40719.6	47974.9
B1B1A8;Q6PDN3;Q6PDN3-3	162364	147191	140078	131552	85661.9	101375	94834.4	88225.4
B2KF89	580382	651053	631676	571587	842065	723982	732509	719948
B2KGA7;Q505B7	150933	148466	136406	149517	115306	104322	111270	124751
B2LVG5;B2LVG6;E0CXT7;F7B6Z5;M0QWM8;Q8BQZ5;Q8BQZ5-2;Q8BQZ5-3	28989.3	28227.8	26562.8	29375.6	27586.4	19788.3	23498.4	51083.3
B2M1R6	5671695	6.28209e+06	6023645	5.75642e+06	6681435	6019967	6.08707e+06	6429822
B2RPU2	107234	130477	120895	128096	90173.6	88258.5	85129.8	101287
B2RPU8;D3Z5B1;Q9D1L0	589116	739247	711844	533502	559605	497206	708410	533635
B2RQ71;E9PWR4	349862	343354	327504	373576	304010	324943	287593	381923
B2RQC6;E9QAI5	296921	306911	296196	389813	231265	255087	239619	307829
B2RQR2;D3YUX2;Q8VBX6;Q8VBX6-2;Q8VBX6-4	85671.4	73109.9	65081.3	87879.8	63174.5	80099.3	75279.1	85089.6
B2RQS1	196625	197452	181679	195413	187146	186261	180741	190047
B2RR82;E9QNG1;Q9Z0R6	94375.6	112460	125923	140739	130674	118048	129471	135913
B2RRE2;E9QAX2;K3W4L0;Q9JMH9;Q9JMH9-1;Q9JMH9-6	349420	413334	436783	430241	390267	366929	349512	413563
B2RSH2	686057	785589	693044	988169	571198	776998	658716	867368
B2RSU6;Q6AW69;Q6AW69-4;Q6AW69-5	20830	23301.4	16125.7	18957.9	9920.85	8728.57	9812.44	11995.7
B2RSU7;E0CYI9;E9PWI6;Q8CHG3	74235.8	81639.9	79231.6	71715	98642.4	84568.2	97485.9	84866.5
B2RUJ2;B7ZNX6;Q80TH2;Q80TH2-1;Q80TH2-2	85251.2	84227.5	77283.3	84592.8	61198.6	71605.9	68389.7	62867.9
B2RUJ5;B2RUJ5-3	111620	119822	121022	105146	196420	182410	199664	170205
B2RUR8	88317.7	99642.5	84585.5	130956	53438.7	63142.1	57499	98150.4
B2RXC1	57770.8	57469.8	63125.3	72008.2	55329.5	50911.2	49481.5	69265.2
B2RXC2	91433.4	50235.5	58172.4	94766	78961	107944	72271.8	75428.5
B2RXC6;Q7TSI4	16672.1	19745.5	16116	29503.1	13393.7	11953.5	8503.37	33121.8
B2RXP1;B7ZWM8;Q8BVU0	84203.4	83523.6	83114.8	93884.5	68224.8	73499	64531.4	80185.2
B2RXQ4;B2RXX0;B7ZWK0;P51954	99149.3	117100	116035	171240	90739.4	91903.6	95836.7	131785
B2RXS3;F8VQ70	43910.8	54448.9	56031.3	45561	70816.6	64816.2	77831.8	69433.8
B2RXS4	165664	145020	154125	186785	123580	133490	129467	133137
B2RXT3	606080	883712	785712	751802	519843	467999	445733	640208
B2RY04	112216	111794	112861	97058.6	85465.5	90273.1	81957.8	88356.4
B2RY56	105756	118732	159502	163470	112431	127761	101688	188299
B7FAU9;Q8BTM8	3009511	2368525	2.65751e+06	2.8429e+06	1.76775e+06	1764291	1.34931e+06	2.24187e+06
B7ZC40;Q923X4;Q923X4-2	75239.5	83575.9	73186.7	57041.2	94438.2	96947.6	90792.5	77440.6
B7ZCA7;F6RLJ7;G3UY74;G3UZT9;Q69ZS8;Q69ZS8-2;Q69ZS8-3	44822.9	39768	32128.4	59219.2	22137	25089.5	17733.1	38315.9
B7ZCU0;B7ZCU2;B7ZCU3;B7ZCU4;B7ZCU5;J3QNK8;Q8CBW3;Q8CBW3-2;Q8CBW3-3;Q8CBW3-4;Q8CBW3-5	427425	395572	417646	412470	564260	514923	518951	413437
B7ZN28;Q9EPX2	393414	413930	395823	468484	303009	272546	254156	328363
B7ZNF6;E9QKH8;O35927;O35927-2	69888.3	70100.3	52834.5	66857.8	82032.7	73219.2	78373.2	62528.3
B7ZNH7	946226	793116	854330	1223995	566568	680903	611287	777731
B7ZNL2;Q78ZA7	716388	730551	788887	852392	769449	675270	714398	835904
B8JJ53;B8JJ56;B8JJ57;J3QN94;Q99PN3;Q99PN3-2	13808	1	8812	13283.5	5817.19	4582.31	7724.36	7141.37
B8JJI9;D3YYP4;F7CII1;P43135;Q32NY6;Q60632	101459	102886	74271.8	52569.1	70372.4	82345.3	86595.1	52557.6
B8JJM9;B8JJN2;P21180;P21180-2	19930.8	13411.6	17461.7	23377.6	7051.56	10693.2	4247.04	16822.3
B8JJN0	312551	205586	440323	241378	155764	176260	159814	187424
B9EHJ3	500084	462518	489063	483682	337807	339117	308789	335383
B9EIX2;Q80U49	73956.9	66613.4	68329.9	84706	94047.2	89529.4	94692.3	93613.6
B9EJ80	95680	87162.3	81941.9	96255.5	75121.6	73577.9	65801.1	89645.7
B9EJA2;B9EJA2-4;B9EJA2-5;F6Q1W8	72021.2	83911.4	71036.3	13768.5	220033	211241	145728	42854.1
B9EKJ3;Q80TL7;Q80TL7-2	125841	133999	131785	131793	149538	135434	142084	151666
C0HKE1;C0HKE2;C0HKE3;C0HKE4;C0HKE5;C0HKE6;C0HKE7;C0HKE8;C0HKE9;Q8BFU2;Q8CGP5;Q8CGP6;Q8CGP7	389883	1.16095e+06	1.17817e+06	522322	569134	666318	615063	535646
D0VYV6	2.50084e+06	2390419	2263437	3.84077e+06	1.81813e+06	2.69429e+06	2.09745e+06	2.85429e+06
D3YTL1;Q05A62;Q05A62-2;Q05A62-3	22504.2	24082.6	18023.7	31714.6	14552.7	14631.5	10583.2	26544
D3YTN4	112060	85451	94214.4	84856	80790.2	74425.5	96393.5	65161.2
D3YTP3	84991.2	148237	134469	130572	106721	109639	140639	126467
D3YTP8;Q9CY46;Q9QXA5	256127	211901	268037	302376	271819	211106	186476	271205
D3YTQ3	182620	238809	190265	163812	245141	209600	220634	192034
D3YTR4;D3YTR5;F6WZH1;Q9Z2D8;Q9Z2D8-2	17539	13332	18759.5	14267.6	20886	18154.8	18003	16188.9
D3YTR6;D3YWA9;D3YWU4;Q8R0G7	66298.4	68849	58604.9	77003.5	77496.3	77099.1	74079.4	89547
D3YTR7;Q9CYT6	106671	95395.2	110387	111816	56977.6	69664.7	54872.4	74488
D3YTS1;D3YWT0;D3Z569;Q9R0P6	166195	164084	162638	86043.8	252907	232274	265317	126917
D3YTT6	94153.6	89190.3	103363	86243	372139	288375	379814	324577
D3YTU2;Q3U0K8;Q3U0K8-3	602.095	1474.72	3143.14	2921.26	12718.1	8193.33	17368.1	3068.08
D3YU00;Q9EPQ7	122026	107281	92615.6	161587	48966.2	82433.4	62017	101618
D3YU11;Q7TN33	118124	4695.38	131082	146328	79765.6	57433.8	74526.1	56882.7
D3YU12;Q8K2T1	219495	243065	207624	206101	260661	225407	253357	187134
D3YU17;Q8VCM8	539743	637964	589365	529827	796611	663606	765918	635883
D3YU22;Q3UH68	447480	365323	374823	510236	271089	339749	299541	335138
D3YU50;Q6P6L5	62645.8	68170.4	275138	115108	23146.3	214067	136796	459303
D3YU56;E9QP59;Q9WU40;Q9WU40-2	62157.1	65297.1	67524.2	72385.5	59324.1	56805.8	55830.8	66493.5
D3YUD3;D3YUL8;D3Z230;E9Q9A0;F6V2U0;Q3UEQ1	194576	194464	192575	272105	201132	186081	171812	260168
D3YUF9;Q91XL3	39296.7	33602.8	42506.7	36204.4	53637.3	39704.5	45195.1	46236.5
D3YUG1;Q3TH34;Q9D8N2	23024.4	23425.5	18764.6	17656.7	21823	19070.3	21400.6	20548.2
D3YUM1;Q91YT0	1.09932e+06	1.20377e+06	1.22876e+06	1.34999e+06	1105756	1.01287e+06	952193	1.30434e+06
D3YUN3;F6QC77;Q9WUZ5	8747.78	1392.33	8337.16	124312	1342.34	13880.9	7126.84	43639.1
D3YUP0;F6ZLN8;F8WI64;Q0P5W1;Q0P5W1-2;Q0P5W1-3	28539	16857.6	28871.5	28698	31893	13451.8	31522.8	21912.1
D3YUP1;Q9WVG6;Q9WVG6-2	87372.1	99316.2	77838.9	73012.6	115504	123798	126470	83074.4
D3YUP9;Q9R1V6;Q9R1V6-1;Q9R1V6-10;Q9R1V6-11;Q9R1V6-12;Q9R1V6-13;Q9R1V6-14;Q9R1V6-15;Q9R1V6-16;Q9R1V6-17;Q9R1V6-18;Q9R1V6-19;Q9R1V6-2;Q9R1V6-20;Q9R1V6-21;Q9R1V6-4;Q9R1V6-5;Q9R1V6-6;Q9R1V6-7;Q9R1V6-8;Q9R1V6-9	306323	321406	300805	386985	250343	280603	225662	320199
D3YUS1;Q8BIQ9;Q91WG5;Q91WG5-2	35773.7	27361	41882.7	31586.8	43808.6	41306.6	41713.2	36331.9
D3YUS4;Q9DD03	133117	144738	128812	183562	80120.2	44651.1	83141.7	90887.5
D3YUS5;E9PW37	17158.1	15543.1	16324.4	19763.6	14820.1	17605	14621.2	18998.4
D3YUV1;Q99J45	172536	149103	153895	160259	155661	133285	160959	154061
D3YUY7;Q3TDT0;Q9R1R2	191639	202491	189826	194889	124951	144279	138323	146309
D3YVA2;Q91X97	352027	308049	290117	263383	239216	385813	304127	271007
D3YVM1;D3Z3Z6;E9PV84;E9PXB1;Q3URR7;Q3URR7-2;Q3URR7-3	388413	385948	318897	387873	309765	301293	272989	229284
D3YVM8;O55102	60757.2	71642.4	55478.5	62221.2	65364	66494.9	64031.9	55005.5
D3YVP5	101892	98949.7	109392	100831	74044.6	63149.9	78310.7	94041.3
D3YVS7;Q8K353	89472	70699.9	56392.8	58787	140447	111522	126360	72667.8
D3YVU0;P62069;Q9D9M2;Q9D9M2-2	33958.2	32367.8	29471.8	56688.6	22275.3	23677.8	17724.1	32146.7
D3YVV3	76660.8	72943.1	77516.3	99738	47996.2	75663.7	50604.3	80716.9
D3YVV9;E9Q1U2;Q91YE8;Q91YE8-2	10231	11371.5	20337.2	11968.6	3863.39	16626.9	11642.8	25210.8
D3YVW2	87920.2	97670.6	90982.8	83258.5	73382.6	49429.9	53164.1	63659.1
D3YVZ9;P58059	139229	152804	141134	149156	143428	131691	126453	144057
D3YW25;D6RFN5;O70131	25632	29956.1	22012.7	21264.6	14591.6	14803.5	9632.51	16476.8
D3YW62;D3Z4P6;Q9CWT3	24429.8	43994.5	46729.3	23016.4	55222.2	44739	57969.1	70973.5
D3YW86;D3Z0V7;E9QLZ1;H3BLI9;P62500;P62500-2;P62500-3	125927	129332	131874	137829	93070.1	112281	107985	66731.2
D3YWI4;E9Q1I6;F8WHT5;G3UVW1;P19258	65686.6	72398.7	67734.4	92845.7	42095.6	54983.3	49147.4	71016.8
D3YWJ5;D3Z312;D3Z325;J3QM73;Q921Z5;Q921Z5-2	42344	35930.2	42512.2	59694.4	27010	29457.2	32985	40321.1
D3YWK1;Q80W47	136868	144533	135189	186395	118350	129092	136808	186378
D3YWM9;D3YZB2;D3YZB5;E9Q4P5;F7BI35;F8WHD8;Q9D2G5;Q9D2G5-2;Q9D2G5-3;Q9D2G5-4;Q9D2G5-5;Q9D2G5-6	91629.2	109025	65287.8	116247	128269	93228.7	100019	106135
D3YWN7;E9QMU3;O88735;O88735-2	13488.2	17884.1	22544.5	17889.8	27942.5	30511.9	29048.3	28186.7
D3YWQ0;D3Z2W1	76797.6	89258.8	82103.9	69458.5	503457	413407	431639	420250
D3YWS7;F6SJM7;Q8R2K1;Q8R2K1-2;Q8R2K1-4;Q8R2K1-5	158903	171214	147584	136295	128327	132429	131980	106936
D3YWT1;D3Z3N4	610126	563666	280481	662353	732633	612291	576410	707952
D3YWX2;E9Q803;Q9R0I7	36072.8	25291.6	33559.3	30380.4	33961.3	32948.2	33245.1	24075.3
D3YX27;F6TCV0;Q9JIY5	186226	199453	204748	220218	189137	183380	171129	208362
D3YX85;E9PX52;Q7SIG6;Q7SIG6-2	9171.94	6934.57	9268.87	9223.79	6527.08	14508.3	10537.4	5658.93
D3YXA6;Q7TNM2	113131	134630	129954	148436	115485	106070	113214	135120
D3YXA7;Q9CXK4	24804.3	9971.77	11554.3	2954.03	54046.5	31754.3	45648	5244.28
D3YXB7;D3YZN4;Q3ULF4	6418.28	8587.69	5754.15	7343.23	6896.68	8140.79	6784.19	7979.26
D3YXF5	69532.1	95594.4	62538.3	46205.4	47694.9	58630.7	43830.6	72696
D3YXH0;P63054	2148107	2955279	2.43345e+06	1926739	1.08795e+06	1.0263e+06	1.04664e+06	916217
D3YXK2;S4R1M2	399715	420236	446405	416762	531824	433305	472928	488377
D3YXL1;Q9CQA9	67342.3	81007.7	72203.9	67238.8	79319.6	68853.4	75565.9	79065
D3YXL8;D3YZN2;D3Z585;Q8VDV3;Q8VDV3-2	21328.5	14770	21776.1	17941.4	10829.2	14106.2	12647.7	17976.7
D3YXP6;Q9D1G2	79407	71179.5	74906.2	62951.7	105152	86583.9	94284.3	93497.9
D3YXS8;Q9CZR3	54691.2	53725.2	52400.2	53625.9	44581.3	56847	46019	49366.2
D3YXZ3;Q91YS4	204633	219063	203411	207965	223903	207838	236986	211728
D3YY09;D3YYC2;F6T9K1;G3UXH5;Q9D6N5	124441	118603	128828	136073	151211	138220	132173	137622
D3YY16;Q9ERL7	49369.8	20872.5	32146.5	76053.7	17865.8	43092.5	26086.6	51634.1
D3YY36;Q9DBD0	188507	139413	196365	187507	153363	147688	151131	189942
D3YY38;Q8BXR1	38731.9	35698	33460.1	40226.3	19583.8	40141.8	34900.8	39904.9
D3YY50;F8WHX2;Q9D8X1	54407.8	58441	65813.6	61737.1	34689.7	20641.7	24795.1	67255.9
D3YY94;Q00262;Q3TJ55;Q80W45	39059.8	29550.7	34245.5	46836.1	32921.9	40123.2	29233	32512.9
D3YY98;Q8VDS8;Q8VDS8-3	81707.6	96916.9	88285.3	94046.9	96855.3	90939.4	94676.1	99620.9
D3YYH0;F8SLP9;F8SLQ1;F8SLQ3;Q8C437;Q8C437-3	202444	250765	217680	203313	172071	176963	165051	184748
D3YYI3;D3Z3Z8;P60898	7443.57	13707.9	12639.3	9555	9543.01	7226.9	5423.97	13127.6
D3YYK0;Q8K4F5	58565.4	55939.7	60257	40360	62903.4	58231.7	66094.5	51738.2
D3YYK8;E9Q6X0;Q8R001;Q8R001-2	554274	761900	706287	680170	606866	575320	621113	710430
D3YYS6;E9Q3B9;O35678	228418	237819	233054	252161	191405	232111	233170	219387
D3YYT0;P15116	81870.1	113402	76887.3	71109.1	112523	123216	116054	108260
D3YYT1;Q922P9	164004	179840	206876	222088	158755	239252	216770	189387
D3YYU4;D3Z3L3;E9PV98	11787.6	8281.54	10636.5	13871.1	7594.48	7335.54	4346.03	12789.4
D3YYW8;Q91V81;Q91V81-2	83716.7	101536	89147.8	104568	80477	83267.5	86637.1	120245
D3YZ00;P70257;P70257-1;P70257-2	28276.8	22534.5	23524.8	29072.8	13509.8	18537.7	18978.8	21536.3
D3YZ09;Q9CY66;Q9CY66-2;Q9CY66-3	120406	96083.3	115153	95137.5	159167	129349	125289	102451
D3YZ20;O08740;Q6PI63	22315.3	27243.7	23375.2	19098.6	19416.1	17356.6	12761.5	17255.8
D3YZ54;Q9QXE0	44109.8	44489.8	40755.3	47027.6	37059.8	30418.3	29925.8	40447.6
D3YZ62;D3Z4J3	488446	586357	569208	619253	596021	559848	502473	601876
D3YZ98;E9QLS6;Q6PF93;Q6PF93-2	30470.4	23441.9	34534.3	44325.7	32587.3	27499.5	36522.3	38409.2
D3YZC9;D3YZD0;E9Q4Q2;Q64213;Q64213-2;Q64213-3	576477	613595	589163	697412	557084	523238	517360	728628
D3YZD8;D3Z442;Q8R0P4	254227	267711	218696	242573	163198	161067	135483	183774
D3YZP9	101205	95037.3	90197.3	101636	106829	103401	104613	91830
D3YZZ5;E9Q7G1	785383	980871	987491	846063	1.04313e+06	925794	917876	1.06371e+06
D3Z041;P41216	458783	459453	416918	743055	326904	441822	440694	565835
D3Z067;O88848;O88848-2	72606.6	62705.8	93092.2	82644.2	85766.7	99722.9	79741.3	102738
D3Z074;E9PV41;E9PXV7;F6XC54;O08808	35757	32780.1	30052.6	29919.5	25824.4	35348.6	26125	19969
D3Z079;D3Z2Q2;Q8K400	74581.2	78229.3	82832.7	77694.3	79651.5	81613	66963.9	76663.2
D3Z0A5;D3Z225;Q3U717;Q8BJZ3;Q8BJZ3-2	106083	98336	103078	154386	65500.9	95951.2	73999.5	103201
D3Z0F5;O88545	318878	369592	321582	349762	304964	278825	295235	374290
D3Z0L3;D6RGR3;Q3T9A5;Q8BZM1	51215.3	59862.7	54103.9	46528.9	65806.2	52171.6	60883.8	69684
D3Z0L4	181927	195529	192013	166759	254112	188991	193197	173126
D3Z0M6;O88485	271132	325686	302435	346579	313714	277143	285893	336767
D3Z0M9	47489.4	47018.3	50535.5	51296.9	63975.3	52386.7	57620.5	54389.2
D3Z0X5;D3Z4N0;E9PWB1;Q6PDH0	243752	215486	225655	294622	198030	199556	161442	200420
D3Z131;Q5U4D9	97590.9	103495	91882.1	159376	69913.9	53077.1	57125.5	131354
D3Z136;Q8BHI7	131419	183844	258059	200306	206265	197958	190120	230247
D3Z191;Q80X71	179031	209681	185941	223345	191303	209088	198893	239758
D3Z1H9;Q9JL62	203888	154341	168283	240622	136666	183858	122305	143189
D3Z1I2;E9PVA6;J3QK07;Q80XR8;Q9JLQ2	188190	194602	188706	247722	160137	165838	147074	209253
D3Z1J5;Q9ET54;Q9ET54-2;Q9ET54-3;Q9ET54-4;Q9ET54-5;Q9ET54-6	128306	109257	101122	113703	81154.8	89606.8	77575	94710.2
D3Z1Z0;Q9Z0V8	61982.5	84109.4	75796	74868.1	64885.4	64996.2	66426.4	97389.6
D3Z286	44164.8	37614.5	38445.6	35420	55424.6	44140.7	49773.7	36056.7
D3Z2E3;E9Q632;F6R6F1;O54916	63000.5	56452.2	59490.4	68602.2	58784.5	61042.2	56389.3	65111.2
D3Z2J4;D3Z632;Q64362	96796.2	94081.2	102051	102862	142883	120329	124445	122859
D3Z2N1;Q8BH83	24173	29241	26051.2	33445.4	12080.1	9571.07	8794.06	24297.7
D3Z2N9;E9Q317;O55128	1.88667e+06	1.24682e+06	1.90979e+06	1.4344e+06	1.03234e+06	1.12523e+06	930790	1281130
D3Z2Z1;D3Z3M7;F8WIA1;Q922J3;Q922J3-2	148445	110785	138653	169250	160580	149335	128914	161578
D3Z316;Q9CQF4	38034.6	48542	35789.1	35032	33768.2	35567.7	40874.3	35579.4
D3Z383;Q07646;Q07646-2	23775.1	29353.6	25918.2	12913.1	59702.7	51430.9	66360.4	16388.9
D3Z3B8;E9Q9H0;H7BWY4;Q811D0;Q811D0-2;Q811D0-3	391312	535439	476014	494943	305271	429692	399491	347680
D3Z3F1;Q9D824;Q9D824-2;Q9D824-3;Q9D824-4	17078.4	79294.4	67803.3	68596.9	72958.6	53903.4	65470	61351
D3Z3J6;F6Y616;Q8VE62	189206	155883	165354	177950	164456	172076	159791	152931
D3Z3L7;D3Z4D7;F8WJ99;Q9QZJ6	488036	525360	528012	523459	288439	383662	302613	295008
D3Z3Q3;Q921U8;Q921U8-2	134580	147445	127968	154665	85396.9	113450	88125	105457
D3Z3Y1;D3Z4I0	36174.5	27981.8	46338.3	46622.7	48223.7	37555.4	41397	57886.5
D3Z3Y7	206503	237083	200697	298896	182898	229759	191487	225662
D3Z4C0;Q91VS8	52117.3	51058.5	40419.4	45751.5	39469	38076.3	39799.5	38921.3
D3Z4C9;Q9CQY6	102175	141607	136546	128695	143150	117629	127777	136450
D3Z4D2;Q8BR30;Q8R4C2	78757.1	89460	89696.9	73801.9	128927	111354	114157	115191
D3Z4E3;Q8BZS9;Q8BZS9-2	32000.8	27195.7	41033.1	29738.1	45591.6	34365.2	38205.4	35980
D3Z4J9;Q05BC3-3	229867	217054	256384	245533	875130	764694	826129	887698
D3Z4P2;P59481	1.59739e+06	1.62667e+06	1619420	405549	405271	326355	1.43465e+06	428318
D3Z4S3	49025.9	46099.2	50016.6	19924.5	42452.5	46811.9	25343.8	13632.9
D3Z4U0;Q9R020	48731.2	60953.3	52953.5	49237.2	37248.7	33985	42512.5	59680.5
D3Z4U5;Q8BVL9	70323.1	88451.2	69862.5	68689.2	154654	123499	142392	101099
D3Z4V1;Q922V4	80717	85635.5	83913.9	91598.8	96831.3	97715	101193	102573
D3Z598;E9QPS5;Q8K4G1-2;Q8K4G1-3	403510	288874	323609	410601	214013	219373	157648	233559
D3Z5F6;F8VQB8;Q9DBY5	5386.78	4158.75	26510.7	5061.57	3162.23	25053	10401.3	46222.7
D3Z5F7	299801	341209	329251	277453	393239	348182	354167	355715
D3Z5H3;D6RFV4;Q9D8V7	54935.1	55653.1	61247.6	56331.7	48774.2	45516.1	43804.7	53686.1
D3Z5I1;Q3UPF5	87712.4	106440	100771	95350.3	127402	110089	140986	119850
D3Z5J3	319412	334486	268118	286794	225294	198831	203463	200948
D3Z5N5;Q9Z1T6;Q9Z1T6-1	2919.39	3001.92	3512.28	7003.13	344.736	11885.2	1	7523.61
D3Z5N6;Q61103	83428.5	74031.9	93121.6	80325.2	79181	73811.8	71083.4	93564.1
D3Z5T4;G3X9N1;Q8C4V1;Q8C4V1-2;Q8C4V1-3	43053.1	32339.3	26656.4	35110.2	25329.4	27065.5	20607.7	18393.1
D3Z600;O09012;O09012-2	39685.8	37559.6	35453.2	41527.6	36184.6	35657.6	36167.2	36613
D3Z603;Q5U5I3;Q99N85	678.023	1	1	1.51	1	1	7157.29	770.502
D3Z645;Q9QZ88	517020	509501	518924	495010	517262	446429	488234	468306
D3Z656;E9Q7S0;F7BQW7;Q8CHC4	650032	572554	621901	735725	480160	445354	378526	508573
D3Z689	165575	177772	163354	188282	89649	98622.9	82812	112746
D3Z6D2;E2QRQ3;Q8CJ67;Q8CJ67-2;Q8CJ67-3	31696.2	35926.1	42962	28830.3	50964.2	30969.7	49143.6	38286.3
D3Z6G3	616931	707005	749645	803297	556858	661316	614658	672111
D3Z6H3;Q9WUB4	100246	106244	126287	124606	134752	123718	120697	148528
D3Z6S1;Q8BM55	251190	260111	246889	286423	220993	220765	242077	237027
D3Z6T3;P70269	73931	121704	36952.2	64161.9	5767.01	66915.7	33080.1	48141.5
D3Z6U8;E9QNF5;P35922-7;P35922-8;P35922-9	219615	240233	256817	226666	302622	240364	252633	268084
D3Z729;D3Z730;G3X9H1;Q0P688;Q3UUT0;Q8BMB3	58704	77952.3	67962.3	38482	78514.2	84118.7	97811.1	51819.5
D3Z762;D3Z7F1;Q9DBX6	18664.7	19020.9	20215	40885.7	8129.38	7170.3	6746.5	23473.2
D3Z780;Q61749;Q61749-2	225500	262435	227066	234212	296152	264908	300076	269141
D3Z794;H7BWX9;P61957	70456.8	69220.8	73768.7	71926.2	69057.1	66891.7	71908	60550
D3Z7C0;Q9Z2Q5	115554	133267	128178	152038	107115	82234.6	72696	150342
D3Z7E5;Q2NL51	194706	197231	190672	217531	167894	160653	181054	180744
D3Z7M9;O35381	1.15571e+06	1.23002e+06	1.18903e+06	1.14713e+06	990727	926521	974178	974056
D3Z7P0;Q8K3W0	255279	267972	266220	349048	227111	217037	215268	303452
D3Z7P3	576646	692225	625255	546307	1.03699e+06	880565	982433	907546
D3Z7Q2	164940	252968	192773	164724	241194	193788	160924	175454
D3Z7V3;H7BX64;Q3URD3;Q3URD3-2	202154	165578	201897	244012	177234	180906	174417	221982
D3Z7X0	124319	98442.5	104140	151206	104565	117128	112851	129229
D4AFX7;G3X922	139277	145326	147239	134702	182860	176734	175790	160060
D5MCW4;Q9CQ89	916994	923072	833989	1.0966e+06	541680	552774	433485	488209
D6RDD4;P97785	26346.3	25139.9	23780.2	23209.9	17976.6	14701.7	15740.4	21305.9
D6RDT6;Q91W96	23975.8	26135.4	24977.3	15872.9	27306.8	21354.8	29494.6	17365.5
D6RES1;P62254	16687.7	23434.7	32974	23581.6	23094.6	18920.2	16250.9	8754.94
D6RFT9;O88878	13172.6	27759.8	16783.7	15239.1	17185	13831.4	17109.7	15610.7
D6RGB5;Q9JHI7	113890	81421.1	89420.1	105651	66689.1	51075.1	47326.9	96448.4
D6RGM2;F6ZFG8;Q6P6M7	349627	222068	425713	365089	476774	337664	313611	369260
D6RH42;E9PUA6;Q80UN1	39141.3	46969.3	42361.1	53552.5	19618.9	17512.2	19124.6	47536.3
D6RHA2;P82343;P82343-2	32301.2	24216.7	27851.9	21982.5	18032.6	21036.2	24665.5	23765.5
D6RHQ3;Q8CG70	18622.2	11322.8	14848.8	20800	5646.75	9026.84	10786.6	17930.6
D6RI20;Q9CR20	199109	234738	215910	259212	266146	272377	264572	378961
D6RIN4	968249	1.10461e+06	1.01994e+06	1.13331e+06	1.00988e+06	996007	926773	933721
E0CX39;E0CZ04;Q923B0	111587	106033	112484	96245.2	81805.7	63675.5	70225.5	83152.7
E0CX53;E9Q6Q8;F6SUV7;Q8BYJ6	44369.7	38055.3	48444.9	48499.3	29562.1	27750.6	30494.5	39595.5
E0CXA9;E0CYJ0;Q6PEB6	258128	215547	226122	274732	273607	208709	257827	248960
E0CXB9;Q61301;Q61301-2;Q61301-3	118602	146913	140561	149810	95856.1	101501	78796.7	133347
E0CXM9;E0CZD9;Q9DB43	30292.2	28472.8	30700.7	28683.9	43500.6	33802.5	37653.3	39017.1
E0CXZ1;F8WGT4;J3QM95;Q8BYN5;Q8BYN5-2	151635	148436	140128	161763	198824	176061	173414	200891
E0CXZ9	187763	270586	216993	146718	251455	250273	271712	150218
E0CY07;Q9CR64;Q9CR64-2	57469.5	86037.2	59531.1	70637	130437	126547	147785	79778.4
E0CY96;G3X8S8	39370.6	37678.6	27543.1	31804.5	38718	32778.4	36266.4	33555.9
E0CYB9;Q6PCP5	170023	269642	256431	252516	206463	209328	240253	261179
E0CYE2;F7DEU6;P50096	185469	247483	220613	227475	233702	195669	189132	248731
E0CYH0;Q9ER69	24814.6	31057.6	24152.2	23915.4	22778.3	25278.8	26787.7	23827.9
E0CYH4;Q8C6G8	65475.7	74302.8	66085.1	66246.7	72975.7	70338.4	77128.6	71470.4
E0CYM8;Q6P6I8	155783	164337	120897	139332	156349	201731	194095	112301
E0CYU0;E9Q3I3;Q5DU57	64737.5	71230.1	75334.9	77180.5	82792.2	69148	70811.3	109281
E0CYV0;E9PWE0;F7D432;P23506;P23506-2	1.05422e+06	932916	1.01709e+06	1.4097e+06	979237	859108	853798	1.12612e+06
E0CYX9;Q3TC33	35863.1	41409.9	39570.7	54595.8	33029.5	33196.1	30845.2	49377
E0CZ22	3484.79	2365.31	2406.3	3832.94	2837.31	2199.44	1938.98	4482.09
E0CZ27	397616	322296	334322	276400	461153	478797	416398	254948
E0CZ78;P48453;P48453-2	1.2662e+06	1.26187e+06	1273057	1.30337e+06	1.82732e+06	1.74333e+06	1844107	1.65444e+06
E0CZE0;Q8VBW6	506095	481194	495627	521305	505082	437082	488104	518214
E9PU87;F6S7W6;F6U6U5;F6U8X4;Q6P4S6;Q6P4S6-2	17024.4	14212	14266.2	5050.76	14523.1	13461.5	10745.8	5763.97
E9PU93;Q91X20	31076.3	39948.1	26446.9	8010.62	40488.5	38830.3	22707.4	17330.6
E9PUB0;Q4LDD4;Q4LDD4-2;Q4LDD4-3	143510	128394	147555	139169	161216	170484	184619	156193
E9PUB2;P28662;Q8C7X8	51297.9	64472.3	61943.4	69076.9	71366.2	66224.8	75931.9	84437.5
E9PUD2	980167	1.2814e+06	1.1416e+06	1.25953e+06	1178770	1059994	1.09433e+06	1399343
E9PUE7;Q5SSL4;Q5SSL4-2;Q5SSL4-4	130109	121877	117530	120453	204512	176114	194789	196798
E9PUF7;Q61210;Q61210-2;Q61210-5	185172	133709	162234	160175	185208	177778	168893	175061
E9PUQ5;Q921M4;Q921M4-2;Z4YJU8	176691	280514	749968	244838	280029	576159	526467	818598
E9PUR6;E9PYV1;P06537;P06537-2;P06537-3;P06537-4	35888.6	28808.6	37428.4	36396.8	20220.8	23906.6	23018.6	28980.7
E9PUT1;Q91YM4;Q91YM4-2	20241.3	24736.2	24455	11922.4	26439.5	17519.1	23849.7	21621.3
E9PV21;G3X8X1;Q8VE09	107651	110420	123180	149351	99812.2	104433	106801	131189
E9PV22;Q505F5	233082	249506	230391	285423	238294	217170	200256	285077
E9PV24;E9PV24-2	3172875	2.18517e+06	3.51513e+06	2.08992e+06	1.02589e+06	1552765	1.03213e+06	1.43394e+06
E9PV38	328221	181863	52389.4	28804.5	34496.5	35827.5	31617.1	21544.8
E9PV44	1.1474e+06	1.53065e+06	1.24557e+06	1152062	1.32791e+06	1.2354e+06	1.29349e+06	1.40639e+06
E9PVA8	182719	196495	174809	204855	262441	234242	223108	236592
E9PVB6;P53668	64237.2	54505.5	57251.7	49213.1	65593.2	61089.4	70235.4	48973.7
E9PVC5;E9PVC6;E9Q9E1;Q6NZJ6	451133	445124	523305	604432	435227	466092	471368	604904
E9PVC7;O35495;O35495-2	44814	33660.9	36560.8	62376.5	66847.3	58101.5	65560.7	66829
E9PVQ3;Q91WJ7;Q91WJ7-2	38041.9	33660.5	37997.4	35396.1	50376.5	47673	49991.1	51731.6
E9PVU0;E9Q174;E9Q175;E9Q3L1;V9GX76;V9GXM4	115656	103511	111405	137765	84861.5	108242	95515.7	105233
E9PVU9;E9PZ91;F6SV10;O89106	61272	54863.2	58048.7	48268.7	52197.6	52820.8	65303.2	42742.1
E9PVZ8;E9QAH1	129478	156971	156605	145292	156247	141897	149429	151665
E9PW03;Q9WTK3	132636	178750	157150	132128	229401	183420	211846	163469
E9PW20;Q9CY57;Q9CY57-2;Q9CY57-3;Q9CY57-4;Q9CY57-5	141164	156238	153765	149618	163707	141927	158715	169520
E9PWB2;E9Q4G7;H7BXB1;Q8BK63;Q8BK63-2	244721	228831	264311	250739	267751	279251	254314	286109
E9PWE8	3.3228e+06	3.51794e+06	3215464	3.44275e+06	3.22104e+06	3.50786e+06	3493851	3234237
E9PWG9;O35099	144548	148983	173460	153288	148747	138833	127201	140701
E9PWQ3	10090778	7732672	9729766	14786403	5.29711e+06	6689836	5306616	8447908
E9PWR7;F8VPT6;P97366	50523.7	41256.7	53225.8	64207.9	38729.6	35784	35987	41200.9
E9PWV3;F6Q8A4;F6RQA2;P18653;Q505N6	54788.9	42780.5	47878.8	51067.8	29819.9	37432.4	32369.5	39846.8
E9PWV7;Q923K4	8763.31	12709.6	7945.29	20213	3574.09	3181.23	1628.67	15678.6
E9PWX1;Q5U4C2;Q80VM5;Q9Z218	76145.1	90127.8	75355.6	84559.8	138348	129751	92829.1	147201
E9PX23;F8WHY8;Q8K4B0	153012	172795	143971	150348	146758	156289	144054	188118
E9PX70;Q60847;Q60847-2;Q60847-5	3.21117e+06	2.077e+06	2.57817e+06	4087827	1535942	1.882e+06	1.55616e+06	2212228
E9PX89;E9Q705;Q8CEI1	19139	15821.1	14076.8	5372.97	7311.89	4492.34	9410.98	12021.7
E9PX94;Q8K1A6	29149.1	24744.4	32881.6	32094	30237.9	32669.7	29054.1	33768.4
E9PXB0;E9QAC9;Q8K1N1	13910.9	24072.6	16051.8	5118.09	30423.6	25858.6	30823.6	5542.71
E9PXB7;Q8CFI0;Q8CFI0-3	117191	111580	123064	114607	385838	367309	410616	386160
E9PXB9;Q9CQ85;Z4YN86	127762	141244	138051	137335	123989	108323	101723	131380
E9PXF8;E9Q0D4;E9Q305	192538	198658	171283	246884	138331	187379	147943	179633
E9PXG9;Q8CCB4	158128	175139	166883	185485	178299	161660	173453	191468
E9PXK7;Q9Z210	52039.4	63631.7	56631.9	67155.2	71117.5	63529.6	53503.1	79090.9
E9PXX7;Q91W90	944983	970649	903650	940592	754385	703996	748402	796686
E9PY03	72472.5	79043.4	78273.4	68230.7	76206.8	74869.3	73713.5	81176.4
E9PY16	249353	250046	208109	157770	272562	288976	282286	173608
E9PY39	2.54191e+06	2301237	2.29132e+06	2.4083e+06	2325562	2.34241e+06	2.17966e+06	1.99612e+06
E9PY58;Q60649;Q8CCN6	35794	28289.8	37663.7	32836.1	34607.4	30324	30596	30434.4
E9PY90;H3BJS0;H3BKH2	84127.1	79875.4	95262	109067	103442	77890.4	77843.9	113949
E9PYB0	485530	508295	437135	638680	371866	518207	439957	523494
E9PYB4	1.59627e+06	670992	158578	2.1821e+06	872648	1.62241e+06	1.04106e+06	1.57003e+06
E9PYD1	71688.2	73466.9	70415.5	73447.2	65761.8	55609.4	61528.4	65088.3
E9PYD5;P10711	341669	353019	350382	376567	319542	319908	329447	349935
E9PYF4;E9PYI7;F6TFN2;F6VG99	37058.8	38312.1	36500.9	38359.5	23205.6	23220.7	23194.1	23652
E9PYG6	161041	141355	148432	191460	122245	124161	126261	173321
E9PYH0;E9QMK2;E9QMK3;G3XA35;Q62059;Q62059-2;Q62059-3;Q62059-4;Q8BS97	222096	210686	181123	249603	136979	178008	131092	132377
E9PYJ7;Q6ZPQ6;Q6ZPQ6-2	138636	129378	129396	137623	175333	172655	153667	206645
E9PYK0;E9Q8P6;Q8VCW4;Q8VCW4-2	53791.5	46165.4	49559.1	35712.8	36740.3	40120.8	40356.9	39103.7
E9PYK3	28905.1	27434.8	30938.6	40105.6	47855.2	56281.4	54687.1	78188.9
E9PYN1;Q8R5M8;Q8R5M8-2;Q8R5M8-3;Q8R5M8-4	276124	324576	330539	298838	530466	488400	439616	467776
E9PYT0;P97393	187084	137262	162360	162294	104823	113974	91529.6	104650
E9PYX7;E9Q852;E9Q9C3;Q9QZQ1;Q9QZQ1-2	137435	96774.3	140616	155018	97175.5	101958	75630.7	109599
E9PZ00;Q8BFQ1	3972443	5162668	4.35285e+06	3.51462e+06	5.33818e+06	3.96528e+06	4258214	3.44182e+06
E9PZ16	4615298	5.19598e+06	4.81985e+06	6249219	3.79997e+06	4.8901e+06	3.80012e+06	5033692
E9PZ21;Q91W59;Q91W59-2;Q91W59-3	220788	370600	319763	234179	669746	483659	444600	631853
E9PZ41;E9Q3T8;Q3U0M1;Q3U0M1-2;Q3U0M1-4;Q3U0M1-5	56465.9	66575.8	59052.7	81092.7	54447.5	51129.3	53696.8	75098.5
E9PZD8;Q61147	33227.5	32639.1	28704.8	33371.3	24636.6	23674.3	32267	22522.6
E9PZJ6;Q6P2L7;Q6P2L7-2;Q6P2L7-3	142664	91382.7	122607	116524	143267	127728	130266	101705
E9PZP8	42818.2	38765.1	33452.1	46028.2	39861.7	50792.3	53386.4	43471
E9PZS8;Q61387	96645.8	135666	125052	138315	89280.8	87551	93831.4	126134
E9PZW0;E9Q557	1.40704	19980	2051.73	1	1	1	3371.77	1307.5
E9Q027;Q8C5L3;Q8C5L3-2;Q8C5L3-3	53939.6	30566.7	44668.2	55525.3	63098.9	51498.2	64487.1	38760.4
E9Q035	125133	143296	122207	91634	237808	199474	251149	122437
E9Q0A3;Q68FM7	55558.7	47379.1	52463.9	59431.1	77334.6	67120	61085.3	80469.4
E9Q0J5;Q9QXL2	918712	871588	946054	980289	1.038e+06	892639	981193	1.04152e+06
E9Q0N0;Q9Z0R4	219607	212605	228417	203545	185477	187215	209128	185448
E9Q0T0;F6SPQ1;G5E8W7;O35448	36338.3	35448.8	33923.6	18265.3	49675.1	46694.4	48180.7	33255
E9Q0W6;E9Q4K0;Q8BL65;Q8BL65-2;Q8BL65-3;Q8BL65-4;Q8BL65-5	143259	118749	128167	156926	98394.4	114905	96289	118464
E9Q137	144983	143512	148235	143801	197023	164299	177448	156815
E9Q156;Q9EP82	47750.6	29049.5	40663.3	34001.2	40482.9	36321.1	44849.8	38326.2
E9Q166	338271	272898	334931	295827	332547	279940	255528	221523
E9Q179;Q8C5Q4	178354	213488	230969	158165	224790	192923	203423	187386
E9Q1G8	1.76756e+06	1.65279e+06	1768721	1.90924e+06	1.56623e+06	1.54817e+06	1.48625e+06	1547942
E9Q1K3	154087	141016	126439	262175	109713	97191.2	107657	202960
E9Q1L2;E9QA66;Q6PFE1	234.081	989.464	1	1.93178	3685.4	1893.87	1843.01	565.53
E9Q1S3;Q01405	720218	783552	836306	932332	659094	602032	609414	850284
E9Q1U6;Q6PEE2;Q6PEE2-2	284694	287274	316477	307463	354420	262794	293623	357378
E9Q1V3;O35435	51589.9	42975.7	50008.9	49788.3	35469.1	37808.2	35481.9	48203.9
E9Q1V9	37833.3	9272.77	25632.6	366.372	45643.3	78727.4	85037	10110.3
E9Q1W0	453711	510126	497589	478838	672280	624383	647224	651041
E9Q1W3	42285.3	54857.6	321891	89369.4	3445.86	284349	132673	595309
E9Q2E4	217746	188747	210488	331730	85185.7	158807	158132	237735
E9Q2Q6;F6ZBY9;Q5SQA2;Q5SQA3;Q5SQA4;Q62440;Q62440-2;Q62440-3;Q62441	106930	95907	80826.9	80634.1	103595	86819.2	79575	101703
E9Q2W8;Q9D920	178402	215308	198690	220518	180975	163322	177970	186118
E9Q3A0;Q80WG7	343297	409666	413539	316509	556817	428869	537200	489200
E9Q3A7	223287	245256	204686	223833	374996	436639	335852	378878
E9Q3C1	30796.5	25598.4	32125.5	35595.8	27967.1	30241	26701.6	30560
E9Q3G8	34926	40882.9	36851	33679.6	33290.9	36836.2	45080	35382
E9Q3M3;O08788	691517	1.21906e+06	742732	1.57408e+06	880993	1.2977e+06	1.233e+06	1.71482e+06
E9Q3N1;Q09143	131867	140653	124353	73169.4	170961	143309	160351	97076.6
E9Q3Q6;E9Q4G8;Q61490	1.13501e+06	963592	1.03745e+06	1.19164e+06	944395	1.0986e+06	843959	995266
E9Q3T0	1.59015e+06	2.24701e+06	1.72315e+06	2.1815e+06	1.75888e+06	1.50184e+06	1.64916e+06	2.25026e+06
E9Q3U1;P62257	95910.3	101763	99147.6	108959	91939.3	89128.8	95702.9	93339.7
E9Q3X0	655695	541962	705352	967396	1202304	1.06584e+06	1.01256e+06	1.47252e+06
E9Q3X4;P59438	61096.5	31900.2	65168.4	84358.2	51717.8	53223.1	49262.4	66761
E9Q411	76666.5	79568.7	87874.8	93420.6	82251.7	77427	74400	95269.1
E9Q448	468918	334648	336397	345718	245390	244463	199937	208302
E9Q496;Q9CQ56	81469.3	78719.1	79585.1	88329.3	91441.8	73571.7	74037.3	80639.3
E9Q4D5;Q8VEL9	89997.6	119722	111785	117596	80274.2	68205.9	68549.8	82138.5
E9Q4K2;F6VT60;Q3V384	52060.4	96137.5	56808.1	64306.2	51748.9	49485.1	65171.3	64267
E9Q4M2;P54310;P54310-2	104906	109617	93530.3	233041	34981.7	51908.6	50636.5	98165.7
E9Q4M4;Q91VN4	141559	161420	167064	149071	190499	174926	197206	165697
E9Q4M8;Q71KT5	83057.1	99794.1	102699	100264	147343	112390	126794	149850
E9Q4T1;Q8BRH3;Q8BRH3-2	72039.6	84643	85821.7	139991	52183.2	64624.6	53688.4	110576
E9Q4U7;O70566;Q6W4W7	82019.6	103908	99674.4	82842.6	147568	117595	132824	118587
E9Q4V9;Q8BH74	57461.1	56332	61936.8	52769.6	67145.7	60387	57104.4	56167.5
E9Q4Z6;Q8C008	65654.3	78927.7	77771.5	65510.1	77507.3	65414.8	74625.2	80619.8
E9Q512	165557	165419	235678	154391	145960	215676	172206	267289
E9Q580;E9QNH6;P46735;P46735-2;Q7TQD7	307539	307178	292006	390561	294861	315204	274881	347666
E9Q586	75660	73752.8	67666.4	108709	29622.3	40388.8	25895.2	76709.2
E9Q5B2;G5E8X1;Q9DCS2	162633	169982	186831	159813	131470	157573	142329	174226
E9Q5D6;P69566;P69566-2	34607.9	36839.7	30768.7	39046	37872.1	37362.3	36692.6	31132.1
E9Q5D9;F8WH23;Q61581	16506.9	19858.2	16114.7	18073.2	10718.8	11160	11977.3	10430.9
E9Q5R7	43953.8	80265.6	40320.6	46920.4	36565.9	48371.5	36165.3	42746.4
E9Q616	20002418	17385116	17893568	18833492	15557269	17002680	13252699	14520211
E9Q634	121040	134530	153210	185114	193481	212351	636794	235697
E9Q642;Q8BN58;Q8BN58-2;Q8BN58-3	23082.6	7628.94	19779.1	6759.37	53153.7	62524.1	59718.4	87655.2
E9Q6A6;Q8C6K9	307041	209157	286148	367187	121170	61280.4	34189.2	157678
E9Q6B6;E9Q6E0;J3QNR6;K3W4S4;Q9ESN9;Q9ESN9-2;Q9ESN9-3;Q9ESN9-4;Q9ESN9-5;Q9ESN9-6	98828.6	84648.3	98037.1	107722	75270.7	78830.3	89182.4	115588
E9Q6E5;F6RDI8;Q3UIX4	40308	50378.5	37551.4	29182	50597.7	40680.5	45794.4	31055.6
E9Q6I2;Q61730;Q61730-2;Q61730-3	96450.8	61183.3	92755.9	113031	79939.1	81974.2	77867	108151
E9Q6I9;Q4FJU9	15868.6	12031.6	14199.9	18128.2	9103.84	15291.4	11570.4	13671
E9Q6J5;E9Q6J5-2;E9Q6J5-3;Q5SQY2	58974.3	66762.9	64527.6	58541.7	47427.3	54653	49022.3	36602.1
E9Q6M7;Q3TTW5;Q80U78;Q80U78-2;Q80U78-3	28616.1	28569.9	32676.3	27846.5	38081.9	27099.4	30050.7	30880.5
E9Q6R7	1121077	1.03908e+06	991558	1.27829e+06	751595	972714	814900	890294
E9Q6U4;Q3UWL8	325494	332790	303212	329662	320995	286716	287936	236048
E9Q704;F8VQA4;P97467	25671.7	27001.2	19357.3	6316.35	52276.7	48223.9	46863	14160.4
E9Q774;E9Q777	11357.6	11050.2	8990.94	11856.6	9226.62	8880	5980.84	17209.8
E9Q798	1.04399e+06	911498	989386	833027	1.21923e+06	1.2339e+06	1.24134e+06	835135
E9Q7A5;E9Q8R5;Q99JY4	8296.49	10533.6	9898.28	12123.8	6577.41	6951.94	3126.17	12818.4
E9Q7C9;Q5UE59;Q7TNF4;Q8CD76	561638	572085	532348	515108	708208	642302	687793	581463
E9Q7G0	188824	170043	187632	187651	171412	171688	155602	167893
E9Q7K1;Q564G0;Q64520	321296	328993	296251	197409	333286	311677	361300	243710
E9Q7Q3	1.17714e+06	995830	1.22933e+06	1129318	797252	1.08041e+06	789791	1222519
E9Q7T7	33633.2	22761.7	32376	38797.5	21214.4	29951.5	20242.4	20194.8
E9Q800	140444	169114	177952	139458	157542	148708	191646	193443
E9Q827;P56212;P56212-2	217333	256455	240715	245494	247552	259636	261236	159201
E9Q828;F7AAP4;Q6Q477;Q6Q477-2	611153	449707	567860	611665	377672	406098	325687	413211
E9Q855;O35609;Q3UXS0	120837	145249	139270	130285	136186	135169	138065	155748
E9Q8I0;P06909	1.22731e+06	1.06136e+06	995868	1.39387e+06	685828	675322	713046	1.03766e+06
E9Q8I9;E9Q8I9-2	31349.8	36476.2	38817.9	20872.6	74410.2	67157.3	68759	43476.3
E9Q8N5;Q08EB5;Q08EB6;Q8BRT1	362411	355543	413177	445464	335084	347573	322075	388513
E9Q8N8	38158.3	51927.7	76836.9	55826.6	31025.5	31626.7	34791.7	60962.6
E9Q8S8;Q3TRM8	33147.2	24732.6	25748.9	50503.5	12814.2	24821.3	15851	31147.3
E9Q8X9;Q80YS6	26144.8	30113.2	23912.6	36875.2	13285.9	14169.8	11859.2	22062.7
E9Q8Z6;E9Q8Z8;G3X9V2;P30999	729525	713822	668741	826065	554558	640720	497295	647621
E9Q903	69497.5	77421.2	73203.5	84823.3	59637.5	72639.1	72221.6	72347.1
E9Q912	1.08933e+06	991740	1.08928e+06	1.74589e+06	839835	878414	799482	1441417
E9Q933;Q8BK08	132756	166039	121122	136013	141361	132683	136126	147130
E9Q969	212826	212052	217110	171973	297870	251937	280462	202996
E9Q9C5;P63082	446307	661932	683691	678182	890489	1.00402e+06	898060	1.21457e+06
E9Q9C7	165574	195326	150290	151746	167159	209566	182031	121413
E9Q9J4;Q6ZQB6;Q6ZQB6-2;Q6ZQB6-3	105081	93261.4	99537.5	100944	84151.3	79377.6	78608	92651.1
E9Q9L3;Q8R4U7	41429.2	45436.4	36857.4	28951.9	26758.4	17031.3	25391.5	22367.5
E9Q9M1;G3X9J6;Q3V1L4	126544	96578.8	116804	129272	93581.3	105833	104996	107579
E9QA16;Q8VCQ8	406875	427296	360049	352298	221306	241009	230372	239363
E9QA46;Q9QXY9	258212	332612	322957	332788	445444	378944	421637	379949
E9QAC6	64540	63323.4	64133.4	54304.3	75314.8	60918.7	69586.9	59387.7
E9QAD4;Q7TQK5	64060.8	54496	69379.3	80315	70758.1	59364.4	69188.9	73235.1
E9QAE3	11665.9	17337.3	12895	27122.3	8345.56	7329.77	5129.83	23593.2
E9QAF9;Q0VGY8	19235.7	25129.6	24015.4	29581.7	22668.3	22380.1	18747.9	37983.1
E9QAJ9;Q3UIA2;Q3UIA2-2;Q3UIA2-3;Q3UIA2-4	138736	132140	140940	131754	187835	170110	190885	166792
E9QAQ3;Q6ZQ82	36849.6	30485.4	39720	38292.5	77466.2	66040.3	69129.4	94307.5
E9QAQ5;Q9WV60	595197	668359	531977	681474	664985	583006	621592	739299
E9QAS4;E9QAS5;Q6PDQ2	553131	295327	494906	277411	461250	501336	613330	323075
E9QAS7;Q7TNC9	36974	31191.2	32234.1	36725.3	25207.3	38377.4	26360.9	27509
E9QAT4;E9QAT4-2	149909	139458	160896	156277	118606	106427	117094	149695
E9QB01	197258	211661	228227	191751	246613	233092	229575	240148
E9QB02	654385	870272	834931	792102	858565	659194	793986	996090
E9QJR0	208460	175367	234231	251083	162275	171693	139114	156260
E9QJS0;G5E8U5;G5E8U8;Q80ZK0	15404.2	21124.6	14363.7	8421.18	15936.7	18092.3	21431.9	10377.5
E9QJT5;P56376	485047	452961	442464	425067	409252	428337	420959	370408
E9QJW0;Q91VS7	439220	357083	402669	566869	260784	305292	266547	306444
E9QJW9;P21845	531230	403135	469497	605171	188241	186488	184575	212372
E9QJX9;Q9QXJ2;Q9WVL2	74719.6	69086.9	90314.9	111163	124749	111060	130637	171239
E9QK48	944717	833034	787257	963214	712017	712920	664606	774762
E9QK82	218579328	235938032	227634976	164196000	137241264	78082368	155829152	93087800
E9QKB2;Q9JKS5	253221	387192	308233	242447	279594	233138	298385	242841
E9QKC6;Q3UHH4;Q9ESN6	377179	440682	418833	438970	443690	391472	412248	476379
E9QKI4;E9QKI5;Q9D1F4	183268	193046	183827	221847	140670	125831	144113	171869
E9QKR0;P62880	3.06132e+06	3419563	2.9415e+06	2893686	3.23995e+06	3.74061e+06	3.47461e+06	2870557
E9QKZ2;Q91YE6	140028	143561	127968	140843	126374	139232	134226	128116
E9QL80;Q91YX5	60433.4	22098.7	9314.72	32125.8	47504.9	41778.4	40987.4	38947.2
E9QLA5	373614	396271	401814	454016	260800	278270	268609	337576
E9QM38	1168172	1.36354e+06	1.30683e+06	1.30909e+06	998241	976223	1.02193e+06	1.01289e+06
E9QM77;O70305	319682	411718	382019	332322	345016	283073	377107	351526
E9QMB7;Q8CES0	82732.9	96051	84168.1	93771.1	87928.3	91316	104053	93911.4
E9QMH7;Q9DBZ1	46151.2	45322.5	43336.1	69405.3	34371.2	31589.5	30412.9	37704.3
E9QMI7;E9QMJ1;E9QN63;H3BJY2;H3BKD4;H3BKE6;H3BL41;Q9QWY8;Q9QWY8-2;Q9QWY8-3;Q9QWY8-4	178604	190382	184500	222266	205518	180682	188473	240380
E9QMK9;Q8BH86;Q8BH86-2	127868	89652	112514	113507	108568	126480	119408	125737
E9QMP6;F6ZS70;Q05512;Q3T9A3	207764	182026	209235	263528	185631	197439	166582	213503
E9QMY1;O54901;Q80VX2	429586	450844	449427	504670	422770	464061	418303	495188
E9QN12;E9QPE2;P05622	667196	931403	686336	642910	595747	546478	466720	611203
E9QN14;F8VPQ4;Q812A2	38546.5	54233.2	47279.4	37010.6	81103.7	72390.5	83620.8	46285.3
E9QN31;Q922K7	47831.2	36438.6	55313.5	42318.8	51999.7	44470.8	32724.4	51291.2
E9QN44;Q8CIM3	70249.4	65769.5	36234	57832.2	29322.5	38554.2	24071.3	77229.6
E9QN59;Q3TQZ7;Q80W82;Q8C9D4	258492	252038	240758	303408	260062	243106	235135	259555
E9QN70;P02469	3.45711e+06	4.04643e+06	3484381	5007721	3365108	4.57392e+06	3341107	4486537
E9QN99	501636	417539	457049	521367	394864	358067	329603	412066
E9QND8;Q6PA06;Q6PA06-2	109081	102601	123678	159184	123019	105632	106894	186598
E9QNF7;Q9CPW0	85891.8	84852.8	87775.9	106755	82246.2	98027.4	75647.5	97847
E9QNL5	267564	263320	200182	372177	116433	155565	128112	237483
E9QNN1	565815	701491	722150	764145	795839	695350	684057	939597
E9QNP0	9181332	7.70009e+06	11128648	13193241	10532626	13663598	11220265	10199248
E9QNW4;Q8CD54	17623.4	8158.05	5.95135e+06	19430	2.06614e+06	18316.2	86734.8	12681.1
E9QNY8;Q9JLC8;Q9JLC8-3	305005	419811	374187	438261	343155	432247	429633	402053
E9QPD7;G5E8R3	1.41822e+06	1.69515e+06	1.45929e+06	1.86856e+06	1187604	1.10932e+06	1.15748e+06	1.38261e+06
E9QPI5;Q6A026	35722.4	31073.5	34952.9	59129.3	24926.1	26933.9	22510.4	41932.4
E9QPU1;Q8CIZ8	221739	191839	180863	146087	90997.4	123765	76337.7	101683
E9QPX1;P39061;P39061-1;P39061-2	1.78585e+06	2.03419e+06	1.69233e+06	1.89835e+06	1.22157e+06	1.27781e+06	1.09864e+06	1.17217e+06
E9QPX3;Q9CXZ1	382215	337529	406092	390813	426065	328468	320996	370615
E9QQ10;Q70FJ1;Q70FJ1-2;Q70FJ1-3	14611.5	5163.26	16031.3	24418.9	20025.7	13037.5	9847.39	20716.4
E9QQ38;F8WHP5;F8WIJ5	61894.6	47346.1	53848.9	50376.9	79325	79518.4	66284.9	64123.8
E9QQ57	36085496	34367060	26434556	54458728	21533880	30771086	23806528	32479182
F2Z3X6;Q3TRL2;Q9Z2A0	119046	103868	101528	101824	116798	118293	112996	101251
F2Z4B3;O35207	1432.07	3438.66	2483.23	1428.74	6528.72	5238.13	7452.21	1736.61
F6QC57;Q5U430;Q5U430-3	254900	341503	274347	349685	205483	287425	240096	351961
F6QL70;P47915;Q5M8M8	722475	792230	899782	736113	1.29412e+06	1.02104e+06	1.42894e+06	1.0874e+06
F6R6P2;O70258;O70258-2	489394	427673	451584	578104	410558	502263	389585	428346
F6RGN9;F6T2Z7	894.468	596.372	1	8463.44	3.97413	1	1.56306	16921.2
F6RJ39;Q9JIX8;Q9JIX8-4	146101	143231	130715	175194	147827	122990	138243	187668
F6RJV6;Q9JJK2	259935	212508	232258	285712	261259	264630	275637	300739
F6RK81;Q9CQE7;Q9CQE7-2	37456.7	33084.4	41215.2	21931.7	43227.2	39671.3	41610.4	41200.6
F6RN19;Q8CIV2;Q8CIV2-2	23372.1	18951.7	23569.2	16143.4	32019.6	20538.4	23087.5	19313.1
F6RPJ9	316626	279576	277109	287784	285516	300845	276428	290850
F6RSU6;P52800	142970	22055.5	171947	18472.4	59659.8	103399	92376	4021.27
F6RT43;M0QWK1;Q91ZP6;Q91ZP6-2	70216.6	102231	81030.9	71031.7	103717	89951.7	99390.6	105325
F6SFF5;Q8K1Z0	141743	165182	170479	149767	121175	156090	148479	122619
F6SMY7;F6T4V9;Q7TPH6;Q7TPH6-2	2906.07	2123.51	2626.98	1.37269	4708.5	3679.96	4335.86	1172.27
F6SQH7;Q91VA6	112491	119651	116827	106238	110589	107962	107313	109522
F6SZ47;P28028	68189	67408.6	63044.8	74952.3	73005.4	75282.1	79613.5	75126.2
F6TZU3;Q8CA72	198069	119055	184045	194955	174633	163098	159081	162477
F6V6T4;Q9R0Q3	795865	791752	949094	841030	1.07817e+06	930859	990119	973020
F6WHE1;Q8BH48;Q8BH48-2	52264	65419.1	54448	73636.4	36540.9	39384.2	37747.7	53530.5
F6WMJ3;Q8K4I3	302396	303051	293307	327977	239277	224765	234552	271483
F6WR04;O70370	120279	98037.1	113058	119926	50109.3	77998	60910.7	70774.6
F6X4N5;Q8BVI5	82518.1	99378	83013.2	82869.1	106613	97995.9	102645	95815.1
F6X7Z3;P70166;Q059Z2	13945.3	44803.5	34020.8	47900.8	22323.3	18100.5	23744.5	56885.2
F6XC25;Q8BRN9	148562	155583	138699	204438	117440	126229	127911	162190
F6XKX9;Q61805	97120.4	54808.2	66343	80148	38289	44682.1	33292.7	49980.1
F6XS92;Q6P3D8;Q7TQ62;Q7TQ62-2	26332.7	33403.9	28867.9	25283.3	29578.5	29219.1	24612.5	25526.7
F6XXP5;Q9CY28;Q9CY28-2	19416.4	19896.2	22726.1	30442.5	16818.9	16508	12528.1	43615.2
F6ZDS4;Q7M739	187842	186276	173589	154304	233598	211272	223310	170655
F6ZFC5;Q9CXJ4	33775.9	33350.2	36343.8	36383.6	35756.6	31237.9	28604	32663.9
F6ZFT1;F8WJ64;Q9CR21	513331	503953	611274	611759	563560	487662	520247	392621
F6ZFU0	95575.1	97306.3	98393.3	107631	66820.6	75825.4	65717.7	72085.5
F6ZGI7;Q9Z224	132520	149233	122647	147892	82107.6	67114.4	68362.8	106875
F6ZHD8;Q9D6Y9	266122	257686	253157	344959	225715	211328	261077	309268
F6ZIA4;P04370-7	1.2038e+06	1.02365e+06	682634	1402901	687249	1.04471e+06	875327	903926
F7AFM3;Q80W22	89414.3	67527.5	76141.3	87266.1	57036.1	49761.9	53173.8	72795
F7BE84	12992.8	8793.89	13864	11457.2	22256.4	20999.5	21512	12666.4
F7BWT7	200804	194625	219440	312410	182719	252706	200197	255059
F7C846;P47802	295341	335526	312236	336846	306966	291598	315746	352278
F7CBP1;G3XA17	498711	474441	539926	506685	575508	496491	569639	644651
F7CVJ5	5.48964e+06	6.15199e+06	4.95478e+06	8454342	4.41392e+06	6.37463e+06	5.17996e+06	6181212
F7D1I5;G3UXY6;Q78HU7	123938	124473	110809	144225	66937.2	110147	109125	107929
F7DBB3	1.01492e+06	934262	873085	1.60684e+06	747271	1.15932e+06	776658	1.16431e+06
F8VPK0	64733.1	72618.8	61291.1	58030.6	79465.9	67046.1	74431.9	57642.7
F8VPK6;Q811B1	562611	328597	478582	448013	644467	476487	431627	466539
F8VPM7;Q99MI1;Q99MI1-2;V9GWT6;V9GXF0;V9GXH3;V9GXP8	104303	100695	101594	126007	82171.8	91563.1	88169.3	109800
F8VPN4	642111	735056	751380	653726	503661	556106	523755	619383
F8VPP8	53066.5	54061.7	51473.9	61228.3	56128	51775.5	46182.6	55246.9
F8VPQ1;Q8CIQ7	44589.6	49522.1	46052.7	52890.9	42241.1	50750	43610.8	50681.1
F8VPU2	113337	100406	118583	120655	91332.4	85394.5	92760.3	110144
F8VPX1;Q6A4J8	235441	250526	259595	290595	283476	247762	271283	333413
F8VQ05	151931	177836	160714	184969	215455	216933	215960	238388
F8VQ28;Q8VI36;Q8VI36-2	974174	850966	854355	1030537	713886	888326	686369	789437
F8VQ95;Q6Y685;Q6Y685-2	163495	146418	139083	169464	109177	136429	115622	129790
F8VQC1	207445	193836	302521	320447	247329	277512	243394	396706
F8VQE9;Q8VHH5	218998	218985	219967	255845	253353	227508	220896	255939
F8VQJ3	4.21566e+06	5240176	4.13507e+06	6.65542e+06	3.87184e+06	4838352	3.71925e+06	4962742
F8VQN6;Q8R4H2	142872	113023	132725	159011	122241	120475	111433	108710
F8WGD9;Q9D1E8	148804	164010	154451	150884	125181	145030	127948	127684
F8WGE3;Q8K442	45567.4	56063.1	54325.8	50882.7	61032.1	46599.3	56517.8	54927.9
F8WGT1;Q68FL4	1.13547e+06	1.09916e+06	1.07801e+06	1141036	846303	820857	793490	900188
F8WGT6;Q02111	15967.7	7903.56	11854.9	18787.4	41329.6	49250.2	52457.4	49870.9
F8WGW3;Q497V5	3264.3	166.596	614.907	900.647	4089.66	665.985	675.347	951.319
F8WHL1;Q5IRJ6;Q5IRJ6-2	129764	147908	126817	108020	180925	161461	173917	139126
F8WHP8;P56135	4.04536e+06	4.64504e+06	4420125	4.3373e+06	4.06679e+06	3821400	3692051	4324656
F8WHT3	37217.2	57808.9	57418	46987.8	45618.2	43929.8	50549.3	51629.8
F8WHU5;Q4VA53;Q4VA53-3	133128	123354	137050	148023	97847.3	105403	94515.3	129438
F8WHU9;Q62384	89283.2	83696.4	84648.6	100386	73379.5	72809	74052.9	86918.8
F8WHW3;Q3TWL2	130582	123394	131817	111222	211358	180192	172974	145411
F8WHW6;O70161;O70161-3	124506	127978	123668	121671	129826	143973	147983	129155
F8WI14;Q61508	96201.5	63987.1	84723.3	92815.2	58779	69363.5	55713.1	57508.1
F8WI30	59036.5	57853.7	53823.1	63459.7	52812.6	50112.4	46073	57700.4
F8WI90;P05480	73898.2	62284.2	87298.4	96102.1	76152.8	82294	71477.8	82701.5
F8WIE1;Q91W89	172959	171848	186134	204806	192641	160811	181976	227308
F8WIE5	76777.4	91259.8	66119.8	107109	67515.4	53867.7	48749.3	112798
F8WIJ0;Q9JIS8	162019	164839	170491	170538	129325	132114	119986	145449
F8WIK0;Q8WTY4	201764	190821	207872	153698	211711	195010	238012	161451
F8WIP8;P10923	67275.6	62702.2	76669.9	110654	21141	150423	66652.3	77976.5
F8WIR1	95572.5	9060.65	64671.2	5385.29	109065	191453	241136	32008.5
F8WIS9	27789.5	34937.7	56989.6	28857.4	627102	507206	564895	575245
F8WIT2	93999.6	72053	85374.6	89266.8	84940.5	72827.4	70712.3	82606.2
F8WIU1;Q9D1K7	220830	188528	171383	206449	309163	315736	315197	303653
F8WIZ7;Q8BXR9;Q8BXR9-2;V9GXX3	108337	109642	117143	137741	102889	96849.8	94691.9	114399
F8WJ43;P46662;P46662-2	113641	128617	84145.4	149924	101639	115488	79535.3	91051.9
F8WJA5;Q61474	28764.7	37906.6	51178.7	101531	16487.3	9359.33	5377.32	69501.6
F8WJD4;Q80X82	48141.1	50178	45583.8	52912.7	48688.3	39891.4	39742	49080
F8WJG3;P62996	585924	700217	645832	603943	665434	589280	740960	731013
F8WJI3;Q8R3Q6	55336.1	58103.1	44641.1	55390.2	46836.8	41601.3	35616	48561.6
F8WJK8;Q99L47	1.79924e+06	1812280	1.7468e+06	1934831	1.78984e+06	1.54533e+06	1.64297e+06	1.55852e+06
G3UVU2;Q62203	88364.9	84917.3	87381.1	75227.7	117762	94773.7	98870.2	90960.2
G3UW82	383401	435132	1.13568e+06	481146	154182	1.63957e+06	709355	2.15375e+06
G3UW85;P84089	316025	431642	292370	319456	317673	306832	331152	243601
G3UWC2;Q9CZR2	148478	135213	135661	152706	87895.8	95998.8	73417.8	84752.6
G3UWH9;Q8R1U1	105181	94202.3	122394	81413.3	143229	110044	146914	138034
G3UWI9;G3UWX9;G3UZ60;Q9Z172	582956	544545	541043	490591	584122	531245	554072	433176
G3UWJ5	1.82962e+06	1.87394e+06	2.09586e+06	1.90607e+06	2.21174e+06	1.76495e+06	2.01938e+06	1.65406e+06
G3UWR2;G3UYG6;Q6Y7W8	35223.8	34858.4	36154.1	35400.7	24932.9	23740.9	13539.7	27164.2
G3UWS4;H3BKU1;H3BLQ0;Q3TTF6;Q7TNP2	145133	141861	120013	177481	118240	136972	69478	187051
G3UWV4;G3UXM5;Q69Z98;Q69Z98-2;Q69Z98-3;Q69Z98-4	60569.4	55657.2	60764.9	65442	76799.4	66118.4	69163	79235.5
G3UX23;G3UYD5;Q3UW64;Q91WG8	114749	104305	115454	131405	95626.4	85783.6	84977.9	122263
G3UXA6;G8JL74	169985	158498	187294	211961	328756	308698	288506	353438
G3UXL2;Q9D7G0	1.08872e+06	1.1095e+06	1.07809e+06	1.31522e+06	956447	1.03311e+06	951816	1.0681e+06
G3UXT9;J3QSN2;Q5BKP2	67541.1	46493.1	70536.7	58992.9	61017.1	48382.3	50229.7	59696.5
G3UXW9;Q3MIA8;Q99LD4	555798	505046	541609	550234	529594	544984	512224	562622
G3UXZ5;P97371	670583	599226	717789	791991	557981	609588	614569	596493
G3UY39;P19426;P19426-2	35601	37784.7	24243.8	29895.9	35422.9	35984.5	34597.5	35221.8
G3UYD0;Q3UHU8;Q9ESZ8;Q9ESZ8-2;Q9ESZ8-3;Q9ESZ8-4;Q9ESZ8-5;Q9ESZ8-6	156354	172085	171558	185781	150107	140744	149116	178097
G3UYF9;Q03958	184004	201076	175078	190174	193594	168126	174890	138210
G3UYV7;P62858	3456428	4.44974e+06	4048616	3873541	4250042	3.6556e+06	3.5287e+06	4.57918e+06
G3UZ04;G3XA69;Q80TA6	36806.6	24033.3	36072.8	37042.1	26076.9	22233.8	25468.8	22929.7
G3UZE9	86060.3	89720.5	101012	74635.4	66110.6	52651.2	64144.4	46431.7
G3UZM4;Q8BLQ9;Q8BLQ9-2;Q8BLQ9-3	40928.2	40578.5	38238.2	57069.9	64271.9	92513.7	72553.3	90856.4
G3UZY2;P97493	234325	263836	240178	192293	190608	150303	171389	193235
G3X8P9;O54754	49103.1	53081.2	25154.1	51208.8	49300.6	48161.1	64532	84724.1
G3X8Q5;G3X9T8	2.24503e+06	1.9829e+06	1.90256e+06	2344499	1.18577e+06	1.20796e+06	1.10356e+06	1.48422e+06
G3X8R0	1.0911e+06	1.13052e+06	1.11681e+06	1166933	1.37248e+06	1.28411e+06	1.40283e+06	1.25483e+06
G3X8R2;Q80VJ2	31105.7	25934.2	25183.1	25640.3	32421.1	35962.4	33378	18274.7
G3X8R5;Q3UA37	42406.3	45458	39581.5	36803.3	52342	51602.5	55585.9	43490.5
G3X8T3;P16675	282033	268698	290273	251381	281436	276861	274573	247467
G3X8T9	2446494	1.21134e+06	2.01956e+06	2.00104e+06	1.6411e+06	1.81584e+06	1.62875e+06	2.04605e+06
G3X8U3	264976	237028	269353	323989	203346	210251	209001	237715
G3X8X7;Q920Q4	150225	143947	164279	176451	175205	159733	160694	178742
G3X8Y3	312142	311266	322731	302781	410201	314633	345113	380451
G3X914;Q9D5V5	138914	107238	129472	144809	138524	137060	121284	132048
G3X915;Q9D7V2	27930.3	27052.4	33943.4	27305.2	30096.5	25264.9	28232	27341
G3X920;Q9DBR3	128807	137563	130091	130244	147172	130451	150356	148934
G3X924;Q91VC4	129985	81349.1	93723.4	101484	62530.1	61554.3	54571.2	66236.8
G3X928	281191	294055	296072	279012	303089	282665	300803	281928
G3X932;H7BX46;P59281;P59281-2	5001.03	6653.66	5472.22	9182.16	5326.88	4904.04	4808.69	12214
G3X937;Q921R8	75288.2	86291.3	99039.5	134007	64841.4	64044.5	47714.9	109896
G3X956;Q920B9	236947	244288	256789	322417	231425	274186	224691	318028
G3X977;Q61703	162787	144529	161657	209673	111505	139186	113076	149224
G3X9A7;Q8BLJ3	80903.4	83816.8	77353.9	74597.6	191193	191849	206299	151357
G3X9G2;Q5SXG1;Q5SXG3;Q9JM52;Q9JM52-2;Q9JM52-3	53541.6	64310.8	60079.5	61291.9	41403.4	54207.3	48121.6	60339
G3X9G9	11493.9	14895.4	6003.02	1	16752.7	24192.4	35665.8	23931.8
G3X9H5;P42859	54120.5	66228.5	56543	85517.4	58594.7	51799.5	51911.6	91195.6
G3X9H7;Q8R1S4;Q8R1S4-2	25126.2	25014.7	27999.7	25928.3	38961.6	36017.3	32818	40445.9
G3X9I1;G5E911;Q91VU0	216348	249050	218048	202742	280093	242283	267383	240748
G3X9K3	80896.8	82168.5	82772.2	87910.5	113758	84731	107935	106700
G3X9K4;Q8R3Q2	35262.4	40662.3	30374.4	40159.5	25344.1	32143.8	33615	35325
G3X9M0;Q9ER88	167145	157095	158334	174652	161634	143521	141869	156889
G3X9Q0;Q9JKP5	607430	792026	721706	869791	654447	599300	607197	759080
G3X9Q1	962010	1.15522e+06	944763	1.04189e+06	872477	887802	777448	839094
G3X9Q2;Q61016	137001	164594	169353	186771	142942	139889	140516	109021
G3X9W0;G5E8G0	2.51578e+06	2601387	2718705	2574582	3.14872e+06	2.7371e+06	2611885	3.05555e+06
G3X9X1	37456.2	54589.7	36620.5	52635.3	52794.3	53453.7	54895.6	62299.9
G3X9Y5	287649	308647	307681	361311	254413	249890	244386	370944
G5E814;Q9D8B4	214830	270443	256917	258223	207899	184508	183560	207620
G5E829	783650	848695	875627	1.1351e+06	639772	597445	591109	896227
G5E833;Q9ER64	97218.8	84797	95965.5	144523	99732.8	93216.8	65709.2	138393
G5E846	7631334	8935334	7.27469e+06	8461714	11245876	11946355	12222472	12792337
G5E850;P56395	911679	953962	815200	983250	947348	937274	859673	795991
G5E866	568402	623805	620896	788229	548519	558679	543071	648978
G5E884	756826	652218	681003	862945	533539	560262	539025	615369
G5E895	132702	107913	118986	113240	83662.7	99079.3	90135.7	95119
G5E897	202447	178086	206605	227209	235167	205072	211369	269897
G5E8A7	27502.5	30225.9	26704.4	29539.5	30325.3	23335.9	31438.6	28546.4
G5E8B1;Q64512	970621	425294	1.0152e+06	1.38071e+06	485308	865181	549109	908196
G5E8D5;Q68ED2	211507	289105	210523	263688	189212	225561	253842	221807
G5E8D6;Q9WVJ9	193380	115383	135672	172773	68179	81644.4	70514.4	95504.6
G5E8F8;O70309;O70309-2;Q6PE70	58851.1	56425.6	49278.7	62673.9	37685.9	50477.6	46403.4	50060.2
G5E8J3;Q8K1X1	254781	288831	279428	317731	206637	204534	207298	310387
G5E8J9;Q8CFE4	250598	192808	261010	306926	172232	200058	176993	231239
G5E8K2;G5E8K3;G5E8K5;G5E8K5-3;S4R2S8	292859	301094	259135	523184	490819	506562	397542	440729
G5E8P9;Q8K0T4	40113.2	56482.9	34272.6	36870	37988.2	42908.3	37021.4	43574.7
G5E8R0	858643	780711	694460	785167	799381	790518	717130	746528
G5E8R4;Q922D4;Q922D4-2	84561.1	77874.2	79903.1	70689.7	82482.7	77608.1	80483	80179.2
G5E8R8;Q6P5G6	44619.6	49340.5	40161.7	55676.6	49511.3	41225.3	46213.8	51171.4
G5E8T0;P60904	99601.9	118058	93426.4	128338	100013	117377	121922	117573
G5E8T6;Q9EQJ9;Q9EQJ9-2	57688.4	60262.8	63039.3	65233.2	112303	99406.7	109857	110778
G5E924	1.21224e+06	1.40903e+06	1.17806e+06	932609	1.55837e+06	1.50363e+06	1486602	1.26586e+06
H3BJ02;Q8K1E0;Q8K1E0-2	99049.1	112847	108655	123153	112317	101957	97454.4	124779
H3BJ30;H3BJW3;Q6NVF9	189829	205289	188933	189612	235475	193630	208959	228153
H3BJ97;Q99JR5	484873	535402	486091	606482	375320	453038	392102	449794
H3BJI5;O54998	22958.4	18115.1	18506.5	26185.4	20706.2	12611.3	11749.7	18080.8
H3BJP9;H3BLL2;Q811I0;V9GX21	168201	161929	185950	164601	114888	113333	128455	144406
H3BK03;H3BLB8;P52430	179360	149336	197848	264401	89599.4	148479	106004	199247
H3BK13;H3BK67;H3BKF8;H3BKM3;H3BL55;Q8BJA3;Q8BJA3-2;Q8BJA3-3;Q8BJA3-4	104489	118114	117725	79024.7	143064	98573	93426.3	104970
H3BK65;P42567	410994	377096	441096	554103	365184	397833	332206	562556
H3BK96	422569	436987	504199	719692	408971	277565	349903	761016
H3BKH6;Q9R0P3	1.81635e+06	1.54657e+06	1.63333e+06	2.35656e+06	1.26728e+06	1370562	1.27048e+06	1.63004e+06
H3BKN0;Q1HFZ0	131056	131353	131910	132740	133958	121074	127425	144454
H3BKY1;H9H9R4;Q9JHJ3	100838	90650.2	82247.4	57191.9	103258	108108	94983.9	66874.4
H3BL05;H3BLD9;Q8C1M2	77675.2	81079.9	86167.1	70115.5	81938.2	65961.8	79585.5	63224.2
H3BL37;O08784	28282.7	34249.6	29118.2	31676.6	27225.6	25837.3	34737.8	29858
H3BL44;Q3UZR5;Q80XR2	107342	97692.3	108060	91976.6	194989	149893	176864	179827
H3BL92	49825.8	62299.6	62768.3	79691.4	79581	70623.9	81705.8	110003
H7BWY2;Q9JKC8	244069	239698	262597	285876	358736	297012	328249	370569
H7BWY6;Q00724	32859.8	23162.7	23818.2	7883.04	36370.3	35909.6	44563.3	20726.7
H7BWY8;Q8C8T8;Z4YL87	306499	299428	299294	295134	273730	233591	246278	218281
H7BX26;Q6A065	117346	112858	126635	109100	157776	139095	132522	150731
H7BX88;P47934	253774	271680	284564	348896	249353	268644	273777	365423
H7BX95;Q6PDM2	1.09846e+06	1.09085e+06	1.10698e+06	1050445	1.34073e+06	1.08027e+06	1.15289e+06	1.21666e+06
H9H9R5;P26262	58596	32998.4	71243.6	82961.2	43157.2	63996.6	61027.2	82646.4
H9KV00	48420.1	51848.1	54679.8	53333.8	47337.8	47422.9	51300.1	56114.9
H9KV04;Q8R3C0	272948	353611	288262	407627	272864	231781	306753	229253
I1E4X5;Q8BWQ6	155484	102724	102069	123638	110976	167010	103070	110067
I1E4X7;Q9JI46	789239	688502	678613	690468	639321	625415	679416	591094
I3ITR1;Q9D924	47680.5	59986.7	51982.6	45090.9	46766.4	40330.8	40939.9	41880.1
I6L974;Q8BYH7	130077	133108	139592	142044	143773	146327	154319	133325
J3KMH5	65682.7	68540	54249.5	60403.2	114145	87886.4	103525	59547.1
J3KMQ6;Q9CYI0	53622.2	48498.3	49345.7	42624.2	84229.1	73835.6	101919	53590.5
J3QMM7;K3W4M4;Q9CZ42;Q9CZ42-3	256595	284951	263066	282143	246406	239129	246232	268557
J3QN89;Q3TJ22	95756.9	87800	89393.9	84238.2	79661.5	76827.9	85420.2	80274.6
J3QNT7;Q5NCM5;Q5NCM6;Q8CHU3;Q8CHU3-2	111917	110687	111332	105475	119345	109956	114985	124090
J3QNW4;Q3TIR1;Q3TIR1-2;Q3TIR1-3	59558.5	62631.9	57104	56947.5	52289.5	56448.3	53865.9	57437.4
J3QNY6;Q9QY30	86026.5	80854.4	91726.5	112408	62538.8	81035.5	61810.4	93294.5
J7NUP1;Q60766;Q60766-2	116411	106872	122529	128398	89541.2	109199	99754.1	100641
K3W4Q8;P18572;P18572-2	2044414	1.68115e+06	1.97322e+06	2.31849e+06	1512667	1.463e+06	1.31529e+06	1.58625e+06
K3W4R2;Q6URW6;Q6URW6-2	584894	642640	567283	752727	446137	514243	432278	573533
K3W4S6;Q9R062	1.09482e+06	1.09081e+06	1.17646e+06	1.16085e+06	778635	790326	732004	892531
K3W4T3;Q9Z1G4;Q9Z1G4-2;Q9Z1G4-3	352949	400100	356085	341153	498345	452952	458591	414978
K4DI58;Q99N28	1.65091e+06	1.57061e+06	1.25594e+06	1.98894e+06	1.03974e+06	1.38011e+06	1.11511e+06	1.29754e+06
K4DI77;Q5ND34;Q5ND34-2;Q5ND34-3	366017	415279	318191	395618	279007	344606	295985	271828
L8AZD2;Q8VE11	170989	181460	165584	177377	183252	173067	176208	184996
M0QWN7	87454.9	103778	102668	112088	120575	108259	105389	130956
M0QWP1	611666	584659	595077	642258	401841	434733	411277	483887
O08528	84013.6	59969.6	80227.1	96390.1	34569.3	72859.3	74922	112848
O08529	2.29431e+06	1.99187e+06	1.95862e+06	2.30891e+06	1.55167e+06	1674111	1.58885e+06	1.7903e+06
O08532;O08532-2;O08532-3	184477	186773	215264	187053	288642	275341	268689	332949
O08539	759960	814067	763200	877837	589304	617056	606359	671040
O08547	1.13784e+06	1318914	1.17953e+06	959538	1.28731e+06	1.14069e+06	1.19771e+06	1.00797e+06
O08553	8199825	8279424	7.70652e+06	8341995	7.69453e+06	7.58574e+06	7.62276e+06	7285788
O08576;O08576-3	163141	185018	211558	175204	198737	175392	169037	223132
O08579	280037	374160	283977	403252	172474	193138	172237	248930
O08582	105352	100463	102426	134704	91584.5	98527.8	94028.4	131788
O08583	404909	497489	470129	513751	410003	478329	471195	567458
O08586	111752	104491	103882	102402	194360	175868	204904	189301
O08599	813402	803298	780119	1.09108e+06	864911	879546	832304	1.09813e+06
O08599-2	32497.4	17236.4	23352.6	8436.64	47132.3	54145.5	42262.1	6106.96
O08600	103829	137309	121642	113355	72693.2	74481.9	75187.3	106151
O08648;O08648-2	14644.5	12299.1	13389.9	24848	7943.15	8360.9	6284.1	20685
O08663;Q3UI33	654978	766777	773197	731342	857008	733694	757106	999827
O08677-2	331901	286057	307804	337901	172126	210932	224322	231891
O08688	200186	200503	193537	208358	371029	362380	360119	329460
O08692	955611	450976	624578	1.16422e+06	334367	1.0637e+06	417104	809775
O08738	63094.4	43703	65851	62300.5	38476.5	36357.2	33261.4	45209.4
O08749	1.7416e+06	1.78189e+06	1.80346e+06	1.57497e+06	1846991	1.6998e+06	1.75027e+06	1.41002e+06
O08759;O08759-2	188595	163187	196692	201889	306497	256076	283108	280052
O08795-2	1.03593e+06	1085300	1.12476e+06	999805	1.23256e+06	962425	1.01222e+06	1.05127e+06
O08797	210759	134098	183772	194942	139574	129798	121490	141589
O08800	126879	124480	110064	117274	106948	120777	108373	106412
O08804	8284.45	2586.15	10677.8	130341	3534.22	3462.32	4650.58	13078.9
O08807	550920	582885	598844	521818	565794	501818	523596	522219
O08842;O08842-3	22749.2	21080.2	15784.6	30254.1	51700.1	51063.8	49636.2	66168.9
O08848	178035	173989	168167	230796	129309	138960	112447	173768
O08908	2209.51	945.823	8933.29	10522.7	2505.26	7154.35	2410.18	12473.2
O08914	107055	143665	132255	160164	96218.3	88327.5	76152.5	116398
O08915	439655	515024	438488	526352	434333	402236	396595	513121
O08917	715870	762798	728140	919974	1.02963e+06	1.02058e+06	920452	1.16185e+06
O08919	60162.4	73327.6	64012.9	33982.9	113048	100199	112439	61373.7
O08989	1.13658e+06	324077	806332	1.3802e+06	771029	991732	758262	914329
O08992;Q3TMX0	284499	318048	314890	336530	463506	436450	448050	503439
O08997	1.09636e+06	1.1775e+06	1.1006e+06	1.0789e+06	714293	669233	626684	543001
O09005	210553	231873	220284	221192	292352	274397	295865	268974
O09044;Q9D3L3	171147	146428	174220	179355	125161	127409	114071	134862
O09061	926885	871337	1.02523e+06	1.1166e+06	1138796	1.08611e+06	1.12176e+06	1.324e+06
O09106	111768	80665.6	105781	106657	92439.9	94317.5	76451.4	94698.6
O09110;O09110-2	29871.9	18678	24972.9	25419.9	23016.2	25179.8	21364	23421.2
O09111	1.02012e+06	1.23672e+06	1.26546e+06	1.26225e+06	1094330	999435	1.02471e+06	1.15835e+06
O09114	409781	200901	223355	421598	101607	130394	108331	207230
O09117-2	209308	170147	179058	226515	153141	178400	158888	170140
O09130	9943.77	13255.6	10854.3	25595.5	4703.24	5678.73	5663.05	25745.5
O09131	903870	840609	916480	1.08417e+06	753477	723264	794524	789430
O09159	90859.7	64944	75589.3	106056	94998.7	98201.7	89484.2	95506.2
O09164	267835	265735	258040	304822	157455	171041	158936	181326
O09165	35319	35001.3	249577	40749.7	66832.5	223922	103810	424453
O09172	990823	980115	1.02431e+06	1.00605e+06	1.13878e+06	1090282	1.13007e+06	1.03915e+06
O09174	57314.1	63160.6	59299.9	39816.2	67137.9	55610.6	73355.3	62316.2
O35066	63935.4	60930	66117.2	60180.2	82808.6	69807.4	80154.8	67503.2
O35074	239001	183817	184400	282822	98989.5	144999	96895.1	161114
O35075	167626	199804	195728	249372	156782	147044	140603	204755
O35114	276929	263493	286303	211726	477487	366132	372765	284626
O35127	159726	189698	150566	157330	151983	148177	145795	81315
O35129	1.06263e+06	1.24056e+06	1.21985e+06	1.32073e+06	996053	1.05302e+06	1.0097e+06	1.15844e+06
O35136;O35136-2	123880	165573	142538	125373	156237	117868	133734	127533
O35215	2.74532e+06	2.53991e+06	2563516	2.46658e+06	2.06582e+06	1.87743e+06	1.8658e+06	1.8604e+06
O35218	76688.8	91993.6	92218.2	124013	100863	80272.5	91297.4	127914
O35226	233750	270423	254136	232556	329944	275217	342958	306006
O35239	141813	167772	141839	110204	122516	80388.4	106456	119733
O35286	376543	389438	390106	317418	464250	409580	466610	385808
O35295	979567	1.10016e+06	1.08088e+06	1.38941e+06	1.03161e+06	902062	965954	1.36071e+06
O35309	120716	73454.2	124322	124055	99529.5	105653	100184	115382
O35326;Q9D8S5	249949	292439	255848	279133	346188	317722	330456	325047
O35344	237826	254363	238658	288413	208495	203197	218394	298514
O35345;Q4FJZ2	244748	221505	252058	273677	227357	196726	210763	257393
O35350	1.09063e+06	968300	1.04245e+06	1261902	1.13855e+06	1100736	1.13306e+06	1.27973e+06
O35367	28247.4	25826.1	31850.7	104915	10110.4	24442.5	19713.2	22431.2
O35382	133990	132258	141749	127920	155453	151707	161436	131645
O35405	353613	405433	386292	357133	525796	452885	487524	493696
O35409	287102	319744	301588	264303	261341	227696	239085	208811
O35452	804787	560525	665606	775821	472789	513320	435276	455430
O35454	120828	137991	134332	131439	207077	161297	165014	176807
O35459	1573169	1.8162e+06	1.39897e+06	2.05451e+06	1.03166e+06	1.00969e+06	440779	1395572
O35465;O35465-2	700021	861224	732655	646535	903524	775128	896961	876847
O35474;Q8C4U8	50126.4	64364.7	58766.2	46418.6	52168	43565	38283.2	41388.7
O35551;O35551-3	110801	136752	114627	128569	125264	115510	128532	118890
O35566	804645	676538	642413	894099	566744	764243	616733	622630
O35593	517520	682380	587565	637449	672962	611319	590753	683607
O35598	873840	921592	817132	1.10721e+06	775154	959963	761351	943725
O35604	182469	185533	189563	259086	176442	190105	167341	234612
O35607	71005.8	67291.8	55689.1	61382.1	44409.7	45639.4	37242.3	43132.8
O35621	249157	236620	222589	189059	229843	204027	209190	214951
O35639	1.08296e+06	984208	928930	1.06533e+06	593438	799721	581626	644279
O35643	474508	667032	661423	842363	499491	492504	472385	740024
O35682	493217	475331	508996	629877	323625	447030	362908	463926
O35684	85777.7	85927.6	83462.3	75132.1	66738.8	52016.1	58065.5	64843.6
O35685	644924	593651	625410	589359	755009	632834	663870	615755
O35690	104717	138193	125005	128230	185408	159930	159281	132849
O35691;Q3TUQ5	115052	101884	113560	120124	151430	126201	140005	130512
O35701	18319.7	4680.07	13396.5	93117	1	31176.9	13217	26851.4
O35704	74313.1	71397.4	78948.9	76383.3	76095.7	77669.4	76791.8	78796.3
O35737;Q8C2Q7	1.63985e+06	1.90844e+06	1736143	1882360	1.63978e+06	1.48962e+06	1.49435e+06	1.77556e+06
O35744	1.70833e+06	1.12885e+06	1.16312e+06	1.80401e+06	832964	2194428	1.05412e+06	1701658
O35841	422260	465693	444056	418536	442448	391375	413861	459885
O35855	415295	345944	367774	379788	482840	459573	482753	463093
O35857	313529	355896	343773	404244	336206	292241	333480	391858
O35864	245122	206731	234395	234053	276845	246514	251723	236561
O35874	308111	394516	396102	374892	336865	278178	289043	411438
O35887	857757	968958	824598	807779	693306	671518	716350	676510
O35900	128182	147189	116678	127440	109260	96307	95270.8	138823
O35926	257290	268752	341423	284495	227318	235849	256853	294950
O35943	20962.4	5212.85	15413.4	1	50007.7	52320	40363.5	8988.5
O35954	87831.9	88451.2	82239.8	95424.1	79821	73077.7	73674	78680.5
O35955	193663	181708	187229	193789	144830	152067	142230	170651
O35969;O35969-2	529564	540716	570186	432582	419875	390634	418634	389541
O35988	85349.2	55732.3	101102	97240.2	67888.3	46472.5	52204.1	79761.3
O54692	53083.1	60007.9	62458.2	60336.5	61142.2	56402.5	50044.1	64536
O54724	4540730	4507976	4.10473e+06	4.40623e+06	2517786	2.66759e+06	2215478	2.48661e+06
O54734	1.57256e+06	1862682	1.66103e+06	1.26424e+06	2.60926e+06	2.226e+06	2.51748e+06	1645770
O54774	246312	267108	339838	321027	302674	266532	283411	442569
O54786-2	528339	520600	434806	546007	352564	366781	368992	351642
O54824;O54824-2	38324.6	29222.6	34574	51472.6	22671.8	27993.3	23493.6	32289.9
O54865;Q80YP4	46634.7	50976.8	51108.8	44210.2	29463.5	30919.4	26462.8	34588.9
O54890	247260	201285	251500	208351	223543	243261	217126	227855
O54941	103748	121187	106072	104885	122390	112596	111677	100130
O54950	119535	109664	106670	122353	110185	114065	99654.1	103155
O54962	433781	455395	500088	532907	374291	433736	311954	281304
O54965;O54965-2;Q8C4F9;Q8CB78	49345.3	47453.6	54957.7	61983.9	41294.2	47177.6	45469.8	62741.8
O54983	240509	322115	294707	339469	220011	153761	209560	318064
O54984	593190	617358	650757	640693	624754	529092	532177	634100
O54988-2	179983	162224	171949	182128	180708	165768	165907	187892
O54991	364474	391946	332732	357652	361083	465316	325885	292215
O55013	312358	282296	283229	317775	308483	305575	298052	280482
O55022	1363651	1262329	1358921	1.42992e+06	1.25752e+06	1222359	1.26118e+06	1.26657e+06
O55026	2.09708e+06	2.32945e+06	2.27047e+06	2390043	2.27158e+06	2.59705e+06	2.09359e+06	2.4737e+06
O55029	872017	922721	968024	1.10005e+06	927027	839313	895100	1.21887e+06
O55042;O55042-2	368244	359029	375770	563739	258592	369272	287125	348265
O55057	247471	222184	227933	225732	271380	260599	272716	307747
O55091	109995	102210	91622.8	83174.8	174541	148574	172617	118264
O55098	85005	63661.3	77144.8	86570.1	70022.9	87724.3	93814.3	62382.5
O55100;O55100-2	385376	548945	502852	517279	696888	637254	689177	635517
O55103-2	9537910	9033669	7621797	9840937	5122016	6.3963e+06	5.40102e+06	6.31296e+06
O55106	215433	230987	214230	219224	210047	197158	201296	214502
O55125	789520	941020	845861	887323	1.24771e+06	1078675	1167533	1214798
O55135	334806	388871	356377	346200	362635	347876	369676	378817
O55137	1326904	1.33728e+06	1.32859e+06	1.25642e+06	1.19412e+06	1.06665e+06	1.14882e+06	1.16441e+06
O55142	850760	766616	1061577	985361	1.31412e+06	1051792	1.07922e+06	1.17001e+06
O55143	1.82415e+06	2.0151e+06	2.13502e+06	2252999	1.9329e+06	1.81028e+06	1788501	2.06623e+06
O55186	413559	452986	374346	542591	291209	444844	376862	417265
O55201;O55201-2	127162	124107	130342	128864	145359	120441	110887	116949
O55222	1233946	1.18325e+06	1.28376e+06	1573849	889281	981754	874463	1236370
O55226	480217	676486	509976	849268	160678	748653	433849	400538
O55229	166857	114969	123285	179312	147864	148869	126299	161142
O55234	708265	763013	759419	792806	955848	930223	969393	950195
O55240	51755.2	56831.3	58649.6	55758.6	59640.4	39070.9	50272.8	44967.5
O55242	138687	184994	158460	150601	213589	184112	206556	198174
O70152	115961	112214	120406	91478.7	165335	137071	153472	101199
O70166	82713	104281	95081.2	70283.9	109687	104579	103664	115058
O70172	383302	356841	370629	470742	316765	367954	332796	355922
O70194	492222	433773	545819	460292	573128	474774	417991	551195
O70250	1734424	1766624	1.72274e+06	1.94276e+06	1.58157e+06	1.84271e+06	1.85881e+06	1988377
O70251	3.46551e+06	4451854	4.06881e+06	3656084	4367166	3461695	3.84197e+06	4109166
O70252	745728	619929	697668	706131	855074	687212	615717	823427
O70274	78452.7	64348.5	79008.2	83443.9	49514.4	53420.8	52194.2	66104.4
O70281	17956.3	20102.4	18352.4	36795.2	19098.2	15555.4	14479.9	42482.5
O70310	444874	567170	610354	456817	623924	527018	573364	619394
O70318	6.99646e+06	7.39983e+06	6246492	10995258	4074262	5882224	4.71934e+06	7106367
O70325;O70325-2;O70325-3	1.02632e+06	931782	957922	1.04167e+06	861363	940883	799210	827987
O70378	786538	891351	784797	894706	724100	860544	667147	708820
O70400	231387	228580	231897	239320	155593	199291	171575	185132
O70423	569882	509958	475397	597676	267303	272358	274528	305451
O70433	175564	151243	141883	153460	70533.4	74533.2	60219.4	77841.7
O70435	978963	986900	1.08232e+06	1.02662e+06	1255898	1174467	1.22192e+06	1.1848e+06
O70439;Q8BH40	815019	808080	822604	817586	897215	844884	817889	768744
O70443	191724	202334	188673	306688	177019	149734	153315	264227
O70475	142576	145832	129534	135958	92236.1	89007	102210	103846
O70480;Q8BSN6	62205.1	60273.7	90794.8	71156.6	121796	94244.5	109203	119686
O70481	54751.1	47506.6	50455.1	55049.7	56276.6	54093.3	50853.2	56164.5
O70503	1.06015e+06	995816	950070	1.19975e+06	1.10254e+06	1.12821e+06	1.07834e+06	1.11177e+06
O70551	36798.1	25866.6	39231.2	29995.2	51624.5	39778.7	43079.4	44009.6
O70579	1390.88	9552.98	4104.31	4.01791	22172.6	20584.9	31777.7	3.4115
O70591	564547	548118	540818	518685	560799	492915	494476	420054
O70622-2	16508	31566.3	114591	40064.5	22202.2	97981.3	56101.6	192853
O88207;O88207-2	755690	714695	1.02812e+06	1195252	741820	792432	603593	693138
O88271	28869.4	26883.1	28883.7	26893.9	26114	24439.5	25328.8	25086.2
O88307	141700	174426	170334	171465	247654	202573	230918	248095
O88322	2305407	2.41241e+06	2.2381e+06	2242297	1.92788e+06	2.20254e+06	1.56505e+06	1.74345e+06
O88325	46062.9	36859.8	41791.2	57654	38310	38942.4	34371.1	43228.2
O88327	241973	206254	210630	319409	185878	230750	183899	246176
O88342	2169677	2.01733e+06	2003419	2180329	2.02004e+06	1991919	2.0566e+06	2.1291e+06
O88398	1.00043e+06	1.27815e+06	1.07525e+06	983824	2.31247e+06	1.84936e+06	2.56211e+06	2163687
O88441	210444	250281	222001	211117	259604	260652	272402	215019
O88492;O88492-2	44095.7	59924.8	46089.4	93761.8	19820	36205.7	17753.5	57940.8
O88507	186182	172825	179176	123132	188655	146770	149583	122438
O88520	52076.8	48504.7	49706.4	58453.7	48578.9	51479.7	48106.6	73622.7
O88531	345935	495686	414394	301869	474073	444066	510285	436352
O88532	145434	146497	150511	153170	180051	160505	167504	180775
O88533	94182.4	72445.2	66396.8	151678	19189.5	31151.8	21501.7	37621.4
O88543	521384	483588	489840	517850	519080	501797	555227	503483
O88544	804431	890783	858862	937015	814857	782057	808526	823602
O88551	917243	1099133	1.05648e+06	1.11741e+06	519763	532844	454556	605704
O88569;O88569-2	5430294	6238621	5707329	4592967	8742740	7361492	8.0244e+06	5.48492e+06
O88587;O88587-2	523761	565121	466099	404003	546955	520515	503858	386857
O88593	172487	80226.5	120195	219739	51300.4	166792	72906.6	146702
O88630	131413	114079	155233	141172	216671	180804	180566	206537
O88653	237120	251069	268657	358711	211526	205964	216371	300209
O88662	273008	36024.9	177695	253503	33840.5	165117	264351	3164.84
O88668	60893.6	66524.7	53245.4	33212.2	73881.7	100038	89021	25832.2
O88685	690906	765327	777796	962106	752366	631340	617747	961880
O88696	268313	277892	261688	314102	249052	244950	238443	254528
O88704	71678.5	70549.5	84256.8	79529.3	63881.9	56850	54466.3	43232.2
O88736	265102	264443	215729	288300	268474	247626	262415	265855
O88738;O88738-2;O88738-3;S4R1L5;S4R2P8	406391	358817	495556	391393	308082	104060	288875	220702
O88741	370734	414704	469199	400823	491650	429093	472249	517597
O88746;Q3UDC3	238532	263493	216369	350650	276911	273990	252475	329184
O88792	502267	421363	388854	428339	256964	273991	246019	275818
O88811	67995.3	76077.7	78953.4	81494.3	62031.7	68246.7	77420.9	68830.9
O88844	1.28437e+06	1.13187e+06	1.20688e+06	1243317	1.27357e+06	1146721	1.22062e+06	1.19737e+06
O88845;O88845-2;O88845-3	45443.1	39098.4	42388.5	30060	48840.3	33378.5	56149.7	29490.6
O88851	478658	436227	467721	481311	392067	374203	376070	398661
O88935;O88935-1	195076	170045	187610	184162	271246	246951	238271	233419
O88947;Q3U3V1	127371	104387	94577	87838.7	55250.3	120132	85460.1	94130.1
O88952	764256	869534	723669	885190	600827	667511	629520	623543
O88958	267445	229741	287208	289459	228059	233203	225025	277057
O88967	100930	84440.4	94513.3	82019.8	122794	103064	116264	106320
O88983	181516	205013	203978	196945	211550	173709	185677	210939
O88986	65051.3	58176.2	53370	75402.1	53426.4	48365.7	46977.9	77417.6
O88990	359834	123479	703402	501400	497891	738349	449703	1.20212e+06
O89001	137560	169505	123478	127622	224205	168548	190487	203958
O89013	153249	146414	142733	178348	162637	196582	174765	144757
O89017	779591	715467	797537	881842	727675	609048	720172	925629
O89020;O89020-3	291380	186275	245668	313511	189061	226631	195864	284356
O89023	309802	294538	279698	290014	351037	324336	352952	377372
O89032;O89032-2;O89032-3	33072.9	22627.8	19515.4	35720.9	24076.4	20677.6	28955.2	29093.9
O89051	157547	174521	157160	181025	183392	172823	176741	199715
O89053	1.34366e+06	1.03811e+06	1.24077e+06	1.56241e+06	1.33096e+06	1.48629e+06	1.37369e+06	1.72356e+06
O89079	513452	574819	571324	621277	627208	672504	697509	625819
O89086	268047	503220	309127	217122	462280	492631	525897	357632
O89104	10731.8	4972.92	54132.3	12198.8	3854.04	53715.7	25472.5	155864
O89112	578747	583961	546962	663018	504751	485529	480313	559539
P00158	220871	310961	348207	224430	253752	323952	300485	243072
P00329	440814	300389	362443	519748	215468	282747	249969	292798
P00397	284854	406952	466048	253925	397732	465337	471552	259345
P00405	3.31371e+06	4808633	3904152	4.03859e+06	3.24973e+06	3.12334e+06	3229453	3.53672e+06
P00416	84171.9	109569	130559	115621	123005	137816	114414	106815
P00493	1.60364e+06	1.58733e+06	1.3475e+06	1.40769e+06	1.69282e+06	1.56969e+06	1.66272e+06	1.48357e+06
P00848	41609.9	53705	81144.4	35315.4	31587.1	48439.6	41157	55890.7
P00920	2.22812e+06	1.20997e+06	2.19657e+06	2.66279e+06	1.00886e+06	1.55795e+06	1.17637e+06	1713968
P01027	1.89916e+06	1.68204e+06	1.406e+06	2.13494e+06	742771	1.03349e+06	837579	1.35665e+06
P01029	342096	256229	340884	395154	172069	188993	178591	233919
P01631	265940	84271.5	120863	402755	73092.2	56116.7	111495	118155
P01644;P01645	160053	63144.6	148704	161755	110853	61833	77905.8	70485.2
P01806;P01807;P01808;P01810;P01811	3.85751	1	1	113493	1	57861.7	1	84127.2
P01837	780591	364284	555011	1.00222e+06	365430	272388	339826	320303
P01863;P01865	10117.8	30075.3	10951.1	705557	1873.79	162673	21227.6	137222
P01867;P01867-2	54983.8	1165.59	1326.49	571746	17361.2	87114.3	6899.98	87194.4
P01887	887310	983748	872955	864302	580963	713436	615817	753474
P01898	100907	42096.6	87481.9	109783	48566.3	62186.2	53951.9	86403.3
P01899	639437	617820	745510	788411	539509	610376	566899	684173
P01901;Q3TH01	283801	285909	332970	326532	222546	248472	253665	305297
P01942	96975016	42870772	84657776	130755544	45286856	80972088	55458620	56053568
P02463	983124	1.1076e+06	1.07411e+06	1.50107e+06	558254	1.05192e+06	903433	971506
P02798	21805	28133.8	15680.9	16395	10372.2	12927.2	11633	7408.89
P03888	410425	645812	671653	655103	442630	494868	468890	664542
P03893	78730.7	163296	139919	150455	63967.4	98144.1	116553	142800
P03911	415134	608430	616880	636875	420128	456250	434952	616998
P03921	100420	145834	178354	144146	111483	130987	114735	146399
P03930	249514	463147	224597	279502	317998	427528	334813	583702
P03953;P03953-2	253680	156430	232897	290270	183993	204510	185155	172552
P03975	65247.4	119375	137617	60556.2	164928	181110	152046	208079
P03995;P03995-2	140079	196159	121684	295818	89870.7	249007	86420.8	147968
P04117	1.55208e+06	1.37069e+06	1.43524e+06	3.16869e+06	586974	1.43355e+06	874310	1.10765e+06
P04247	949536	801175	1.11606e+06	1.97872e+06	551021	1386175	1.10625e+06	1.27253e+06
P04370-11;P04370-6	343690	457714	218682	333601	176632	329166	297577	296656
P04370-4	122309144	110071424	88582976	149205072	74698072	117091848	92716672	107997832
P04441;P04441-2	139724	109446	145021	151235	87062.4	99381	91879	97272.7
P04627	147592	114630	131115	149588	168682	158872	143650	165187
P04919;P04919-2	1.16392e+06	439054	1.14658e+06	973978	426722	804603	454176	759644
P04925	714373	671080	663491	754684	576157	793418	684660	635477
P04939;Q3KQQ2	63258.4	19424.2	26769.9	30730.7	40432.5	53063.5	73746.1	49723.5
P05063	2.28596e+06	2.47288e+06	2.24093e+06	2435630	1.83991e+06	1.40625e+06	1.58717e+06	2.02157e+06
P05064	10352886	10675550	11705857	14313660	10397275	11458966	11049215	15386015
P05132	329066	360596	433066	375446	262355	214646	257026	359297
P05201	3.67341e+06	3464868	3.35164e+06	4621570	2.3679e+06	2372246	2314453	3.28454e+06
P05202	8421067	8417242	8826179	8.32579e+06	8722420	7541329	7680749	8862722
P05366	103542	8332.56	4781.56	16252.1	4195.42	1100.95	555.127	2363.97
P05977	329911	413412	2513942	590113	71243.2	2.02628e+06	919316	3502587
P06330	140830	42864.3	92885.7	98330.9	54845.6	16849.2	81623.7	30480.4
P06684	123987	64571.4	111560	123952	54311.3	54128.4	52873.2	66386.7
P06728	1419211	1.27869e+06	1.08712e+06	1.3999e+06	806761	1.1111e+06	748368	931308
P06745	2245886	1.91036e+06	2.15725e+06	2.41744e+06	2032400	2.05408e+06	1.93484e+06	2.22661e+06
P06797	466773	554383	527643	470233	711636	645770	656307	1.06674e+06
P06800;P06800-5;P06800-6;S4R1M0	53108.3	34833.9	42817.7	62568.1	17441.8	41092.2	25856.7	39477.2
P06801	1785010	1.88946e+06	1.8412e+06	1.91226e+06	1.60099e+06	1.52107e+06	1.58403e+06	1.51924e+06
P06837	46677.5	36790.9	38279	53882.8	55912	54113	58002	43882.3
P07309	1.9689e+06	959039	1.57511e+06	1.49917e+06	1.35427e+06	1.48707e+06	1.25577e+06	1.5534e+06
P07310	6.33279e+06	7085356	9655470	21283798	3.41162e+06	9509491	7.05187e+06	18764620
P07356	10883240	9526543	9013381	10793605	8693481	9380260	8.10856e+06	9030952
P07724	74456216	54669272	72520552	86133304	60142208	71581944	66655248	73208536
P07742	48482.3	61155.7	34589.1	125767	13788.3	20348.2	14403	62911.5
P07901	3.51469e+06	3706948	3.52604e+06	2.89187e+06	4917780	4.14224e+06	4691160	3.81188e+06
P08030	478850	442359	435829	517133	327374	357291	311260	422236
P08032	140181	57363.2	121126	139075	52167.9	109859	59467	103467
P08071	731066	591677	618272	649951	365735	641851	428090	665855
P08074	303646	250520	261687	272081	201510	240427	206126	233975
P08113	5074611	5458437	5.14221e+06	5578872	5.60816e+06	4.72409e+06	4966166	5479917
P08121	51163.3	39199.4	67837.6	74665.1	38452.4	65860.7	41380.6	56479.2
P08122	1.33674e+06	1.69619e+06	1.44769e+06	2.05623e+06	910788	1.57252e+06	1.30219e+06	1.33605e+06
P08207	3.9447e+06	3.98883e+06	3.38698e+06	4.15754e+06	3.25694e+06	3.7116e+06	3.30502e+06	2.53223e+06
P08226	1601509	1.6037e+06	1.59624e+06	1.37757e+06	1.24293e+06	1.00733e+06	1137946	1.15178e+06
P08228	6.04968e+06	5766187	5.24218e+06	5939314	4246042	3.95234e+06	4.02558e+06	4.74178e+06
P08249	10823694	13376842	12503764	12764578	10514935	9512185	10211782	11906548
P08551	38802592	45337836	32878854	49825708	28211158	35973464	30729134	35112328
P08607	109471	84253.2	104305	136245	66566.3	77874.4	64317.8	98022.2
P08752	2.95201e+06	2.83498e+06	2991230	3.57214e+06	2702804	2.91522e+06	2.6623e+06	3135421
P08905	604250	363616	474932	888263	256511	677265	294745	587445
P09055	1.30536e+06	1.39049e+06	1.21257e+06	1.57411e+06	1.11144e+06	1.16597e+06	1.05036e+06	1.25348e+06
P09103	1.8721e+06	1.73997e+06	1817264	1.84326e+06	1.75664e+06	1.62038e+06	1.68599e+06	1.62189e+06
P09242	198040	182886	188231	170137	171799	198310	170512	139743
P09405	1.45398e+06	1720523	1.57656e+06	1.53916e+06	1.74032e+06	1.55302e+06	1.63853e+06	1.57108e+06
P09411	5129874	5148049	5224112	6.45069e+06	4.06811e+06	4.71049e+06	4497063	5226600
P09470	116283	106510	112296	140147	65990.6	73238.8	67583.9	81543.5
P09528	1.37126e+06	1.24598e+06	1.1731e+06	920072	678661	720190	678271	804951
P09586	27697.3	50435.6	58101.7	45651.9	73876.9	48091.3	50265.7	55323.9
P09671	1.50346e+06	1.76572e+06	1.80886e+06	1.58867e+06	1.75403e+06	1639219	1.81393e+06	1.36956e+06
P09813	791524	349033	927957	833415	475631	652058	394270	380235
P0C027;P0C028	121652	83914.1	82396.5	79892.7	81267.8	75422.7	84179.1	103238
P0C0A3	156715	145729	139942	166723	121241	137578	117360	135200
P0C0S6;Q3THW5	1.83514e+06	1.8383e+06	1.60387e+06	1888848	1.62715e+06	1.78199e+06	1.663e+06	1.67031e+06
P0C5E4	97273.6	84384.9	88314.7	140449	57587.4	85725.6	56772.2	70727.8
P0C605	153594	140465	168904	398730	543543	373824	528468	427324
P0C7M9	113666	153506	122528	161173	69865.3	99697.6	81946.2	101726
P0C8K7;S4R191;S4R1P3;S4R2T3	305220	279973	255570	304529	180090	235225	207735	222810
P0CW03	157586	60635.8	98340.9	186596	30285.6	114510	45309	109939
P0DN34	358734	421208	411160	318363	383142	351356	388473	254181
P0DN89;P0DN89-2;P0DN90;P0DN90-2;P0DN91;P0DN91-2;V9GX22	14538.2	3182.48	9778.47	348.803	24402.8	16339.3	39625.3	7366.54
P0DOV1;P0DOV1-2	159896	137482	148357	152291	75324.5	90943	88401	85058.6
P0DP26;P0DP27;P0DP28;Q3UKW2	9644603	13502857	11125964	10807659	9050547	9676632	9808150	7208269
P0DP60	119109	130941	103943	121306	88426.8	108953	88848.9	90138
P10107	2.23339e+06	1.41003e+06	1582774	2.24699e+06	873139	1.45331e+06	943912	1.32193e+06
P10126	14338103	13789153	14252852	16378241	17575394	15758349	15724002	16194796
P10417;P10417-2	66020.5	97158.6	86497.5	70974.1	54941.9	53850.4	62120.2	61215.7
P10493	4574806	5180204	4596846	5702119	4.23675e+06	5.22218e+06	3894929	4574451
P10518	712434	599511	619436	698450	434244	474406	397871	484636
P10605	3.07885e+06	3255440	3394960	2.80693e+06	4.80706e+06	3634159	3.94321e+06	4049857
P10630;P10630-2	5.10409e+06	6065648	5.80487e+06	4942616	7.19855e+06	5.84861e+06	6.78061e+06	5960869
P10639	2487606	1.96405e+06	2.44352e+06	2306143	4.05513e+06	3.27678e+06	3.09158e+06	2.93086e+06
P10649	2240075	1.69649e+06	2.1948e+06	2.37518e+06	1.52207e+06	1.57022e+06	1.45595e+06	1.86724e+06
P10833	732707	548055	608108	812396	564521	611141	522962	594574
P10852-2	844131	985932	792429	955945	788555	820595	751817	828114
P10853;Q8CBB6;Q8CGP1	47814596	42654048	44853572	48168136	39579472	45810176	37988440	38829720
P10854;Q64525	14265046	14191582	12923690	14107528	12309077	12996098	10296320	12638580
P10922	2.58494e+06	2.67247e+06	2.88477e+06	3.19825e+06	2.98479e+06	3.47078e+06	2.62073e+06	2.58285e+06
P11031	786558	556281	732732	736825	902642	725088	748695	882524
P11087	11052416	14309086	15379698	19012352	9167930	14734038	10849274	13385490
P11247	1.13133e+06	544690	706775	1605277	337983	1.16898e+06	417042	1.04395e+06
P11352	1.94602e+06	1.47521e+06	1.74997e+06	1.70686e+06	1.53361e+06	1596238	1.46523e+06	1.36935e+06
P11404	737622	552385	648959	922694	494316	667762	657406	380860
P11438	499305	479295	487870	521962	520789	534840	602994	526707
P11499	12019436	12097050	13553786	12701042	15799733	14500526	15467338	15771399
P11531	925898	1.03215e+06	1.01446e+06	1.14082e+06	895529	996867	898186	1.03992e+06
P11589	71060	37691.4	53485.4	16766.8	44978	50123.2	68434.8	19795.6
P11679	125634	59127.6	93756.7	94047.9	36637.5	94654	137328	57122.2
P11835;Q542I8	160682	103583	102936	164877	59608.6	132409	82737.4	114539
P11859;Q3UTR7	78867.9	77618.8	61964.7	64538.3	45771.6	49971.2	52499.4	46966.6
P11862	18914.1	15997.3	14837.3	15599.7	15551.8	18706.9	16039.9	7596.59
P11983	1340729	1.39438e+06	1.40574e+06	1513422	1.93215e+06	1.65986e+06	1744445	1.78843e+06
P12242	48860.9	83421.9	71192.4	51104.5	47496.7	54216.1	119764	39107.2
P12246	76529.7	132892	15665.5	43198.5	4660.8	6614.28	5809.09	4212.06
P12265	143282	117295	132868	180954	129815	142564	123913	153589
P12382	434538	406255	447920	477698	422322	461575	414684	492707
P12658	297819	304491	321518	279934	191591	184780	168801	153567
P12787	3.20515e+06	4528306	3922085	3.80818e+06	3151231	3.21726e+06	2.73644e+06	2.08507e+06
P12804	49528.6	41587.1	46431.9	44853.8	25383.6	34911.7	23687.1	22760.4
P12815	654956	620743	576848	590116	513456	569290	519085	440229
P12849	160409	145932	167772	155069	153699	113915	118031	149348
P12960	417877	511532	458809	663092	355113	401445	350864	530988
P12970	1.72377e+06	1890683	2.02397e+06	1935972	2.4141e+06	2.21729e+06	2327985	2495077
P13011	42006.4	35844.7	39014.1	50857.6	66435.2	69315.8	73770.3	54581.3
P13020	2.15641e+06	2205373	2.21863e+06	2295976	1.82323e+06	1.86836e+06	1896677	1.98595e+06
P13412	110551	116023	588669	94706.7	18597.8	722665	381855	713351
P13439	120146	118724	118614	134919	105942	111235	105072	127649
P13516	34845.1	36376.8	38588.6	41724.6	44644.1	49553.1	61527	58325.1
P13595	1228234	1.48213e+06	1.42208e+06	1371948	1.6781e+06	1.56233e+06	1.49201e+06	1.59039e+06
P13597;P13597-2	64926.4	46539.6	43162.8	64548.1	26101.6	33234.3	26803	31164.4
P13634	664842	342757	678683	1.01224e+06	265110	492935	334012	699247
P13707	1.85728e+06	2.06548e+06	2056267	2873408	1337707	1.6664e+06	1.49783e+06	2.00907e+06
P14069	5.53798e+06	5053943	4.95169e+06	5.24635e+06	6.19286e+06	5808255	5.53853e+06	3.49562e+06
P14094	5320230	6.27532e+06	5.79672e+06	7.48846e+06	4.12315e+06	4.85311e+06	4.14588e+06	5.47334e+06
P14106	115648	96042.2	101352	124563	68640.3	110987	93691.2	97802.1
P14115	3.25534e+06	3.25988e+06	4304423	3.31333e+06	4884572	3805387	4.02904e+06	4324694
P14131	2.06056e+06	2368065	2.37621e+06	2.27628e+06	2.64079e+06	2519777	2.48927e+06	2.61102e+06
P14148	3.10028e+06	3.60534e+06	3.71556e+06	3765196	4.19662e+06	3988751	3.97294e+06	4.26756e+06
P14152	9406323	8405246	9264088	10648418	7328340	7.4099e+06	7.26828e+06	8370252
P14206	4994580	6.69427e+06	5.69136e+06	5.61488e+06	7041155	5.99915e+06	6299511	6144312
P14211	4640366	4361674	4.52858e+06	4.40756e+06	4.98879e+06	3.98458e+06	4630034	4.29732e+06
P14231	451492	575786	450169	491072	526248	510739	557715	557592
P14434	180972	120349	205610	211880	115614	134667	121952	149978
P14483	207465	145593	276471	282507	137298	183660	168154	224078
P14576	222824	220766	241115	221848	327362	263186	269660	322622
P14602	3.85697e+06	4.72216e+06	4.213e+06	4512761	2969834	2.76554e+06	2.80601e+06	3.43218e+06
P14685	369610	430196	399946	377867	485432	502453	534836	461950
P14733	2208536	2.13236e+06	2.07616e+06	2.17847e+06	1.84732e+06	1.82872e+06	1.4889e+06	1.85378e+06
P14824	3.93747e+06	3.72629e+06	3467983	3.2462e+06	4.13265e+06	3.85947e+06	3.74856e+06	3.00948e+06
P14869	2.98989e+06	3.59609e+06	3.14784e+06	3.43203e+06	3.54825e+06	3210302	3448584	3.55473e+06
P14873	3.35646e+06	3.97246e+06	3477010	4.50517e+06	2.99794e+06	3.28367e+06	3.14457e+06	3.86678e+06
P14901	40375.3	32146.3	44072.2	52874.7	90855.5	95226.8	91102.6	85646.4
P15089	1.77752e+06	1.63964e+06	1.59525e+06	2.00957e+06	698230	691544	692047	813221
P15105	1.77971e+06	1.96734e+06	1.73457e+06	1.69895e+06	1.14586e+06	1097669	1.14998e+06	1.22138e+06
P15306	221160	173732	173816	333135	98312.4	91761.6	103317	191041
P15327	229373	68967.6	299771	349125	128759	195071	136774	242493
P15532	6028051	5396017	5500216	6156526	5311368	5.32975e+06	5495674	5202310
P15626	3.82278e+06	3045808	3.60286e+06	3.89846e+06	2.53152e+06	2645205	2.61304e+06	2.92636e+06
P15864	2.20552e+06	1.9869e+06	2.19643e+06	2403362	1.96522e+06	2.24775e+06	1.73378e+06	1.87754e+06
P16015	4.00056e+06	4295139	4.31568e+06	10493875	1.67792e+06	4318290	3.22487e+06	5.11849e+06
P16045	4.09599e+06	4.70054e+06	4.19801e+06	5440698	2.44291e+06	3.10049e+06	2.34606e+06	3.43963e+06
P16054	77468.5	89539.3	84620.8	86634.7	142235	127467	131167	140831
P16110;Q8C253	259973	220290	240615	265520	173823	242802	223348	198149
P16125	5786810	6.08252e+06	5628915	5.73844e+06	4574477	4586185	4.82083e+06	4.21035e+06
P16254	254587	288123	309951	294454	414640	325434	392504	346016
P16330	3.45234e+06	3.24193e+06	3264207	4.44274e+06	3.02722e+06	3.89881e+06	2.84292e+06	3.7367e+06
P16332	256667	300613	279409	343509	228660	258870	253265	292915
P16388	447961	521342	425180	579875	371650	421023	358542	404895
P16406	155814	126837	154247	182154	104586	110037	100715	122687
P16460	443489	344732	411913	457595	743978	710414	742508	772667
P16546	3.18921e+06	3.36984e+06	3.12719e+06	4349954	2.25606e+06	2.87922e+06	2.23932e+06	3.33871e+06
P16627	13194237	14144570	13529472	12202986	15572810	13793317	14405584	13165128
P17047	781085	835162	795164	824778	1.04341e+06	894685	991651	918286
P17095	536560	467917	447422	460115	441714	351383	362304	375687
P17095-1	202045	183905	190810	193544	151309	157992	151866	155263
P17156	754551	794922	612333	694652	450118	552168	496894	620783
P17182	6953748	7417917	6532289	6491831	5959601	6.2794e+06	6.17232e+06	5.86113e+06
P17183	12209474	12037735	12398982	15369669	9488409	9893882	9364967	12209746
P17426;P17426-2	1.0001e+06	1.09791e+06	1091133	1.38508e+06	918289	878554	826843	1.13264e+06
P17427	835530	796445	786848	992848	1.11506e+06	1.06837e+06	1.03405e+06	1091372
P17439	284060	335570	335462	344343	392683	343580	352095	362629
P17563	550144	518881	514663	592873	388642	417374	390850	435903
P17665	314871	573953	470885	489034	410880	572342	516117	379709
P17710-3	944226	1.00061e+06	1.03116e+06	895523	1.3631e+06	1.18903e+06	1.24403e+06	1.08905e+06
P17742	25770218	20674682	15809445	26247550	16616920	17230584	14341449	18699914
P17751	7491657	7.34468e+06	7.22965e+06	7687954	6131987	6.63886e+06	6.45976e+06	7.12472e+06
P17809	1.62277e+06	1668439	1.42615e+06	1354631	1.31837e+06	1.38906e+06	1.35725e+06	924099
P17879	287877	162197	264298	422984	148549	99306.2	242802	306161
P17918	317543	190342	263759	348846	249160	259169	223864	315971
P18052;P18052-2;Q91V35	224971	192253	196300	222678	158451	154499	156289	182586
P18242	4.05715e+06	4517997	4514362	4.40791e+06	4.6451e+06	3.39356e+06	3.4058e+06	4846009
P18528	84128.9	30556.4	39741.2	35004.9	13580	15041.7	17913.9	4647.06
P18581-2	211790	295316	259097	252075	230312	199406	207869	266593
P18608	163488	147306	168389	162597	103405	130531	118593	131065
P18654	281053	280474	293679	296612	264688	271233	280099	295715
P18760	5.04447e+06	4775401	4372711	4.53365e+06	4991974	4972161	5.03359e+06	3.73452e+06
P18872	570257	599055	565752	617062	1.11335e+06	1.1128e+06	984519	1.03145e+06
P19096	2.2268e+06	2.48395e+06	2451567	3.26962e+06	2.01189e+06	2.23712e+06	2.03937e+06	2869316
P19157	3.26705e+06	3.66238e+06	2.8312e+06	2.46786e+06	3.31483e+06	3.40234e+06	3.43926e+06	2.2769e+06
P19221	418495	294799	378397	441659	235518	257906	232558	369416
P19246	16202186	18014400	13432052	22508602	10158872	13619733	11215802	14412273
P19253	1.57126e+06	1.7178e+06	1.95476e+06	1.8806e+06	2.4147e+06	2.30447e+06	2.37332e+06	2317414
P19324	2.36168e+06	1.92246e+06	2254656	2913829	1.49707e+06	1.86134e+06	1.60031e+06	1.69332e+06
P19536;Q9D881	3.13121e+06	4634891	4.01355e+06	4034647	3380960	3.18098e+06	3084682	3.67873e+06
P19783	3.17765e+06	4.54301e+06	3.77115e+06	3.81417e+06	3301744	3261251	3314298	3.31637e+06
P19788	533743	261249	250676	918964	127208	1.01779e+06	259292	206009
P19973;P19973-2	193247	165295	182797	218109	89472	149556	115010	155189
P20029	4.95617e+06	5637002	5501071	5209915	5.43675e+06	5056210	5063163	5.48913e+06
P20060	711288	711286	759733	874796	617144	627416	582986	520706
P20065;P20065-2	1.55021e+06	1.16104e+06	1.26583e+06	1.33216e+06	698624	816619	852775	618244
P20108	2.41326e+06	2.92673e+06	2320124	2.15976e+06	2.20099e+06	2.21534e+06	2214629	1980971
P20152	25732076	25638290	24877654	33023254	18761712	19742714	17788638	22214222
P20357	585863	714209	720222	592685	474837	504323	515417	444363
P20801	112623	147860	601397	212696	21882.8	549532	268217	831581
P20917-2	2.53646e+06	2947333	2.52186e+06	3282475	1.8361e+06	2.42888e+06	1.96931e+06	2440031
P20918	1381852	1.11468e+06	1.34892e+06	1.63824e+06	1.14265e+06	1.19525e+06	1.23853e+06	1.53664e+06
P21107-2	612013	574661	550241	614401	401044	439848	412328	451566
P21126	127364	154074	125822	144721	127044	99856	120135	131730
P21278	201156	162647	157212	159096	189273	197587	178761	139908
P21279	1.01039e+06	1.0903e+06	999587	1122452	1.1566e+06	1.17298e+06	1.12312e+06	1.16745e+06
P21447	524125	482764	442256	608519	338357	317744	289645	430408
P21460	414259	439416	433783	419762	429850	388825	387260	422404
P21550	1076737	1.25387e+06	1.60308e+06	2.78998e+06	540647	1.48454e+06	1.27099e+06	2.64838e+06
P21614	671276	603341	656469	883105	383631	489383	440663	688257
P21661	9905.82	19192	10401.5	14528.8	28273.9	29411.9	37981.4	26501.9
P21836	107337	99089.1	72682.4	106890	100948	95674.4	87096.1	70647.9
P21843	165403	112036	148024	185589	57458.9	53330	66858.7	57148.3
P21958;Q3TBA3	73258.5	71172.2	95351.4	93216.6	48476.3	68778.7	63723.3	72603.9
P21981	923868	886748	866702	1.20795e+06	602475	821141	630219	748765
P21995	362878	373511	333561	356477	317105	297068	295804	300246
P22315;Q544X6	503870	599575	499714	535949	506506	530142	514410	563494
P22437	55639.1	33784.4	39202.5	43641.9	24892.3	31587.4	32837.8	30050
P22599	7188707	3982420	6197817	5605514	5.10526e+06	5.51134e+06	5.38993e+06	6014944
P22682	97021.6	99283.5	110103	109516	94164.8	81909.6	86308.7	100451
P22892;Q8CBB7	253825	232578	259019	302811	262887	236594	232915	274427
P22907;P22907-2	203460	204724	139168	235615	97550.3	115618	81512.1	175950
P22935	84075	52118.8	73438.4	80371.9	47472.6	52332.9	42470.7	51606.8
P23116	1.50781e+06	1723851	1.70735e+06	1.65744e+06	1.95558e+06	1704801	1.80244e+06	1.90838e+06
P23242	46450.4	42462.5	46734.8	49955.4	35644.1	31703	28753.6	36890.6
P23492;Q543K9	599005	424691	575687	665238	363882	470349	393943	430306
P23780	186699	171487	195044	233487	217536	245315	238817	221710
P23927	3.54745e+06	3.16612e+06	3070160	3.69873e+06	2.21131e+06	2940504	2570919	2.74633e+06
P23953	1.6447e+06	1.20704e+06	1.77476e+06	2439229	1.03267e+06	1.52051e+06	1187768	1.87552e+06
P24270	2.12359e+06	2276247	2.25004e+06	3105599	1.63034e+06	1.55204e+06	1.51515e+06	2.3316e+06
P24288;Q8CBC8	701773	667038	666301	742568	387597	410378	364717	431632
P24369	1.76863e+06	1.68052e+06	1.91845e+06	1.77029e+06	2.0728e+06	1.76899e+06	1.75958e+06	1.69695e+06
P24472	883668	729398	873718	835344	619531	569251	586121	621788
P24526	5995934	4030233	3653019	7437034	3.45193e+06	4.78097e+06	3803597	3.96161e+06
P24527	950217	811155	800846	1.11888e+06	700626	758888	695450	918658
P24529	57863.5	55320	35285	74203.5	43151.6	41881.6	43581.4	39912.6
P24547	183772	227445	168827	178569	163208	163139	154812	156124
P24549	601096	341601	408771	731530	550938	956734	588716	872969
P24638	222485	196071	222278	185610	258798	201363	198182	198903
P24668	987367	1.20825e+06	1.15485e+06	1.00624e+06	1.20825e+06	1.09786e+06	1.1429e+06	1.09188e+06
P25444	2.04141e+06	2097062	2.34453e+06	2.26574e+06	2.62277e+06	2.37203e+06	2.52643e+06	2.73247e+06
P25785;Q6PI17	15557.8	29348.6	15552.1	17961.9	20399.3	25987	38965.9	18788.8
P25799;P25799-2;P25799-3	65235.3	63039.7	67594.9	71951.8	45045.3	54355.9	46433.2	53470.2
P25911;P25911-2	36360	23189.5	34598.1	52535.4	28921.2	27145.6	4301.37	30499.1
P26039	1.40229e+06	1.33257e+06	1.327e+06	1.4744e+06	1.14759e+06	1.17128e+06	1081946	1.27526e+06
P26040	537410	504193	565068	560026	378574	409154	386874	401596
P26041	1.80116e+06	1.49378e+06	1.78676e+06	1.94053e+06	1.82306e+06	1.8882e+06	1.80336e+06	1.74634e+06
P26043	4.52474e+06	4809720	4576513	4495837	4.65626e+06	4.67433e+06	4517679	4371631
P26231	1.00418e+06	1113414	1.05751e+06	1.20189e+06	808377	893330	811103	1.04008e+06
P26350	472731	459989	454307	402953	513846	445025	537425	393593
P26369;Q80XR5	600425	516201	686344	690421	625817	524749	491620	700714
P26443	2.24601e+06	2307713	2154853	2.36912e+06	2.13807e+06	1.93572e+06	1.94643e+06	2.41839e+06
P26450	83024.3	94454.2	81859.8	151756	73935.4	70637.3	58470	112509
P26516	316590	394809	330969	239645	446826	423838	506890	313016
P26645	812384	800558	829888	860173	1.05555e+06	996752	1.12423e+06	861748
P26883	4202555	4169188	3648856	3.67191e+06	4148848	3576808	3.4962e+06	3.34118e+06
P27005	1593916	862209	1.06948e+06	2.05685e+06	517152	1.57272e+06	599864	786156
P27046	94740.9	69379.9	79028.9	102831	51047.8	53944.3	39406.6	62332.4
P27048	456064	330021	457254	405251	563538	447604	436506	438254
P27545	149389	164211	181972	173672	158458	143225	146009	164999
P27546;P27546-2	2.06489e+06	2.08906e+06	2.00661e+06	2.87777e+06	1328543	1674099	1.4996e+06	1.88537e+06
P27600	75756.5	53960.5	66367.6	72508.6	53376.9	56554.8	51962.7	52725.9
P27601	517072	535633	457878	539658	394878	468492	405510	428593
P27612	348891	341144	364161	407645	370010	329356	318755	418199
P27641	42125.8	41911.1	43525.1	51108.3	38255.6	35498.2	35091.1	49393.4
P27659	1.62615e+06	1.94806e+06	2.10312e+06	1.81038e+06	2.52095e+06	2.2545e+06	2560149	2.2233e+06
P27661	618115	561960	540441	825201	323033	424098	249316	649195
P27773	6526419	6334891	6.56133e+06	6388788	8.15228e+06	6387069	6.88494e+06	7347426
P28063	215842	216533	231134	212223	227665	220795	221420	237638
P28184	336194	351084	270340	344474	205017	210471	268714	157471
P28230	97594	87918.1	80071.6	120038	59400.3	96437	77323	84773.2
P28271	513109	496287	482665	529991	358372	369334	370669	392063
P28293	212155	57941.7	102533	260019	58819	244217	73618.7	161789
P28352	409713	376734	387834	435058	385411	317583	403269	438963
P28474	1.40831e+06	1.17445e+06	1.42161e+06	1.66467e+06	1062269	1.02885e+06	1.06724e+06	1.27052e+06
[truncated: 3,217 more rows]
[truncated: 6 more columns]

## Sheet: SpecLibDIA
Supplementary Table 6 - Protein Quantity; Spectral Library DIA Analysis: QSparse Report
PG.ProteinAccessions	[1] D_D181213_S2215-S8-mut_MHRM_R01_T0.raw.PG.Quantity	[2] D_D181213_S2215-S7-mut_MHRM_R01_T0.raw.PG.Quantity	[3] D_D181213_S2215-S6-mut_MHRM_R01_T0.raw.PG.Quantity	[4] D_D181213_S2215-S5-mut_MHRM_R01_T0.raw.PG.Quantity	[5] D_D181213_S2215-S4-wt_MHRM_R01_T0.raw.PG.Quantity	[6] D_D181213_S2215-S3-wt_MHRM_R01_T0.raw.PG.Quantity	[7] D_D181213_S2215-S2-wt_MHRM_R01_T0.raw.PG.Quantity	[8] D_D181213_S2215-S1-wt_MHRM_R01_T0.raw.PG.Quantity
A0A075B5K6;P03976	77457.6	64512.6	7465.65	146445	28570.6	22132.3	23248.7	26762.1
A0A075B5P3;A0A0A6YVP0	1.93347e+06	929623	1.06885e+06	1.94709e+06	805373	390844	826937	539771
A0A075B5P4;A0A0A6YWR2;P01868;P01869	1.0694e+06	490641	667191	2.41166e+06	408931	443527	462530	571066
A0A075B5P5;A0A1Y7VJN6;P03987;P03987-2	182458	63510.8	252698	225610	146797	148440	185150	226896
A0A075B5P6;A0A075B6A0;P01872;P01872-2	216510	67001	215059	447192	130364	85927.4	71972	142956
A0A075B5Q4;A0A075B5Q9;A0A0A6YWC7;P18525	22257.9	21566	42746.1	26263.8	1	1	38033.3	1
A0A075B5S6;P18531	85830.9	35632.6	69781.4	72736	18471.2	17006.7	39953.2	15277.5
A0A075B5T3	39381.3	22707.3	35384.3	58966.9	15431	14302.3	12166.6	27966.8
A0A075B697;P01819;P01820	13516.8	28570.1	12527.8	56703.4	4960.47	7495.55	4566.52	6390.02
A0A087WNM1;Q91Z67	63190.5	49373	58004.6	60515.6	53939	60352	57212.2	53716
A0A087WNM2;A0A087WQ57;A0A087WR08;A2AP82;Q6NZA9;Q8VI33	22148.2	20643.1	17990.7	12852.2	24214.2	18072.6	21346.1	10625.5
A0A087WNM9;A0A087WPC0;G5E8B6;Q8BR86;Q8BR86-2;Q8BR86-3;Q8BR86-4	87750	66710.6	61138.2	48201.5	80023.4	31537.2	14021.3	21280.4
A0A087WNP6;Q4VAA2;Q4VAA2-2	215842	211978	187360	198100	195512	215138	220813	181729
A0A087WNT1;A0A087WQE6;P83940	381962	361652	395264	456255	435583	407139	355218	351778
A0A087WNV1;A0A087WR52;A0A087WSR7;Q8K2K6;Q8K2K6-1;Q8K2K6-3	82027	89639.8	86930.9	93219.7	77331.8	78844.5	92106.6	86376.4
A0A087WNZ5;A0A087WRP7;P0CW02	440067	530460	524278	524457	319144	335380	332430	374983
A0A087WNZ7;G5E870	74580.9	80225.3	67504.2	89492.2	53353.6	61147.6	56178.9	89329.2
A0A087WNZ9;A0A087WPC4;A0A087WPD1;A0A087WPW1;A0A087WQG6;A0A087WRP8;A0A087WSJ9;F6WDS8;Q9Z2H2	603009	39139	35912.4	39281.7	467518	41632.1	29692.2	484834
A0A087WP33;Q3ZAQ4;Q68FE2	25510.4	93671.7	16691.7	28343	18390.6	25842.7	49334.6	28423.4
A0A087WP80;Q3TYE5;Q8BLK3	238341	185777	258756	291142	266585	262853	253924	265606
A0A087WPK3;Q3UZ39-2	97088.5	93157.1	83620.6	99542.1	65076.7	76113.4	69559.8	77464
A0A087WPP8;P62484;Q6AXD2;Q6AXH6	100640	109472	97859.8	91046.1	100915	104521	106913	102287
A0A087WPS8;P35761;P35761-2;Q3TPW2	425136	270470	315794	367978	609756	314710	323095	334349
A0A087WPX3;Q810U3	96438.1	118378	97437.2	106155	86708.6	98777.4	103423	85588.1
A0A087WQ11;Q9Z0Z3;Q9Z0Z3-2	127644	99864.1	143598	135246	225101	171386	169893	153850
A0A087WQ48;Q8BL99-6	8096.12	7353.05	10428.5	8154.32	15082.6	12489.8	14570.8	12938
A0A087WQ86;A0A087WRP5;E9QM99;Q8BZN6;Q8BZN6-2;Q8BZN6-3;Q8BZN6-4	70198.8	70095.9	67681.1	84589.8	44250.4	60638.6	52461.6	62635.1
A0A087WQE8;E9Q9G6;E9QAN4;G3UW47;P33173;Q6TA13	556150	637819	576560	614242	750392	674285	711175	790546
A0A087WQK5;A0A087WR24;B7ZNP0;Q2HXL6	31365.2	43949.7	41528.1	23564.5	39932.1	32728.3	32182.9	35631.6
A0A087WQN7;F8VQ87;P97789;P97789-2;P97789-3	25998.1	106051	18806.5	28633	17412.1	43276.2	31303.1	36502.5
A0A087WQS2;Q9CQC6	252010	217437	254416	231501	270770	247438	257811	262622
A0A087WQS5;P56383;P56384;Q9CR84	2.44488e+06	3.28752e+06	2728476	2.26288e+06	2.74039e+06	2.81532e+06	2432943	2297383
A0A087WQT6;O89110	16331.2	16715.2	16653.5	18264.9	8130.53	8144.21	9246.17	11487.4
A0A087WR00;O35425;O35425-2	375454	674956	331747	348715	619792	370248	298695	343207
A0A087WR27;E9QAG8	13305.2	20054.1	12831.8	28037.5	45480.8	46966.1	28593.7	14651.1
A0A087WR50;P11276	940014	744788	788624	1.14812e+06	385080	785760	451553	626198
A0A087WRA4;D0QMC3	46670.3	39432.7	43197.9	42056.6	22592.2	26484	19480.9	27606.9
A0A087WRE5;Q6P3D0	88680.9	76393.1	76180.5	86676.1	81611.9	76173.2	82038	82300
A0A087WRE7;Q8R0N6;Q8R0N6-2	211050	219631	205111	263847	392592	257969	244452	257362
A0A087WRE8;Q80TV8-2	320430	350836	332793	374049	347215	349657	328148	371502
A0A087WRF2;Q8BXK8	42077	40574.9	36708.4	39709.6	29394.7	34837.6	37755.2	37366.5
A0A087WRG0;A0A087WRM7;B2Z893;P70265;Q6GTL7	94077.7	87664.7	94136.1	99895.4	94288.8	95780.9	78460	104626
A0A087WRH2;Q9WUD8	115772	98255.2	97367.8	122664	64678.1	75553.1	67591.7	76974.3
A0A087WRM2;Q91VK4	58770.1	56094.3	66614.8	67016.9	62047.2	54575.6	55639.9	54302.3
A0A087WRN5;A0A087WSH6;Q3UPL5	85726.5	96156.7	118279	73025.1	103495	103352	120187	86197.5
A0A087WRY3;Q80XU3	238055	240739	263002	205129	220394	201010	208926	240302
A0A087WRZ5;Q6VYI4;Q6VYI5;Q8BLD4;Q8R0B4;Q921F2	305568	310668	326370	317415	359695	325635	319158	379403
A0A087WSB8;Q9DCB1;Q9DCB1-2;Q9DCB1-3	81409.4	412981	207121	175115	64877.9	215589	92917.8	234530
A0A087WSD0;B2RPS7;B7ZMP6;Q61056;Q61056-2	92172	78706.6	82425.6	82549.3	94854.1	100946	88227.6	81228.6
A0A087WSP5;P42225;Q8C3V4	273169	250593	288103	223486	244553	288308	300753	204228
A0A087WSR3;A2AP18;A2AP18-2;A2AP18-3;A2AP18-4;F7C3A0;F7C512;H3BIW6;H3BK11	4500.1	1213.83	155142	84421.5	152370	136700	143470	115618
A0A0A0MQ68;Q60759	132805	137239	135101	147367	106338	113066	110714	135994
A0A0A0MQ69;G3UX19;O35451	82039.5	99592.3	92901.4	163005	84707	113074	129703	111791
A0A0A0MQ73;Q6PDK2	273904	174159	255753	258453	295626	244224	220720	225143
A0A0A0MQ79;Q3TLH4	117564	118328	132053	115288	119844	114505	126593	112691
A0A0A0MQ80;A0A0G2JFY0;Q3UMC0	1.1047e+06	1.15462e+06	1.03857e+06	1.10731e+06	1.23116e+06	1.03485e+06	1.08978e+06	1.17857e+06
A0A0A0MQ87;Q02384	80580.4	77680.5	82286.4	75743.8	69519.1	65337.3	86041.8	69918.3
A0A0A0MQ89;Q80US4;V9GXE4	4.02643e+06	1878920	4116662	3860614	2951109	3.18132e+06	2.66619e+06	3.3389e+06
[truncated: 6,089 more rows]
