# Supplementary material for: Transcriptomic and proteomic profiling of NaV1.8-expressing mouse nociceptors
Source: Front Mol Neurosci. 2022 Oct 11;15:1002842. doi: 10.3389/fnmol.2022.1002842 (PMC9593034; doi:10.3389/fnmol.2022.1002842)
Supplement: Supplementary file 7 [file Table_7.XLSX]

## Sheet: Suppl Tab7 Noci-Proteins (78)
Supplementary Table 7. NaV1.8+ nociceptor-enriched proteins (78) in DRG
No.	Gene Symbol	Fold-Change (DTA/Ctrl)	log2 (Fold-Change) (DTA/Ctrl)	Q-value (DTA/Ctrl)	- log10(Q-value) (DTA/Ctrl)	Descriptions	UniProtIds	Feature Type
1	Acpp	-10.6536	-3.41327	3.2e-07	6.49479	Prostatic acid phosphatase;Isoform 2 of Prostatic acid phosphatase	Q8CE08;Q8CE08-2	protein coding gene
2	Actn3	-2.21268	-1.1458	0.00446791	2.3499	Alpha-actinin-3	O88990	protein coding gene
3	Agpat4	-2.21334	-1.14622	0.00141415	2.8495	1-acyl-sn-glycerol-3-phosphate acyltransferase delta	Q8K4X7	protein coding gene
4	Ankrd13d	-2.03735	-1.02669	0.0445537	1.35112	Ankyrin repeat domain-containing protein 13D	Q6PD24	protein coding gene
5	Arhgap28	-4.59478	-2.2	0.00471639	2.32639	Rho GTPase-activating protein 28;Rho GTPase-activating protein 28;Isoform 2 of Rho GTPase-activating protein 28;Isoform 3 of Rho GTPase-activating protein 28	E9Q642;Q8BN58;Q8BN58-2;Q8BN58-3	protein coding gene
6	Atrnl1	-2.7645	-1.46702	0.00650868	2.18651	Attractin-like protein 1;Isoform 2 of Attractin-like protein 1	Q6A051;Q6A051-2	protein coding gene
7	AU040320	-3.55077	-1.82813	0.0454997	1.34199	Dyslexia-associated protein KIAA0319-like protein;Isoform 2 of Dyslexia-associated protein KIAA0319-like protein;Expressed sequence AU040320	Q8K135;Q8K135-2;Z4YK56	protein coding gene
8	Avil	-2.04587	-1.03271	0	12.4052	Advillin	O88398	protein coding gene
9	Calca	-14.4082	-3.84882	0.00136411	2.86515	Calcitonin gene-related peptide 1	Q99JA0	protein coding gene
10	Camk2a	-16.0404	-4.00364	0	16.2618	Calcium/calmodulin-dependent protein kinase type II subunit alpha	F8WIS9;P11798	protein coding gene
11	Ccdc141	-2.52547	-1.33655	0.000242977	3.61444	Coiled-coil domain-containing 141	A2AST1;E9Q8Q6	protein coding gene
12	Cdc42	-2.03721	-1.0266	0.000172896	3.76222	Isoform 1 of Cell division control protein 42 homolog	P60766-1	protein coding gene
13	Cds2	-2.36725	-1.24321	1.01e-07	6.99641	Phosphatidate cytidylyltransferase 2	Q99L43	protein coding gene
14	Chsy3	-4.99065	-2.31923	0.0271867	1.56564	Chondroitin sulfate synthase 3	Q5DTK1	protein coding gene
15	Clgn	-3.10821	-1.63608	2.2e-08	7.65094	Calmegin	P52194	protein coding gene
16	Cpeb4	-2.19959	-1.13723	8.7965e-05	4.05569	Cytoplasmic polyadenylation element-binding protein 4 (Fragment);Cytoplasmic polyadenylation element-binding protein 4;Cytoplasmic polyadenylation element-binding protein 4;Isoform 2 of Cytoplasmic polyadenylation element-binding protein 4;Isoform 3 of Cytoplasmic polyadenylation element-binding protein 4;Isoform 4 of Cytoplasmic polyadenylation element-binding protein 4;Isoform 5 of Cytoplasmic …	Q5SU47;Q5SU48;Q7TN98;Q7TN98-2;Q7TN98-3;Q7TN98-4;Q7TN98-5	protein coding gene
17	Cpt1c	-2.50183	-1.32299	0.0135139	1.86922	Carnitine O-palmitoyltransferase 1, brain isoform	Q8BGD5	protein coding gene
18	Ctsl	-2.06621	-1.04699	0.000174711	3.75768	Cathepsin L1	P06797	protein coding gene
19	D130043K22Rik	-3.22561	-1.68957	0.00833065	2.07932	Dyslexia-associated protein KIAA0319 homolog	Q5SZV5	protein coding gene
20	Dgkg	-3.08112	-1.62345	1.7763e-05	4.7505	Diacylglycerol kinase gamma	Q91WG7	protein coding gene
21	Dgkh	-3.82211	-1.93437	0	23.0873	Diacylglycerol kinase	A0A2I3BQ43;A0JP53;D3YXJ0	protein coding gene
22	Dgki	-5.56879	-2.47736	0	13.9329	Diacylglycerol kinase	D3YWQ0;D3Z2W1	protein coding gene
23	Dgkz	-3.69622	-1.88605	0	12.3622	Diacylglycerol kinase;Diacylglycerol kinase;Diacylglycerol kinase zeta	A2AHJ7;A2AHK0;Q80UP3	protein coding gene
24	Dhcr24	-2.06808	-1.04829	7.302e-06	5.13658	Delta(24)-sterol reductase	Q8VCH6	protein coding gene
25	Disp2	-3.57267	-1.837	0.0105794	1.97554	Protein dispatched homolog 2	Q8CIP5	protein coding gene
26	Dok4	-2.34995	-1.23263	0.0158962	1.79871	Docking protein 4	Q99KE3	protein coding gene
27	Dolpp1	-2.8929	-1.53252	0.0346821	1.45989	Dolichyldiphosphatase 1	Q9JMF7	protein coding gene
28	Eml1	-3.56907	-1.83555	0	22.7806	Echinoderm microtubule-associated protein-like 1;Isoform 2 of Echinoderm microtubule-associated protein-like 1	Q05BC3;Q05BC3-2	protein coding gene
29	Fam169a	-2.00246	-1.00178	0.0121256	1.9163	Soluble lamin-associated protein of 75 kDa	Q5XG69	protein coding gene
30	Fxyd2	-2.93781	-1.55474	2.12e-07	6.67307	Sodium/potassium-transporting ATPase subunit gamma	Q04646	protein coding gene
31	Galnt17	-3.00574	-1.58772	9.9193e-05	4.00352	Polypeptide N-acetylgalactosaminyltransferase 17	Q7TT15	protein coding gene
32	Gfra2	-2.71179	-1.43925	1.938e-06	5.71255	GDNF family receptor alpha-2	O08842	protein coding gene
33	H3f3c	-2.20098	-1.13815	0.0172796	1.76247	Histone H3.3C;Histone H3.3	P02301;P84244	protein coding gene
34	Hps1	-2.41325	-1.27098	0.0311887	1.506	Hermansky-Pudlak syndrome 1 protein homolog	A0A0R4J062;E9PYL0;E9Q045;O08983;Q3U309	protein coding gene
35	Icmt	-2.1685	-1.11669	0.0217241	1.66306	Protein-S-isoprenylcysteine O-methyltransferase	Q3U4N2;Q9EQK7	protein coding gene
36	Ids	-2.6412	-1.40119	1.2147e-05	4.91553	Iduronate 2-sulfatase	Q08890	protein coding gene
37	Kcnt1	-3.86526	-1.95056	0.000265556	3.57584	Potassium channel subfamily T member 1	A0A0G2JER3;A0A0G2JG99;A2AHB7;A2AHB8;A2AHB9;C0KTP6;Q6ZPR4	protein coding gene
38	Kctd16	-2.68629	-1.42562	0.00452534	2.34435	BTB/POZ domain-containing protein KCTD16	Q5DTY9	protein coding gene
39	Kif5a	-2.13444	-1.09386	0	9.85914	Kinesin heavy chain isoform 5A	P33175	protein coding gene
40	Klf1	-2.33341	-1.22244	1.6e-08	7.78626	UPF0577 protein KIAA1324-like homolog;Isoform 2 of UPF0577 protein KIAA1324-like homolog	Q3UZV7;Q3UZV7-2	protein coding gene
41	Kndc1	-7.68869	-2.94274	0.0148825	1.82732	Kinase non-catalytic C-lobe domain-containing protein 1	Q0KK55	protein coding gene
42	L1cam	-2.2478	-1.16851	0	10.7058	Neural cell adhesion molecule L1;L1 cell adhesion molecule	P11627;Q6PGJ3	protein coding gene
43	Mbnl2	-2.02385	-1.01711	0.0386735	1.41259	Isoform 4 of Muscleblind-like protein 2	Q8C181-4	protein coding gene
44	Msmo1	-2.01697	-1.01219	0.0260111	1.58484	Methylsterol monooxygenase 1	Q9CRA4	protein coding gene
45	Myh1	-2.18132	-1.1252	5e-09	8.29154	Myosin-1	Q5SX40	protein coding gene
46	Myh2	-2.40095	-1.26361	0.000518121	3.28557	MCG140437, isoform CRA_d	G3UW82	protein coding gene
47	Myh4	-2.63775	-1.39931	0.00392739	2.4059	Myosin-4	Q5SX39	protein coding gene
48	Nedd4l	-4.08727	-2.03114	0	10.4674	E3 ubiquitin-protein ligase NEDD4-like;E3 ubiquitin-protein ligase NEDD4-like;Isoform 3 of E3 ubiquitin-protein ligase NEDD4-like	E9PXB7;Q8CFI0;Q8CFI0-3	protein coding gene
49	Nipsnap3b	-2.28808	-1.19414	0.00226136	2.64563	Protein NipSnap homolog 3B	Q9CQE1	protein coding gene
50	Osbpl3	-3.40013	-1.76559	0	24.6477	Oxysterol-binding protein;Oxysterol-binding protein-related protein 3	D3YTT6;Q9DBS9	protein coding gene
51	P2rx3	-6.82329	-2.77047	0.000478965	3.3197	P2X purinoceptor;P2X purinoceptor;P2X purinoceptor 3	A2AW03;A2AW04;Q3UR32	protein coding gene
52	Pgap1	-2.03416	-1.02443	1.4e-07	6.85327	GPI inositol-deacylase	Q3UUQ7	protein coding gene
53	Phf24	-4.38787	-2.13352	0	16.9464	PHD finger protein 24	Q80TL4	protein coding gene
54	Pirt	-3.61859	-1.85543	2.506e-06	5.60102	Phosphoinositide-interacting protein	Q8BFY0	protein coding gene
55	Plcb3	-2.89054	-1.53134	0	25.4645	1-phosphatidylinositol 4,5-bisphosphate phosphodiesterase beta-3	P51432	protein coding gene
56	Plcxd3	-2.84115	-1.50648	0.00450377	2.34642	MCG49978;PI-PLC X domain-containing protein 3	G3X9A7;Q8BLJ3	protein coding gene
57	Pqlc3	-2.24786	-1.16855	8.527e-06	5.06918	PQ-loop repeat-containing protein 3	Q8C6U2	protein coding gene
58	Prkcd	-3.21509	-1.68486	0	19.9139	Protein kinase C delta type	P28867	protein coding gene
59	Prkcq	-2.08397	-1.05933	2.3049e-05	4.63735	Protein kinase C theta type	Q02111	protein coding gene
60	Ptrh1	-4.58802	-2.19787	0.0295064	1.53008	Probable peptidyl-tRNA hydrolase	Q8BW00	protein coding gene
61	Rgs10	-2.92647	-1.54916	5.5e-08	7.25825	Regulator of G-protein signaling 10	Q9CQE5	protein coding gene
62	Rgs3	-9.05844	-3.17926	4.5e-08	7.34205	Regulator of G-protein signaling 3;Isoform 5 of Regulator of G-protein signaling 3;Isoform 2 of Regulator of G-protein signaling 3	Q9DC04;Q9DC04-1;Q9DC04-4	protein coding gene
63	S100b	-2.36771	-1.2435	0.00396793	2.40144	Protein S100-B	P50114	protein coding gene
64	Scg3	-3.26811	-1.70846	4e-09	8.41393	Secretogranin-3;Isoform 2 of Secretogranin-3	P47867;P47867-2	protein coding gene
65	Scn10a	-4.98351	-2.31716	7.17e-07	6.14461	Sodium channel protein type 10 subunit alpha;Isoform 2 of Sodium channel protein type 10 subunit alpha	Q6QIY3;Q6QIY3-2	protein coding gene
66	Scn11a	-123.965	-6.95379	0	11.995	Sodium channel protein type 11 subunit alpha	Q9R053	protein coding gene
67	Scn7a	-2.09155	-1.06457	0	13.729	Sodium channel protein	B1AYL1	protein coding gene
68	Slc36a1	-4.6897	-2.2295	0.0356816	1.44756	Proton-coupled amino acid transporter 1	Q8K4D3	protein coding gene
69	Sqle	-2.1354	-1.09451	0.00354254	2.45069	Squalene monooxygenase	P52019	protein coding gene
70	Srl	-2.90034	-1.53622	0.029125	1.53573	Sarcalumenin	Q7TQ48	protein coding gene
71	St8sia3	-2.97685	-1.57379	0.00696572	2.15703	Sia-alpha-2,3-Gal-beta-1,4-GlcNAc-R:alpha 2,8-sialyltransferase	Q64689	protein coding gene
72	Stoml1	-2.07363	-1.05216	0.0344383	1.46296	Stomatin-like protein 1	A0A0B4J1F1;Q8CI66	protein coding gene
73	Tmem177	-5.22372	-2.38508	0.0259419	1.586	Transmembrane protein 177	Q8BPE4	protein coding gene
74	Tmem87b	-2.03014	-1.02158	0.0485982	1.31338	Transmembrane protein 87B;Isoform 2 of Transmembrane protein 87B;Isoform 3 of Transmembrane protein 87B;Transmembrane protein 87B (Fragment)	Q8BKU8;Q8BKU8-2;Q8BKU8-3;Z4YML9	protein coding gene
75	Tnni2	-2.12434	-1.08702	0.0190789	1.71945	Troponin I, fast skeletal muscle (Fragment);Troponin I, fast skeletal muscle	A2A6K0;P13412	protein coding gene
76	Tnnt3	-2.36121	-1.23953	0.0220048	1.65748	Troponin T, fast skeletal muscle;Troponin T, fast skeletal muscle;Troponin T, fast skeletal muscle;Troponin T, fast skeletal muscle;Troponin T, fast skeletal muscle;Troponin T, fast skeletal muscle;Troponin T, fast skeletal muscle;Isoform B3e17 of Troponin T, fast skeletal muscle;Isoform B4e17 of Troponin T, fast skeletal muscle;Isoform A2e17 of Troponin T, fast skeletal muscle;Isoform A3e17 of T…	A0A0R4J1B1;A2A6H6;A2A6I8;A2A6J0;A2A6J1;J3QP61;Q9QZ47;Q9QZ47-10;Q9QZ47-12;Q9QZ47-2;Q9QZ47-3;Q9QZ47-4;Q9QZ47-5;Q9QZ47-6;Q9QZ47-8;Z4YJU0;Z4YKE7;Z4YKF8;Z4YKG3;Z4YKG8;Z4YKH8;Z4YNB2	protein coding gene
77	Trarg1	-3.19643	-1.67646	0.0456271	1.34078	Trafficking regulator of GLUT4 1	Q8C838	protein coding gene
78	Trpv1	-4.57886	-2.19499	0.0031168	2.50629	Transient receptor potential cation channel subfamily V member 1;Isoform 2 of Transient receptor potential cation channel subfamily V member 1	Q704Y3;Q704Y3-2	protein coding gene
