# Supplementary material for: Transcriptomic and proteomic profiling of NaV1.8-expressing mouse nociceptors
Source: Front Mol Neurosci. 2022 Oct 11;15:1002842. doi: 10.3389/fnmol.2022.1002842 (PMC9593034; doi:10.3389/fnmol.2022.1002842)
Supplement: Supplementary file 8 [file Table_8.XLSX]

## Sheet: Suppl Tab8_Prot_enrich DRG47
Supplementary Table 8. Proteins (47) enriched in NaV1.8- cells of DRG
No.	Gene Symbol	Fold-Change (DTA/Ctrl)	log2 (Fold-Change)	Q-value	- log10(Q-value)	Description	UniProtIds	Feature Type
1	Adgra2	2.50176	1.32294	0.0113144	1.94637	adhesion G protein-coupled receptor A2	J3QMG7;Q91ZV8	protein coding gene
2	Ahsp	2.52729	1.33759	3.37478e-05	4.47175	alpha hemoglobin stabilizing protein	Q9CY02	protein coding gene
3	Ambp	2.12661	1.08855	0.00367846	2.43433	alpha 1 microglobulin/bikunin precursor	Q07456	protein coding gene
4	Cdh13	2.10033	1.07062	7.78544e-05	4.10872	cadherin 13	Q9WTR5	protein coding gene
5	Ces1d	2.69383	1.42966	0.00436566	2.35995	carboxylesterase 1D	Q8VCT4	protein coding gene
6	Cldn1	2.00065	1.00047	0.00375759	2.42509	claudin 1	O88551	protein coding gene
7	Cma1	2.23527	1.16045	0.0103253	1.9861	chymase 1, mast cell	A4QPC5;P21844	protein coding gene
8	Col6a6	2.09537	1.06721	0	18.4812	collagen, type VI, alpha 6	E9Q6A6;Q8C6K9	protein coding gene
9	Cpa3	2.45027	1.29294	0	25.6001	carboxypeptidase A3, mast cell	P15089	protein coding gene
10	Csrp2	2.15874	1.11019	0.00129763	2.88685	cysteine and glycine-rich protein 2	P97314	protein coding gene
11	Cxadr	2.08928	1.06301	0.0115518	1.93735	coxsackie virus and adenovirus receptor	P97792	protein coding gene
12	Cyp2e1	3.46029	1.79089	0.00389612	2.40937	cytochrome P450, family 2, subfamily e, polypeptide 1	Q05421	protein coding gene
13	Cyp2f2	2.82291	1.49718	0.00418483	2.37832	cytochrome P450, family 2, subfamily f, polypeptide 2	P33267	protein coding gene
14	Ddc	3.08031	1.62308	0.00293197	2.53284	dopa decarboxylase	O88533	protein coding gene
15	Eln	2.10107	1.07113	0.0329626	1.48198	elastin	P54320	protein coding gene
16	Emilin1	2.04526	1.03228	0.000681518	3.16652	elastin microfibril interfacer 1	Q99K41	protein coding gene
17	Fga	2.18295	1.12628	3.27856e-09	8.48432	fibrinogen alpha chain	E9PV24	protein coding gene
18	Fgb	2.04959	1.03533	0	26.2288	fibrinogen beta chain	Q8K0E8	protein coding gene
19	Fhl2	2.06698	1.04753	8.35612e-06	5.078	four and a half LIM domains 2	O70433	protein coding gene
20	Hp	5.60413	2.48649	2.15e-14	13.6683	haptoglobin	Q61646	protein coding gene
21	Hpx	2.07928	1.05608	0	16.9464	hemopexin	Q91X72	protein coding gene
22	Igf2bp3	2.03567	1.02551	0.00522136	2.28222	insulin-like growth factor 2 mRNA binding protein 3	Q9CPN8	protein coding gene
23	Ighg2b	2.29388	1.19779	7.9141e-12	11.1016	immunoglobulin heavy constant gamma 2B	A0A075B5P3;A0A0A6YVP0	gene segment
24	Ighm	2.19322	1.13305	5.52436e-08	7.25772	immunoglobulin heavy constant mu	A0A075B5P6;A0A075B6A0;P01872;P01872-2	gene segment
25	Ighv6-6	2.23912	1.16293	0.0155866	1.80725	immunoglobulin heavy variable 6-6	A0A075B5T3	gene segment
26	Igkc	2.10999	1.07724	4.1681e-07	6.38006	immunoglobulin kappa constant	P01837	gene segment
27	Igkv8-30	3.93763	1.97733	0.00710062	2.1487	immunoglobulin kappa chain variable 8-30	A0A140T8M3	gene segment
28	Igsf5	2.34635	1.23042	1.46771e-05	4.83336	immunoglobulin superfamily, member 5	D3YXH0;P63054	protein coding gene
29	Inpp5k	2.17287	1.1196	0.0330415	1.48094	inositol polyphosphate 5-phosphatase K	Q8C5L6	protein coding gene
30	Itih4	2.3679	1.24361	0	21.2317	inter alpha-trypsin inhibitor, heavy chain 4	A6X935;E9PVD2;E9Q5L2	protein coding gene
31	Kcnj13	2.28021	1.18917	8.37489e-05	4.07702	potassium inwardly-rectifying channel, subfamily J, member 13	G3UX25;P86046	protein coding gene
32	Lrg1	3.85991	1.94857	1e-16	16.2714	leucine-rich alpha-2-glycoprotein 1	Q91XL1	protein coding gene
33	Mcpt4	2.56723	1.36021	5.96332e-05	4.22451	mast cell protease 4	P21812;Q3UN88	protein coding gene
34	Mocs1	2.22353	1.15285	0.0149188	1.82627	molybdenum cofactor synthesis 1	Q5RKZ7	protein coding gene
35	Morn4	4.74936	2.24773	0.0245984	1.60909	MORN repeat containing 4	Q6PGF2	protein coding gene
36	Myl6b	2.75752	1.46337	0.0269615	1.56926	myosin, light polypeptide 6B	Q8CI43	protein coding gene
37	Parp3	2.04233	1.03021	0.00321076	2.49339	poly (ADP-ribose) polymerase family, member 3	Q3ULW8;Q3ULW8-2	protein coding gene
38	Plin1	2.88646	1.5293	0.0387241	1.41202	perilipin 1	Q8CGN5	protein coding gene
39	Ptgds	2.27472	1.18569	0.02792	1.55408	prostaglandin D2 synthase (brain)	O09114	protein coding gene
40	Saa1	5.19845	2.37808	0.0188033	1.72577	serum amyloid A 1	P05366	protein coding gene
41	Serpinb6b	6.14291	2.61892	0.0421714	1.37498	serine (or cysteine) peptidase inhibitor, clade B, member 6b	O08804	protein coding gene
42	Sik3	4.59626	2.20046	0.014443	1.84034	SIK family kinase 3	E9PU87;F6S7W6;Q6P4S6	protein coding gene
43	Slc4a10	2.39081	1.2575	0.00972453	2.01213	solute carrier family 4, sodium bicarbonate cotransporter-like, member 10	B1AWV9;Q5DTL9;Q5DTL9-2	protein coding gene
44	Tgfbi	2.04603	1.03282	5e-16	15.3085	transforming growth factor, beta induced	P82198	protein coding gene
45	Thbs1	2.16767	1.11615	0.0004866	3.31283	thrombospondin 1	P35441;Q80YQ1	protein coding gene
46	Thrsp	2.10769	1.07566	0.00664052	2.1778	thyroid hormone responsive	Q62264	protein coding gene
47	Tpsb2	2.45212	1.29403	0.000641734	3.19264	tryptase beta 2	E9QJW9;P21845	protein coding gene
