# Supplementary material for: Transcriptomic and proteomic profiling of NaV1.8-expressing mouse nociceptors
Source: Front Mol Neurosci. 2022 Oct 11;15:1002842. doi: 10.3389/fnmol.2022.1002842 (PMC9593034; doi:10.3389/fnmol.2022.1002842)
Supplement: Supplementary file 9 [file Table_9.XLSX]

## Sheet: Unmatched proteins (183)
Supplementary Table 9. Unmatched proteins (183) for which no corresponding transcripts could be found in the transcript list
No.	Gene Symbol	Description	Feature Type
1	Acad12	acyl-Coenzyme A dehydrogenase family, member 12	protein coding gene
2	Actbl2	actin, beta-like 2	protein coding gene
3	Adamts13	a disintegrin-like and metallopeptidase (reprolysin type) with thrombospondin type 1 motif, 13	protein coding gene
4	AK157302	cDNA sequence AK157302	protein coding gene
5	Atp2b4	ATPase, Ca++ transporting, plasma membrane 4	protein coding gene
6	C7	complement component 7	protein coding gene
7	Ccdc190	coiled-coil domain containing 190	protein coding gene
8	Ccdc25	coiled-coil domain containing 25	protein coding gene
9	Cd63	CD63 antigen	protein coding gene
10	Col28a1	collagen, type XXVIII, alpha 1	protein coding gene
11	Col6a6	collagen, type VI, alpha 6	protein coding gene
12	Cox7b	cytochrome c oxidase subunit 7B	protein coding gene
13	Cpt1b	carnitine palmitoyltransferase 1b, muscle	protein coding gene
14	D17H6S53E	DNA segment, Chr 17, human D6S53E	protein coding gene
15	Dnaaf3	dynein, axonemal assembly factor 3	protein coding gene
16	Ear10	eosinophil-associated, ribonuclease A family, member 10	protein coding gene
17	Ear2	eosinophil-associated, ribonuclease A family, member 2	protein coding gene
18	Ear6	eosinophil-associated, ribonuclease A family, member 6	protein coding gene
19	Eif1ad13	eukaryotic translation initiation factor 1A domain containing 13	protein coding gene
20	Eloc	elongin C	protein coding gene
21	Enpp7	ectonucleotide pyrophosphatase/phosphodiesterase 7	protein coding gene
22	Fam177a	family with sequence similarity 177, member A	protein coding gene
23	fh	fetal hematoma	heritable phenotypic marker
24	Frmpd4	FERM and PDZ domain containing 4	protein coding gene
25	Fv4	Friend virus susceptibility 4	heritable phenotypic marker
26	Gbp5	guanylate binding protein 5	protein coding gene
27	Gcat	glycine C-acetyltransferase (2-amino-3-ketobutyrate-coenzyme A ligase)	protein coding gene
28	Gm17669	predicted gene, 17669	pseudogene
29	Gm20425	predicted gene 20425	protein coding gene
30	Gm20431	predicted gene 20431	protein coding gene
31	Gm20521	predicted gene 20521	protein coding gene
32	Gm20547	predicted gene 20547	protein coding gene
33	Gm20671	predicted gene 20671	protein coding gene
34	Gm28040	predicted gene, 28040	protein coding gene
35	Gm43738	predicted gene 43738	protein coding gene
36	Gm49368	predicted gene, 49368	protein coding gene
37	Gm49486	predicted gene, 49486	protein coding gene
38	Gm7324	predicted gene 7324	protein coding gene
39	Gm9774	predicted pseudogene 9774	protein coding gene
40	Gng5	guanine nucleotide binding protein (G protein), gamma 5	protein coding gene
41	Gpx4	glutathione peroxidase 4	protein coding gene
42	Gvin1	GTPase, very large interferon inducible 1	protein coding gene
43	H1f1	H1.1 linker histone, cluster member	protein coding gene
44	H1f3	H1.3 linker histone, cluster member	protein coding gene
45	H1f5	H1.5 linker histone, cluster member	protein coding gene
46	H2ac21	H2A clustered histone 21	protein coding gene
47	H2ac6	H2A clustered histone 6	protein coding gene
48	H2ax	H2A.X variant histone	protein coding gene
49	H2bc8	H2B clustered histone 8	protein coding gene
50	H2bu1-ps	H2B.U histone 1, pseudogene	pseudogene
51	H3f3c	H3 histone, family 3C	protein coding gene
52	Hba	hemoglobin alpha chain complex	complex/cluster/region
53	Hbb-bs	hemoglobin, beta adult s chain	protein coding gene
54	Hmgb1	high mobility group box 1	protein coding gene
55	Idi1	isopentenyl-diphosphate delta isomerase	protein coding gene
56	Igha	immunoglobulin heavy constant alpha	gene segment
57	Ighg2b	immunoglobulin heavy constant gamma 2B	gene segment
58	Ighv1-18	immunoglobulin heavy variable V1-18	gene segment
59	Igkc	immunoglobulin kappa constant	gene segment
60	Igkv10-96	immunoglobulin kappa variable 10-96	gene segment
61	Igkv12-41	immunoglobulin kappa chain variable 12-41	gene segment
62	Igkv12-44	immunoglobulin kappa variable 12-44	gene segment
63	Igkv12-46	immunoglobulin kappa variable 12-46	gene segment
64	Igkv2-109	immunoglobulin kappa variable 2-109	gene segment
65	Igkv4-55	immunoglobulin kappa variable 4-55	gene segment
66	Igkv8-30	immunoglobulin kappa chain variable 8-30	gene segment
67	Impdh2	inosine monophosphate dehydrogenase 2	protein coding gene
68	Isg15	ISG15 ubiquitin-like modifier	protein coding gene
69	Isoc2a	isochorismatase domain containing 2a	protein coding gene
70	Kirrel2	kirre like nephrin family adhesion molecule 2	protein coding gene
71	Klhl3	kelch-like 3	protein coding gene
72	Lrriq1	leucine-rich repeats and IQ motif containing 1	protein coding gene
73	Lsm5	LSM5 homolog, U6 small nuclear RNA and mRNA degradation associated	protein coding gene
74	Ly6c2	lymphocyte antigen 6 complex, locus C2	protein coding gene
75	Mrps33	mitochondrial ribosomal protein S33	protein coding gene
76	mt-Atp6	mitochondrially encoded ATP synthase 6	protein coding gene
77	mt-Atp8	mitochondrially encoded ATP synthase 8	protein coding gene
78	mt-Co1	mitochondrially encoded cytochrome c oxidase I	protein coding gene
79	mt-Co2	mitochondrially encoded cytochrome c oxidase II	protein coding gene
80	mt-Co3	mitochondrially encoded cytochrome c oxidase III	protein coding gene
81	mt-Nd1	mitochondrially encoded NADH dehydrogenase 1	protein coding gene
82	mt-Nd2	mitochondrially encoded NADH dehydrogenase 2	protein coding gene
83	mt-Nd4	mitochondrially encoded NADH dehydrogenase 4	protein coding gene
84	Mtrf1	mitochondrial translational release factor 1	protein coding gene
85	Mup2	major urinary protein 2	protein coding gene
86	Mup20	major urinary protein 20	protein coding gene
87	Mup8	major urinary protein 8	protein coding gene
88	Myl6b	myosin, light polypeptide 6B	protein coding gene
89	Naa12	N(alpha)-acetyltransferase 12, NatA catalytic subunit	protein coding gene
90	Ndufa11	NADH:ubiquinone oxidoreductase subunit A11	protein coding gene
91	Ndufb1	NADH:ubiquinone oxidoreductase subunit B1	protein coding gene
92	Ndufb4	NADH:ubiquinone oxidoreductase subunit B4	protein coding gene
93	Ndufc2	NADH:ubiquinone oxidoreductase subunit C2	protein coding gene
94	Ndufs5	NADH:ubiquinone oxidoreductase core subunit S5	protein coding gene
95	Nme3	NME/NM23 nucleoside diphosphate kinase 3	protein coding gene
96	Npm1	nucleophosmin 1	protein coding gene
97	Nptxr	neuronal pentraxin receptor	protein coding gene
98	Ogdhl	oxoglutarate dehydrogenase-like	protein coding gene
99	Oscp1	organic solute carrier partner 1	protein coding gene
100	Pacsin2	protein kinase C and casein kinase substrate in neurons 2	protein coding gene
101	Palm3	paralemmin 3	protein coding gene
102	Pam16	presequence translocase-asssociated motor 16	protein coding gene
103	Pcdha4	protocadherin alpha 4	protein coding gene
104	Pdcd5	programmed cell death 5	protein coding gene
105	Phb	prohibitin	protein coding gene
106	Pin4	peptidyl-prolyl cis/trans isomerase, NIMA-interacting, 4 (parvulin)	protein coding gene
107	Ppid	peptidylprolyl isomerase D (cyclophilin D)	protein coding gene
108	Ppp1cc	protein phosphatase 1 catalytic subunit gamma	protein coding gene
109	Prdx6	peroxiredoxin 6	protein coding gene
110	Ptges3	prostaglandin E synthase 3	protein coding gene
111	Qdpr	quinoid dihydropteridine reductase	protein coding gene
112	Ramac	RNA guanine-7 methyltransferase activating subunit	protein coding gene
113	Ran	RAN, member RAS oncogene family	protein coding gene
114	Rbm10	RNA binding motif protein 10	protein coding gene
115	Rbm4	RNA binding motif protein 4	protein coding gene
116	Rbx1	ring-box 1	protein coding gene
117	Retnlg	resistin like gamma	protein coding gene
118	Rnaset2b	ribonuclease T2B	protein coding gene
119	Rpl10	ribosomal protein L10	protein coding gene
120	Rpl17	ribosomal protein L17	protein coding gene
121	Rpl21	ribosomal protein L21	protein coding gene
122	Rpl22	ribosomal protein L22	protein coding gene
123	Rpl23	ribosomal protein L23	protein coding gene
124	Rpl23a	ribosomal protein L23A	protein coding gene
125	Rpl24	ribosomal protein L24	protein coding gene
126	Rpl28	ribosomal protein L28	protein coding gene
127	Rpl3	ribosomal protein L3	protein coding gene
128	Rpl30	ribosomal protein L30	protein coding gene
129	Rpl32	ribosomal protein L32	protein coding gene
130	Rpl34	ribosomal protein L34	protein coding gene
131	Rpl35a	ribosomal protein L35A	protein coding gene
132	Rpl7a	ribosomal protein L7A	protein coding gene
133	Rps13	ribosomal protein S13	protein coding gene
134	Rps14	ribosomal protein S14	protein coding gene
135	Rps18-ps5	ribosomal protein S18, pseudogene 5	pseudogene
136	Rps18-ps6	ribosomal protein S18, pseudogene 6	pseudogene
137	Rps26	ribosomal protein S26	protein coding gene
138	Rps27a	ribosomal protein S27A	protein coding gene
139	Rps3a2	ribosomal protein S3A2	pseudogene
140	Rpsa	ribosomal protein SA	protein coding gene
141	Rragb	Ras-related GTP binding B	protein coding gene
142	Samd4b	sterile alpha motif domain containing 4B	protein coding gene
143	Sap30bp	SAP30 binding protein	protein coding gene
144	Scamp3	secretory carrier membrane protein 3	protein coding gene
145	Scamp4	secretory carrier membrane protein 4	protein coding gene
146	Sec31b	Sec31 homolog B (S. cerevisiae)	protein coding gene
147	Sec61g	SEC61, gamma subunit	protein coding gene
148	Septin5	septin 5	protein coding gene
149	Serpina1d	serine (or cysteine) peptidase inhibitor, clade A, member 1D	protein coding gene
150	Serpina1e	serine (or cysteine) peptidase inhibitor, clade A, member 1E	protein coding gene
151	Sh3bp1	SH3-domain binding protein 1	protein coding gene
152	Slc10a5	solute carrier family 10 (sodium/bile acid cotransporter family), member 5	protein coding gene
153	Slc25a3	solute carrier family 25 (mitochondrial carrier, phosphate carrier), member 3	protein coding gene
154	Smim15	small integral membrane protein 15	protein coding gene
155	Sms	spermine synthase	protein coding gene
156	Snu13	SNU13 homolog, small nuclear ribonucleoprotein (U4/U6.U5)	protein coding gene
157	Sra1	steroid receptor RNA activator 1	protein coding gene
158	Srp14	signal recognition particle 14	protein coding gene
159	Srsf10	serine and arginine-rich splicing factor 10	protein coding gene
160	Syt15	synaptotagmin XV	protein coding gene
161	Taco1	translational activator of mitochondrially encoded cytochrome c oxidase I	protein coding gene
162	Tbrg4	transforming growth factor beta regulated gene 4	protein coding gene
163	Tceal5	transcription elongation factor A (SII)-like 5	protein coding gene
164	Tcp11l1	t-complex 11 like 1	protein coding gene
165	Tm9sf1	transmembrane 9 superfamily member 1	protein coding gene
166	Tmem14c	transmembrane protein 14C	protein coding gene
167	Tmsb15l	thymosin beta 15b like	protein coding gene
168	Tomm5	translocase of outer mitochondrial membrane 5	protein coding gene
169	Tomm6	translocase of outer mitochondrial membrane 6	protein coding gene
170	Tradd	TNFRSF1A-associated via death domain	protein coding gene
171	Trappc10	trafficking protein particle complex 10	protein coding gene
172	Trex1	three prime repair exonuclease 1	protein coding gene
173	Trim72	tripartite motif-containing 72	protein coding gene
174	Tubal3	tubulin, alpha-like 3	protein coding gene
175	Twf1	twinfilin actin binding protein 1	protein coding gene
176	Ube2l3	ubiquitin-conjugating enzyme E2L 3	protein coding gene
177	Ubl4a	ubiquitin-like 4A	protein coding gene
178	Ubl5b	ubiquitin-like 5B	protein coding gene
179	Ugt1a6b	UDP glucuronosyltransferase 1 family, polypeptide A6B	protein coding gene
180	Uprt	uracil phosphoribosyltransferase	protein coding gene
181	Usp35	ubiquitin specific peptidase 35	protein coding gene
182	Vps28	vacuolar protein sorting 28	protein coding gene
183	Xkr7	X-linked Kx blood group related 7	protein coding gene

## Sheet: Comparison with scRNA-Seq data
No.	183 unmatched proteins, i.e. not found in transcriptome	scRNA-Seq Dataset (Usoskin et.al., 2015) Overlap in blue (127)	scRNA-Seq RNA level (to ActB)
1	Actbl2	Actbl2	0
2	Col6a6	Col6a6	0
3	Ear10	Ear10	0
4	Ear6	Ear6	0
5	Gbp5	Gbp5	0
6	Mup8	Mup8	0
7	Serpina1d	Serpina1d	0
8	Tubal3	Tubal3	0
9	Adamts13	Adamts13	0.001
10	Ndufs5	Ndufs5	0.001
11	Nptxr	Nptxr	0.001
12	Retnlg	Retnlg	0.001
13	Sh3bp1	Sh3bp1	0.001
14	Col28a1	Col28a1	0.003
15	Slc10a5	Slc10a5	0.003
16	Ugt1a6b	Ugt1a6b	0.003
17	Kirrel2	Kirrel2	0.006
18	Enpp7	Enpp7	0.008
19	Klhl3	Klhl3	0.008
20	Pcdha4	Pcdha4	0.008
21	D17H6S53E	D17H6S53E	0.011
22	Trim72	Trim72	0.011
23	Uprt	Uprt	0.013
24	Rbm4	Rbm4	0.014
25	Syt15	Syt15	0.017
26	Gcat	Gcat	0.018
27	Lrriq1	Lrriq1	0.018
28	C7	C7	0.021
29	Mtrf1	Mtrf1	0.021
30	Cpt1b	Cpt1b	0.023
31	Rpl30	Rpl30	0.024
32	Isoc2a	Isoc2a	0.025
33	Ogdhl	Ogdhl	0.029
34	Trex1	Trex1	0.029
35	Frmpd4	Frmpd4	0.037
36	Tbrg4	Tbrg4	0.037
37	Rragb	Rragb	0.038
38	Impdh2	Impdh2	0.041
39	Myl6b	Myl6b	0.041
40	Mup20	Mup20	0.042
41	Sra1	Sra1	0.043
42	Usp35	Usp35	0.043
43	Ppid	Ppid	0.045
44	Tcp11l1	Tcp11l1	0.045
45	Trappc10	Trappc10	0.046
46	Srsf10	Srsf10	0.049
47	Rpl7a	Rpl7a	0.051
48	Tradd	Tradd	0.051
49	Tceal5	Tceal5	0.054
50	Prdx6	Prdx6	0.055
51	Rbm10	Rbm10	0.055
52	Sap30bp	Sap30bp	0.056
53	Ppp1cc	Ppp1cc	0.057
54	Pacsin2	Pacsin2	0.058
55	Ear2	Ear2	0.06
56	Scamp4	Scamp4	0.06
57	Oscp1	Oscp1	0.061
58	Tmsb15l	Tmsb15l	0.063
59	Taco1	Taco1	0.066
60	Rpl17	Rpl17	0.067
61	Acad12	Acad12	0.07
62	Pam16	Pam16	0.074
63	Rpl34	Rpl34	0.075
64	Tm9sf1	Tm9sf1	0.077
65	Cd63	Cd63	0.078
66	Sec31b	Sec31b	0.078
67	Palm3	Palm3	0.08
68	Idi1	Idi1	0.081
69	Sms	Sms	0.081
70	Ube2l3	Ube2l3	0.082
71	Rpl22	Rpl22	0.084
72	Sec61g	Sec61g	0.084
73	Mrps33	Mrps33	0.087
74	Scamp3	Scamp3	0.087
75	Ccdc25	Ccdc25	0.088
76	Samd4b	Samd4b	0.088
77	Pin4	Pin4	0.09
78	Serpina1e	Serpina1e	0.092
79	Rps27a	Rps27a	0.094
80	Nme3	Nme3	0.095
81	Tmem14c	Tmem14c	0.097
82	Gng5	Gng5	0.098
83	Rpl23a	Rpl23a	0.101
84	Rpl3	Rpl3	0.103
85	Lsm5	Lsm5	0.104
86	Twf1	Twf1	0.112
87	Rpl28	Rpl28	0.113
88	Rps26	Rps26	0.119
89	Ptges3	Ptges3	0.12
90	Rpl21	Rpl21	0.12
91	Rpl35a	Rpl35a	0.12
92	Phb	Phb	0.121
93	Tomm5	Tomm5	0.121
94	Rps14	Rps14	0.123
95	Qdpr	Qdpr	0.126
96	Xkr7	Xkr7	0.14
97	Rps13	Rps13	0.158
98	Ran	Ran	0.161
99	Ly6c2	Ly6c2	0.166
100	Npm1	Npm1	0.171
101	Pdcd5	Pdcd5	0.183
102	Slc25a3	Slc25a3	0.186
103	mt-Nd2	mt-Nd2	0.204
104	Vps28	Vps28	0.208
105	Tomm6	Tomm6	0.247
106	Rpsa	Rpsa	0.261
107	Rpl24	Rpl24	0.306
108	Atp2b4	Atp2b4	0.309
109	Srp14	Srp14	0.331
110	Rpl10	Rpl10	0.359
111	Ndufb4	Ndufb4	0.373
112	Rpl23	Rpl23	0.408
113	Ndufa11	Ndufa11	0.419
114	Rpl32	Rpl32	0.426
115	Isg15	Isg15	0.444
116	Hmgb1	Hmgb1	0.492
117	mt-Nd4	mt-Nd4	0.506
118	mt-Atp6	mt-Atp6	0.511
119	Ndufc2	Ndufc2	0.557
120	mt-Co3	mt-Co3	0.659
121	Rbx1	Rbx1	0.889
122	mt-Co2	mt-Co2	0.922
123	Cox7b	Cox7b	0.95
124	mt-Nd1	mt-Nd1	1.142
125	mt-Atp8	mt-Atp8	1.202
126	Gpx4	Gpx4	4.543
127	mt-Co1	mt-Co1	5.97
128	Gm17669	1
129	Gm20425	2
130	Gm20431	3
131	Gm20521	4
132	Gm20547	5
133	Gm20671	6
134	Gm28040	7
135	Gm43738	8
136	Gm49368	9
137	Gm49486	10
138	Gm7324	11
139	Gm9774	12
140	AK157302	1
141	Ccdc190	2
142	Dnaaf3	3
143	Eif1ad13	4
144	Eloc	5
145	Fam177a	6
146	fh	7
147	Fv4	8
148	Gvin1	9
149	H1f1	10
150	H1f3	11
151	H1f5	12
152	H2ac21	13
153	H2ac6	14
154	H2ax	15
155	H2bc8	16
156	H2bu1-ps	17
157	H3f3c	18
158	Hba	19
159	Hbb-bs	20
160	Igha	21
161	Ighg2b	22
162	Ighv1-18	23
163	Igkc	24
164	Igkv10-96	25
165	Igkv12-41	26
166	Igkv12-44	27
167	Igkv12-46	28
168	Igkv2-109	29
169	Igkv4-55	30
170	Igkv8-30	31
171	Mup2	32
172	Naa12	33
173	Ndufb1	34
174	Ramac	35
175	Rnaset2b	36
176	Rps18-ps5	37
177	Rps18-ps6	38
178	Rps3a2	39
179	Septin5	40
180	Smim15	41
181	Snu13	42
182	Ubl4a	43
183	Ubl5b	44
