# Supplementary material for: Transcriptomic and proteomic profiling of NaV1.8-expressing mouse nociceptors
Source: Front Mol Neurosci. 2022 Oct 11;15:1002842. doi: 10.3389/fnmol.2022.1002842 (PMC9593034; doi:10.3389/fnmol.2022.1002842)
Supplement: Supplementary file 10 [file Table_10.XLSX]

## Sheet: (A) Noci - scRNA-Seq vs Prot
Supplementary Table 10 - Comparison of our datasets with the transcriptome of NaV1.8+ nociceptors
No.	Transcriptome (scRNA-Seq data from Linnarsson Lab); 252 transcripts enriched in NaV1.8+ DRG neurons Overlap = 85% (213/252)	Our Transcriptome data (Microarray); 353 genes enriched in NaV1.8+ Neurons in DRG (FC< -2 P<0.05)		Transcriptome (252; scRNA-Seq, Linnarsson Lab) in Nav1.8+ neurons in DRG Overlap = 11.5% (29/252)	Our Proteome Proteins (78) enriched in Nav1.8+ nociceptors (FC< -2; Q<0.05)
1	Scn10a	1700019D03Rik		Scn10a	Acpp		Overlap is highlighted in red
2	Mal2	6330403K07Rik		Scn11a	Arhgap28
3	Tmem45b	Acpp		P2rx3	Calca
4	Kcnmb1	Ada		Prkcd	Camk2a
5	Nppb	Adcyap1		Acpp	Cds2
6	Ly86	Agtr1a		Prkcq	Ctsl
7	Scn11a	Agtr1b		Eml1	Dgkg
8	Npy2r	Ahnak		Calca	Dgkh
9	Gna14	Aqp1		Camk2a	Dgki
10	Mrgpra3	Arhgap28		Dgkg	Dgkz
11	Klhl5	Ass1		Plcb3	Eml1
12	Grik1	Atp8a1		Gfra2	Fxyd2
13	Trpa1	AW551984		Nedd4l	Gfra2
14	P2rx3	Bag2		Trpv1	Kcnt1
15	Th	Bnc1		Rgs10	Nedd4l
16	Syt9	C530044C16Rik		Dgkh	Osbpl3
17	Prkcd	Cacna1c		Arhgap28	P2rx3
18	Otoa	Cacna2d1		Osbpl3	Plcb3
19	Rgs8	Cadm1		Dgkz	Plcxd3
20	Acpp	Calcb		Rgs3	Pqlc3
21	Trpc6	Camk2a		Cds2	Prkcd
22	Rab27b	Capn5		Dgki	Prkcq
23	Cd44	Capn9		Kcnt1	Ptrh1
24	Slc16a12	Carhsp1		Fxyd2	Rgs10
25	Ntrk1	Cartpt		Scg3	Rgs3
26	Rasgrp1	Cblb		Ctsl	Scg3
27	Prkcq	Cbln1		Plcxd3	Scn10a
28	Ceacam10	Ccdc40		Ptrh1	Scn11a
29	Mab21l1	Ccdc68		Pqlc3	Trpv1
30	Nrn1l	Cd24a		Gna14	Actn3
31	Klk5	Cd44		Aqp1	Agpat4
32	Ccdc68	Cd55		Carhsp1	Ankrd13d
33	Ms4a3	Cdh9		Stt3b	Atrnl1
34	Synpr	Ceacam10		Serpinb1b	AU040320
35	Gpr35	Cgref1		Gnao1	Avil
36	Aqp1	Chrna3		Prkar2b	Ccdc141
37	Trpc3	Chrna6		Rims3	Cdc42
38	Il31ra	Chrna7		Lgals9	Chsy3
39	Capn9	Cpb1		Syt6	Clgn
40	Agtr1a	Cpn1		Prkca	Cpeb4
41	Bnc1	Ctxn1		Atp8a1	Cpt1c
42	St6gal2	Cysltr2		Gnaq	D130043K22Rik
43	Nmb	Dapk2		Pten	Dhcr24
44	Syt5	Dcx		Ass1	Disp2
45	Stac	Dgkg		Kcnd3	Dok4
46	Eml1	Dgkh		Dock4	Dolpp1
47	Kcnip4	Dgki		Cadm1	Fam169a
48	Samd14	Dgkk		Cacna2d1	Galnt17
49	Grhl3	Dgkz		Mal2	H3f3c
50	Timeless	Dkk3		Tmem45b	Hps1
51	Hs6st2	Dnase1l3		Kcnmb1	Icmt
52	Slc10a6	Dock4		Nppb	Ids
53	Syt16	Dusp26		Ly86	Kctd16
54	Sst	Eml1		Npy2r	Kif5a
55	Dusp26	F2rl2		Mrgpra3	Klf1
56	Gap43	Fgg		Klhl5	Kndc1
57	Gnb4	Fnbp1l		Fyn	L1cam
58	Ldb2	Fxyd2		Grik1	Mbnl2
59	Paqr5	Galnt5		Trpa1	Msmo1
60	Cpn1	Gap43		Th	Myh1
61	Bag2	Gcnt2		Unc13c	Myh2
62	Cysltr2	Gfra2		Syt9	Myh4
63	Ada	Gfra3		Otoa	Nipsnap3b
64	Carhsp1	Ggta1		Rgs8	Pgap1
65	Prdm8	Gna14		9130204L05Rik	Phf24
66	Plxnc1	Gnal		Trpc6	Pirt
67	Kcnv1	Gnao1		Rab27b	S100b
68	Gpr160	Gnaq		Cd44	Scn7a
69	Prokr2	Gnb4		Slc16a12	Slc36a1
70	Cdh9	Gng2		Ntrk1	Sqle
71	Camk2a	Gng8		Rasgrp1	Srl
72	Dgkg	Gpr149		Ceacam10	St8sia3
73	Gpr149	Gpr160		Mab21l1	Stoml1
74	Plcb3	Gpr35		Nrn1l	Tmem177
75	Insm1	Grhl3		Klk5	Tmem87b
76	Tmem158	Gria1		Ccdc68	Tnni2
77	Gfra2	Grik1		Ms4a3	Tnnt3
78	Stx2	Grm7		Oprm1	Trarg1
79	Myt1	Hal		Cldn9
80	Pkib	Hcrtr1		Synpr
81	Hal	Hs6st2		Htr4
82	Nedd4l	Htr1a		Gpr35
83	Cartpt	Ica1l		Trpc3
84	Samsn1	Ift122		Il31ra
85	Runx1	Il31ra		Capn9
86	Slc45a3	Insm1		Agtr1a
87	Slc4a11	Irf6		Bnc1
88	Ptgir	Isl2		St6gal2
89	Tmem164	Itk		Nmb
90	Calcb	Kalrn		Syt5
91	Tubb2b	Kcna5		Ptprt
92	Ift122	Kcnc2		Stac
93	Osmr	Kcnip4		Syt7
94	Trpv1	Kcnk12		Kcnip4
95	Chrna7	Kcnk13		Samd14
96	Rgs10	Kcnmb1		Grhl3
97	Ppp1r1a	Kcnt1		Timeless
98	Dgkh	Kcnv1		Hs6st2
99	Chrna6	Klhl2		Slc10a6
100	St6galnac5	Klhl5		Syt16
101	Arhgap28	Klk5		Sst
102	Rspo2	Kntc1		Dusp26
103	Zmat4	Krt27		Car8
104	Irf6	Ldb2		Gap43
105	Serpinb1b	Lgals9		Gnb4
106	Stx1a	Ly86		Ldb2
107	Scn2b	Mab21l1		Paqr5
108	Kcnk12	Mal2		Cpn1
109	Fgg	Moxd1		Bag2
110	Tmem79	Mrgpra3		Cysltr2
111	Agtr1b	Ms4a3		Ada
112	Galnt5	Myt1		Prdm8
113	Osbpl3	Myt1l		Plxnc1
114	Slc7a3	Nbea		Kcnv1
115	Capn5	Nedd4l		Gpr160
116	Ctxn1	Nmb		Prokr2
117	Dgkz	Nppb		Cdh9
118	Serinc2	Nptx2		Kcnip2
119	1700019D03Rik	Npy2r		Lcorl
120	Rab27a	Nrn1l		Gpr149
121	Plaur	Nt5e		Ccdc109b
122	F2rl2	Ntrk1		Insm1
123	AW551984	Osbpl3		Tmem158
124	Wfdc2	Osmr		Chrnb4
125	Cpb1	Otoa		Stx2
126	Chrna3	P2rx3		Myt1
127	Cd55	Paqr5		Pkib
128	Cacna1c	Pde10a		Hal
129	Kcna5	Phactr1		Cartpt
130	C530044C16Rik	Pkia		Samsn1
131	Hcrtr1	Pkib		Runx1
132	Cbln1	Pkig		Slc45a3
133	Pde10a	Plaur		Slc4a11
134	Htr1a	Plcb3		Ptgir
135	Ahnak	Plcxd3		Tmem164
136	Grm7	Plek2		Calcb
137	Rgs3	Plxnc1		Tubb2b
138	Rgs4	Ppp1r1a		Ift122
139	Tac1	Ppp1r2		Osmr
140	Ptgdr	Pqlc3		Chrna7
141	Tspan2	Prdm8		Ppp1r1a
142	Moxd1	Prkar2b		Chrna6
143	Gnao1	Prkca		St6galnac5
144	Sdc1	Prkcd		Rspo2
145	Prkar2b	Prkcq		Zmat4
146	Pkia	Prokr2		Irf6
147	Itk	Pten		Stx1a
148	Kcnc2	Ptgdr		Scn2b
149	Rnf182	Ptger1		Kcnk12
150	Gnal	Ptgir		Fgg
151	Gfra3	Ptrh1		Tmem79
152	Cgref1	Rab27a		Agtr1b
153	Cblb	Rab27b		Bves
154	Dgkk	Rasgef1a		Galnt5
155	Dgki	Rasgrp1		Slc7a3
156	Kcnt1	Rgs10		Capn5
157	Samd12	Rgs3		Nol4
158	Dapk2	Rgs4		Ctxn1
159	Fxyd2	Rgs8		Serinc2
160	Scg3	Rims3		1700019D03Rik
161	Ica1l	Rnf182		Rab27a
162	Rims3	Rspo2		Plaur
163	Ptger1	Runx1		F2rl2
164	Fnbp1l	Samd12		AW551984
165	Sectm1b	Samd14		Wfdc2
166	Cd24a	Samsn1		Lztfl1
167	Zdhhc23	Scg3		Cpb1
168	Gcnt2	Scn10a		Chrna3
169	Krt27	Scn11a		Cd55
170	Gng8	Scn2b		Cacna1c
171	Lgals9	Scn3b		Kcna5
172	Pkig	Sdc1		C530044C16Rik
173	Isl2	Sectm1b		Hcrtr1
174	Scn3b	Serinc2		Cbln1
175	Syt6	Serpina3n		Pde10a
176	Prkca	Serpinb1b		Nptxr
177	Nptx2	Slc10a6		Htr1a
178	Atp8a1	Slc16a12		Ahnak
179	Tshz2	Slc45a3		Grm7
180	Gnaq	Slc4a11		Rgs4
181	Pten	Slc7a3		Tac1
182	Serpina3n	Socs2		Ubox5
183	Ggta1	Sst		Ptgdr
184	Zdhhc12	St6gal2		Tspan2
185	Ass1	St6galnac5		Moxd1
186	Plcxd3	Stac		Sdc1
187	Klhl2	Stx1a		Adamts8
188	Nbea	Stx2		Pkia
189	Dnase1l3	Synpr		Itk
190	6330403K07Rik	Syt16		Kcna4
191	Kcnk13	Syt5		Kcnc2
192	Phactr1	Syt6		Rnf182
193	Ppp1r2	Syt9		Mppe1
194	Dkk3	Tac1		Gnal
195	Tmem100	Th		Cacna1b
196	Dock4	Timeless		Gfra3
197	Dcx	Tmem100		Cgref1
198	Adcyap1	Tmem158		Cblb
199	Kalrn	Tmem164		Dgkk
200	Gria1	Tmem45b		Samd12
201	Gng2	Tmem79		Dapk2
202	Ypel1	Trpa1		Ica1l
203	Nt5e	Trpc3		Akap2
204	Ccdc40	Trpc6		Ptger1
205	Kntc1	Trpv1		Sdccag8
206	Plek2	Tshz2		Fnbp1l
207	Rasgef1a	Tspan2		Anks1b
208	Cadm1	Tubb2b		Sectm1b
209	Cacna2d1	Wfdc2		Cd24a
210	Myt1l	Ypel1		Zdhhc23
211	Socs2	Zdhhc12		Gcnt2
212	Ptrh1	Zdhhc23		Krt27
213	Pqlc3	Zmat4		Gng8
214	Cldn9	1700011L22Rik		Pkig
215	Htr4	2610307P16Rik		Isl2
216	Syt7	6720468P15Rik		Scn3b
217	Car8	A330084C13Rik		Nptx2
218	Lcorl	Adam19		Klf7
219	Chrnb4	Adk		Tshz2
220	Stt3b	AI844685		Thtpa
221	Bves	Amer2		Rpp25
222	Adamts8	Ano3		Serpina3n
223	Kcna4	Arhgap15		Ggta1
224	Cacna1b	Atp1b3		Zdhhc12
225	Cds2	B930095G15Rik		Klhl2
226	Klf7	Bach2		Nbea
227	Rpp25	Basp1		Dnase1l3
228	Ctsl	Bcl11a		9530059O14Rik
229	Kcnd3	Bcl11b		6330403K07Rik
230	Kit	Bdnf		Kcnk13
231	Il6st	Bex1		Phactr1
232	Bcl2l14	Bhlha9		Ppp1r2
233	Fyn	C030011L09Rik		Dkk3
234	Unc13c	Ccdc192		1700011I03Rik
235	9130204L05Rik	Ccl1		Tmem100
236	Oprm1	Ccnjl		Dcx
237	Ptprt	Cd9		Adcyap1
238	Calca	Cdhr1		Kit
239	Kcnip2	Cdkn3		Il6st
240	Ccdc109b	Cdyl		Kalrn
241	Nol4	Celf6		Gria1
242	Lztfl1	Cfap206		Gng2
243	Nptxr	Cfap57		Bcl2l14
244	Ubox5	Cfap61		Ypel1
245	Mppe1	Chia1		Nt5e
246	Akap2	Chp2		Ccdc40
247	Sdccag8	Chst11		Kntc1
248	Anks1b	Clgn		Plek2
249	Thtpa	Cmtm8		Rasgef1a
250	9530059O14Rik	Cnih2		5730508B09Rik
251	1700011I03Rik	Cnih3		Myt1l
252	5730508B09Rik	Cpne2		Socs2
253		Ctxn3
254		Cyp4f39		49/252=19.4%
255		Dapk1
256		Ddx6
257		Dnah7a
258		Dpp10
259		Ebf3
260		Efna1
261		Esyt3
262		Fam124a
263		Fam167a
264		Fam184b
265		Fam241a
266		Fam89a
267		Far2
268		Gadl1
269		Gm10700
270		Gm16364
271		Gm33257
272		Gm9757
273		Gpd1l
274		Higd1c
275		Hmga2-ps1
276		Hoxa1
277		Htr3a
278		Htr5b
279		Ighg2c
280		Igsf3
281		Kcna6
282		Kcnma1
283		Kcnt2
284		Klf5
285		Lclat1
286		Lpar3
287		Lrrc3
288		Lrrc8b
289		Lrrn4
290		Lypd6b
291		Magi3
292		Mapk4
293		Mcub
294		Mdfic2
295		Mgat4a
296		Mical1
297		Mpped2
298		Mrgpra2a
299		Msc
300		Mst1r
301		N4bp2l1
302		Ngef
303		Nkain1
304		Nol4l
305		Nsg2
306		Nwd2
307		Obscn
308		Pakap
309		Phf24
310		Pirt
311		Pitpnc1
312		Plppr1
313		Pnpla3
314		Prkar2a
315		Prkd1
316		Pstpip2
317		Ptger3
318		Rabgap1l
319		Rasa4
320		Rassf9
321		Rcan1
322		Rcan3
323		Rnf112
324		Rras
325		S100a7l2
326		Scg2
327		Sertm1
328		Sh2d5
329		Slc1a6
330		Slc7a7
331		Smarca1
332		Smim5
333		Smyd3
334		Sprn
335		Sstr2
336		Stard4
337		Syt1
338		Syt14
339		Tafa4
340		Tceal9
341		Tecta
342		Tmeff1
343		Tmem238l
344		Tmem255a
345		Tmem51
346		Tnr
347		Tox2
348		Tspan5
349		Tstd1
350		Tubb2a-ps2
351		Vstm5
352		Zfhx2
353		Entrep3
354
355
356
357
358
359
360
361
362
363
364
365
366
367
368
369
370
371
372
373
374
375
376
377
378
379
380
381
382
383
384
385
386
387
388
389
390
391
392
393
394
395
396
397
398
399
400
401
402
403
404
405
406
407
408
409
410
411
412
413
414
415
416
417
418
419
420
421
422
423
424
425
426
427
428
429
430
431
432
433
434
435
436
437
438
439
440
441
442
443
444
445
446
447
448
449
450
451
452
453
454
455
456
457
458
459
460
461
462
463
464
465
466
467
468
469
470
471
472
473
474
475
476
477
478
479
480
481
482
483
484
485
486
487
488
489
490
491
492
493
494
495
496
497
498
499
500
501
502
503
504
505
506
507
508
509
510
511
512
513
514
515
516
517
518
519
520
521
522
523
524
525
526
527
528
529
530
531
532
533
534
535
536
537
538
539
540
541
542
543
544
545
546
547
548
549
550
551
552
553
554
555
556
557
558
559
560
561
562
563
564
565
566
567
568
569
570
571
572
573
574
575
576
577
578
579
580
581
582
583
584
585
586
587
588
589
590
591
592
593
594
595
596
597
598
599
600
601
602
603
604
605
606
607
608
609
610
611
612
613
614
615
616
617
618
619
620
621
622
623
624
625
626
627
628
629
630
631
632
633
634
635
636
637
638
639
640
641
642
643
644
645
646
647
648
649
650
651
652
653
654
655
656
657
658
659
660
661
662
663
664
665
666
667
668
669
670
671
672
673
674
675
676
677
678
679
680
681
682
683
684
685
686
687
688
689
690
691
692
693
694
695
696
697
698
699
700
701
702
703
704
705
706
707
708
709
710
711
712
713
714
715
716
717
718
719
720
721
722
723
724
725
726
727
728
729
730
731
732
733
734
735
736
737
738
739
740
741
742
743
744
745
746
747
748
749
750
751
752
753
754
755
756
757
758
759
760
761
762
763
764
765
766
767
768
769
770
771
772
773
774
775
776
777
778
779
780
781
782
783
784
785
786
787
788
789
790
791
792
793
794
795
796
797
798
799
800
801
802
803
804
805
806
807
808
809
810
811
812
813
814
815
816
817
818
819
820
821
822
823
824
825
826
827
828
829
830
831
832
833
834
835
836
837
838
839
840
841
842
843
844
845
846
847
848
849
850
851
852
853
854
855
856
857
858
859
860
861
862
863
864
865
866
867
868
869
870
871
872
873
874
875
876
877
878
879
880
881
882
883
884
885
886
887
888
889
890
891
892
893
894
895
896
897
898
899
900
901
902
903
904
905
906
907
908
909
910
911
912
913
914
915
916
917
918
919
920
921
922
923
924
925
926
927
928
929
930
931
932
933
934
935
936
937
938
939
940
941
942
943
944
945
946
947
948
949
950
951
952
953
954
955
956
957
958
959
960
961
962
963
964
965
966
967
968
969
970
971
972
973
974
975
976
977
978
979
980
981
982
983
984
985
986
987
988
989
990
991
992
993
994
995
996
997
998
999
1000
1001
1002
1003
1004
1005
1006
1007
1008
1009
1010
1011
1012
1013
1014
1015
1016
1017
1018
1019
1020
1021
1022
1023
1024
1025
1026
1027
1028
1029
1030
1031
1032
1033
1034
1035
1036
1037
1038
1039
1040
1041
1042
1043
1044
1045
1046
1047
1048
1049
1050
1051
1052
1053
1054
1055
1056
1057
1058
1059
1060
1061
1062
1063
1064
1065
1066
1067
1068
1069
1070
1071
1072
1073
1074
1075
1076
1077
1078
1079
1080
1081
1082
1083
1084
1085
1086
1087
1088
1089
1090
1091
1092
1093
1094
1095
1096
1097
1098
1099
1100
1101
1102
1103
1104
1105
1106
1107
1108
1109
1110
1111
1112
1113
1114
1115
1116
1117
1118
1119
1120
1121
1122
1123
1124
1125
1126
1127
1128
1129
1130
1131
1132
1133
1134
1135
1136
1137
1138
1139
1140
1141
1142
1143
1144
1145
1146
1147
1148
1149
1150
1151
1152
1153
1154
1155
1156
1157
1158
1159
1160
1161
1162
1163
1164
1165
1166
1167
1168
1169
1170
1171
1172
1173
1174
1175
1176
1177
1178
1179
1180
1181
1182
1183
1184
1185
1186
1187
1188
1189
1190
1191
1192
1193
1194
1195
1196
1197
1198
1199
1200
1201
1202
1203
1204
1205
1206
1207
1208
1209
1210
1211
1212
1213
1214
1215
1216
1217
1218
1219
1220
1221
1222
1223
1224
1225
1226
1227
1228
1229
1230
1231
1232
1233
1234
1235
1236
1237
1238
1239
1240
1241
1242
1243
1244
1245
1246
1247
1248
1249
1250
1251
1252
1253
1254
1255
1256
1257
1258
1259
1260
1261
1262
1263
1264
1265
1266
1267
1268
1269
1270
1271
1272
1273
1274
1275
1276
1277
1278
1279
1280
1281
1282
1283
1284
1285
1286
1287
1288
1289
1290
1291
1292
1293
1294
1295
1296
1297
1298
1299
1300
1301
1302
1303
1304
1305
1306
1307
1308
1309
1310
1311
1312
1313
1314
1315
1316
1317
1318
1319
1320
1321
1322
1323
1324
1325
1326
1327
1328
1329
1330
1331
1332
1333
1334
1335
1336
1337
1338
1339
1340
1341
1342
1343
1344
1345
1346
1347
1348
1349
1350
1351
1352
1353
1354
1355
1356
1357
1358
1359
1360
1361
1362
1363
1364
1365
1366
1367
1368
1369
1370
1371
1372
1373
1374
1375
1376
1377
1378
1379
1380
1381
1382
1383
1384
1385
1386
1387
1388
1389
1390
1391
1392
1393
1394
1395
1396
1397
1398
1399
1400
1401
1402
1403
1404
1405
1406
1407
1408
1409
1410
1411
1412
1413
1414
1415
1416
1417
1418
1419
1420
1421
1422
1423
1424
1425
1426
1427
1428
1429
1430
1431
1432
1433
1434
1435
1436
1437
1438
1439
1440
1441
1442
1443
1444
1445
1446
1447
1448
1449
1450
1451
1452
1453
1454
1455
1456
1457
1458
1459
1460
1461
1462
1463
1464
1465
1466
1467
1468
1469
1470
1471
1472
1473
1474
1475
1476
1477
1478
1479
1480
1481
1482
1483
1484
1485
1486
1487
1488
1489
1490
1491
1492
1493
1494
1495
1496
1497
1498
1499
1500
1501
1502
1503
1504
1505
1506
1507
1508
1509
1510
1511
1512
1513
1514
1515
1516
1517
1518
1519
1520
1521
1522
1523
1524
1525
1526
1527
1528
1529
1530
1531
1532
1533
1534
1535
1536
1537
1538
1539
1540
1541
1542
1543
1544
1545
1546
1547
1548
1549
1550
1551
1552
1553
1554
1555
1556
1557
1558
1559
1560
1561
1562
1563
1564
1565
1566
1567
1568
1569
1570
1571
1572
1573
1574
1575
1576
1577
1578
1579
1580
1581
1582
1583
1584
1585
1586
1587
1588
1589
1590
1591
1592
1593
1594
1595
1596
1597
1598
1599
1600
1601
1602
1603
1604
1605
1606
1607
1608
1609
1610
1611
1612
1613
1614
1615
1616
1617
1618
1619
1620
1621
1622
1623
1624
1625
1626
1627
1628
1629
1630
1631
1632
1633
1634
1635
1636
1637
1638
1639
1640
1641
1642
1643
1644
1645
1646
1647
1648
1649
1650
1651
1652
1653
1654
1655
1656
1657
1658
1659
1660
1661
1662
1663
1664
1665
1666
1667
1668
1669
1670
1671
1672
1673
1674
1675
1676
1677
1678
1679
1680
1681
1682
1683
1684
1685
1686
1687
1688
1689
1690
1691
1692
1693
1694
1695
1696
1697
1698
1699
1700
1701
1702
1703
1704
1705
1706
1707
1708
1709
1710
1711
1712
1713
1714
1715
1716
1717
1718
1719
1720
1721
1722
1723
1724
1725
1726
1727
1728
1729
1730
1731
1732
1733
1734
1735
1736
1737
1738
1739
1740
1741
1742
1743
1744
1745
1746
1747
1748
1749
1750
1751
1752
1753
1754
1755
1756
1757
1758
1759
1760
1761
1762
1763
1764
1765
1766
1767
1768
1769
1770
1771
1772
1773
1774
1775
1776
1777
1778
1779
1780
1781
1782
1783
1784
1785
1786
1787
1788
1789
1790
1791
1792
1793
1794
1795
1796
1797
1798
1799
1800
1801
1802
1803
1804
1805
1806
1807
1808
1809
1810
1811
1812
1813
1814
1815
1816
1817
1818
1819
1820
1821
1822
1823
1824
1825
1826
1827
1828
1829
1830
1831
1832
1833
1834
1835
1836
1837
1838
1839
1840
1841
1842
1843
1844
1845
1846
1847
1848
1849
1850
1851
1852
1853
1854
1855
1856
1857
1858
1859
1860
1861
1862
1863
1864
1865
1866
1867
1868
1869
1870
1871
1872
1873
1874
1875
1876
1877
1878
1879
1880
1881
1882
1883
1884
1885
1886
1887
1888
1889
1890
1891
1892
1893
1894
1895
1896
1897
1898
1899
1900
1901
1902
1903
1904
1905
1906
1907
1908
1909
1910
1911
1912
1913
1914
1915
1916
1917
1918
1919
1920
1921
1922
1923
1924
1925
1926
1927
1928
1929
1930
1931
1932
1933
1934
1935
1936
1937
1938
1939
1940
1941
1942
1943
1944
1945
1946
1947
1948
1949
1950
1951
1952
1953
1954
1955
1956
1957
1958
1959
1960
1961
1962
1963
1964
1965
1966
1967
1968
1969
1970
1971
1972
1973
1974
1975
1976
1977
1978
1979
1980
1981
1982
1983
1984
1985
1986
1987
1988
1989
1990
1991
1992
1993
1994
1995
1996
1997
1998

## Sheet: (B) Nociceptor- TRAP vs Prot
Supplementary Table 10. Comparison of our datasets with the translatome of NaV1.8+ nociceptors
No.	TRAP-Nociceptor-translating mRNAs (335) (Megat et.al., 2019) vs our Transcriptome Overlap: 7/335=2.1 %	Transcripts (Microarray) in Nav1.8+ nociceptors (FC<-2; FDR P<0.05)		No.	TRAP-Nociceptor-enriched-translating mRNAs (335) (Megat et.al., 2019) vs our Proteome dataset Overlap: 8/335 = 2.4%	Proteome Proteins enriched in Nav1.8+ nociceptors Gene Symbol (FC< -2; Q<0.05)
1	Clgn	Clgn		1	Ankrd13d	Ankrd13d		Overlap is highlighted in red
2	Dapk2	Dapk2		2	Clgn	Clgn
3	Dgkz	Dgkz		3	Dgkz	Cpt1c
4	P2rx3	P2rx3		4	P2rx3	Dgkz
5	Plcb3	Plcb3		5	Plcb3	Myh1
6	Ptger1	Ptger1		6	Cpt1c	P2rx3
7	Slc7a3	Slc7a3		7	Myh1	Plcb3
8	Anapc5	1700011L22Rik		8	Tnnt3	Tnnt3
9	Ankrd13d	1700019D03Rik		9	Arhgef11	Acpp
10	Arhgap39	2610307P16Rik		10	Hsp90ab1	Actn3
11	Arhgef11	6330403K07Rik		11	Ldlr	Agpat4
12	B3gnt8	6720468P15Rik		12	Mcoln1	Arhgap28
13	Cdh1	A330084C13Rik		13	Msn	Atrnl1
14	Cln6	Acpp		14	Mvd	AU040320
15	Ctu2	Ada		15	Snrnp200	Avil
16	Dph7	Adam19		16	Snx9	Calca
17	Dpysl5	Adcyap1		17	Vezt	Camk2a
18	Gfod2	Adk		18	Vps33a	Ccdc141
19	Golga7b	Agtr1a		19	Vps8	Cdc42
20	Gp1bb	Agtr1b		20	Acaca	Cds2
21	Hgf	Ahnak		21	Adap1	Chsy3
22	Hoxb5	AI844685		22	Ap2s1	Cpeb4
23	Hoxd4	Amer2		23	Atp6v0a1	Ctsl
24	Hoxd8	Ano3		24	Capn1	D130043K22Rik
25	Hsp90ab1	Aqp1		25	Cct5	Dgkg
26	Ldlr	Arhgap15		26	Cct7	Dgkh
27	Leo1	Arhgap28		27	Cct8	Dgki
28	Lig1	Ass1		28	Cpe	Dhcr24
29	Mcoln1	Atp1b3		29	Dnaja2	Disp2
30	Msn	Atp8a1		30	Dnm1	Dok4
31	Mterf4	AW551984		31	Edc4	Dolpp1
32	Mvd	B930095G15Rik		32	Eif3m	Eml1
33	Myc	Bach2		33	Emc1	Fam169a
34	Myh9	Bag2		34	Gdap1l1	Fxyd2
35	Nts	Basp1		35	Golga2	Galnt17
36	Nyap1	Bcl11a		36	Hnrnpm	Gfra2
37	Panx1	Bcl11b		37	Kif3a	H3f3c
38	Pfn1	Bdnf		38	Klf2	Hps1
39	Prkag2	Bex1		39	Pabpn1	Icmt
40	Ptms	Bhlha9		40	Psmb3	Ids
41	Pygl	Bnc1		41	Psmc1	Kcnt1
42	Rcc2	C030011L09Rik		42	Psmd13	Kctd16
43	Sae1	C530044C16Rik		43	Psmd2	Kif5a
44	Serpina11	Cacna1c		44	Ptpn23	Klf1
45	Slc39a6	Cacna2d1		45	Rack1	Kndc1
46	Slc51a	Cadm1		46	Rpl24	L1cam
47	Snrnp200	Calcb		47	Sart3	Mbnl2
48	Snw1	Camk2a		48	Smarce1	Msmo1
49	Snx9	Capn5		49	Ssb	Myh2
50	Tlx3	Capn9		50	Tnpo2	Myh4
51	Upf3b	Carhsp1		51	Uchl1	Nedd4l
52	Vezt	Cartpt		52	Anapc5	Nipsnap3b
53	Vps33a	Cblb		53	Arhgap39	Osbpl3
54	Vps8	Cbln1		54	B3gnt8	Pgap1
55	Abca6	Ccdc192		55	Cdh1	Phf24
56	Abhd17c	Ccdc40		56	Cln6	Pirt
57	Abt1	Ccdc68		57	Ctu2	Plcxd3
58	Acaca	Ccl1		58	Dapk2	Pqlc3
59	Acacb	Ccnjl		59	Dph7	Prkcd
60	Acot6	Cd24a		60	Dpysl5	Prkcq
61	Acta1	Cd44		61	Gfod2	Ptrh1
62	Actb	Cd55		62	Golga7b	Rgs10
63	Adap1	Cd9		63	Gp1bb	Rgs3
64	Adgrb3	Cdh9		64	Hgf	S100b
65	Adra2a	Cdhr1		65	Hoxb5	Scg3
66	Akap5	Cdkn3		66	Hoxd4	Scn10a
67	Akr7a5	Cdyl		67	Hoxd8	Scn11a
68	Akt1s1	Ceacam10		68	Leo1	Scn7a
69	Anp32b	Celf6		69	Lig1	Slc36a1
70	Ap1s1	Cfap206		70	Mterf4	Sqle
71	Ap2s1	Cfap57		71	Myc	Srl
72	Aqr	Cfap61		72	Myh9	St8sia3
73	Arhgap26	Cgref1		73	Nts	Stoml1
74	Ascc2	Chia1		74	Nyap1	Tmem177
75	Astn2	Chp2		75	Panx1	Tmem87b
76	Atf6b	Chrna3		76	Pfn1	Tnni2
77	Atg2a	Chrna6		77	Prkag2	Trarg1
78	Atm	Chrna7		78	Ptger1	Trpv1
79	Atp2b4	Chst11		79	Ptms
80	Atp6v0a1	Cmtm8		80	Pygl
81	Bach1	Cnih2		81	Rcc2
82	Baz1b	Cnih3		82	Sae1
83	C130074G19Rik	Cpb1		83	Serpina11
84	Cadm4	Cpn1		84	Slc39a6
85	Capn1	Cpne2		85	Slc51a
86	Cast	Ctxn1		86	Slc7a3
87	Ccdc130	Ctxn3		87	Snw1
88	Ccdc3	Cyp4f39		88	Tlx3
89	Cct5	Cysltr2		89	Upf3b
90	Cct7	Dapk1		90	Abca6
91	Cct8	Dcx		91	Abhd17c
92	Cdc26	Ddx6		92	Abt1
93	Cdk11b	Dgkg		93	Acacb
94	Cep85l	Dgkh		94	Acot6
95	Cetn2	Dgki		95	Acta1
96	Ckb	Dgkk		96	Actb
97	Ckm	Dkk3		97	Adgrb3
98	Clint1	Dnah7a		98	Adra2a
99	Clip2	Dnase1l3		99	Akap5
100	Col1a1	Dock4		100	Akr7a5
101	Col5a2	Dpp10		101	Akt1s1
102	Col5a3	Dusp26		102	Anp32b
103	Col8a1	Ebf3		103	Ap1s1
104	Cops6	Efna1		104	Aqr
105	Coq7	Eml1		105	Arhgap26
106	Cpe	Esyt3		106	Ascc2
107	Cpt1c	F2rl2		107	Astn2
108	Cpxm1	Fam124a		108	Atf6b
109	Csgalnact1	Fam167a		109	Atg2a
110	Csnk2a2	Fam184b		110	Atm
111	Csrnp1	Fam189b		111	Atp2b4
112	Cul7	Fam241a		112	Bach1
113	Cwc25	Fam89a		113	Baz1b
114	Ddx56	Far2		114	C130074G19Rik
115	Disp1	Fgg		115	Cadm4
116	Dlg3	Fnbp1l		116	Cast
117	Dnaja2	Fxyd2		117	Ccdc130
118	Dnm1	Gadl1		118	Ccdc3
119	Dph2	Galnt5		119	Cdc26
120	Dpp7	Gap43		120	Cdk11b
121	Dpp8	Gcnt2		121	Cep85l
122	Dpy19l4	Gfra2		122	Cetn2
123	Drg2	Gfra3		123	Ckb
124	Ebpl	Ggta1		124	Ckm
125	Edc4	Gm10700		125	Clint1
126	Ehmt2	Gm16364		126	Clip2
127	Eif2b4	Gm33257		127	Col1a1
128	Eif2b5	Gm9757		128	Col5a2
129	Eif3j1	Gna14		129	Col5a3
130	Eif3m	Gnal		130	Col8a1
131	Eif5b	Gnao1		131	Cops6
132	Emc1	Gnaq		132	Coq7
133	Eps8	Gnb4		133	Cpxm1
134	Fabp4	Gng2		134	Csgalnact1
135	Fbn1	Gng8		135	Csnk2a2
136	Fh1	Gpd1l		136	Csrnp1
137	Fhl3	Gpr149		137	Cul7
138	Fkbp10	Gpr160		138	Cwc25
139	Fkbp14	Gpr35		139	Ddx56
140	Fnbp4	Grhl3		140	Disp1
141	Frg1	Gria1		141	Dlg3
142	Ftsj3	Grik1		142	Dph2
143	Gab2	Grm7		143	Dpp7
144	Gdap1l1	Hal		144	Dpp8
145	Gga1	Hcrtr1		145	Dpy19l4
146	Gm21967	Higd1c		146	Drg2
147	Gm42417	Hmga2-ps1		147	Ebpl
148	Golga2	Hoxa1		148	Ehmt2
149	Gpr179	Hs6st2		149	Eif2b4
150	Gpx4	Htr1a		150	Eif2b5
151	Grcc10	Htr3a		151	Eif3j1
152	Gsn	Htr5b		152	Eif5b
153	Gtf2f2	Ica1l		153	Eps8
154	Gys1	Ift122		154	Fabp4
155	Hba-a2	Ighg2c		155	Fbn1
156	Hddc2	Igsf3		156	Fh1
157	Hmgcl	Il31ra		157	Fhl3
158	Hnrnpf	Insm1		158	Fkbp10
159	Hnrnpk	Irf6		159	Fkbp14
160	Hnrnpm	Isl2		160	Fnbp4
161	Hoxa10	Itk		161	Frg1
162	Hoxa7	Kalrn		162	Ftsj3
163	Hoxa9	Kcna5		163	Gab2
164	Hoxb2	Kcna6		164	Gga1
165	Hoxb4	Kcnc2		165	Gm21967
166	Hoxb9	Kcnip4		166	Gm42417
167	Hoxc6	Kcnk12		167	Gpr179
168	Hoxd10	Kcnk13		168	Gpx4
169	Hoxd9	Kcnma1		169	Grcc10
170	Hps4	Kcnmb1		170	Gsn
171	Hspa9	Kcnt1		171	Gtf2f2
172	Ier5l	Kcnt2		172	Gys1
173	Il11ra1	Kcnv1		173	Hba-a2
174	Ino80	Klf5		174	Hddc2
175	Irf5	Klhl2		175	Hmgcl
176	Irgq	Klhl5		176	Hnrnpf
177	Kdm1a	Klk5		177	Hnrnpk
178	Kdm4b	Kntc1		178	Hoxa10
179	Kif3a	Krt27		179	Hoxa7
180	Kif3c	Lclat1		180	Hoxa9
181	Klf2	Ldb2		181	Hoxb2
182	Lcmt2	Lgals9		182	Hoxb4
183	Loxl1	Lpar3		183	Hoxb9
184	Lrrc17	Lrrc3		184	Hoxc6
185	Lrrfip1	Lrrc8b		185	Hoxd10
186	Ltbp3	Lrrn4		186	Hoxd9
187	Man2b2	Ly86		187	Hps4
188	Map1a	Lypd6b		188	Hspa9
189	Mb	Mab21l1		189	Ier5l
190	Mboat1	Magi3		190	Il11ra1
191	Mdfic	Mal2		191	Ino80
192	Med16	Mapk4		192	Irf5
193	Med29	Mcub		193	Irgq
194	Mfap4	Mdfic2		194	Kdm1a
195	Mgat4c	Mgat4a		195	Kdm4b
196	Mif	Mical1		196	Kif3c
197	Mmp15	Moxd1		197	Lcmt2
198	Mon1a	Mpped2		198	Loxl1
199	Mrpl14	Mrgpra2a		199	Lrrc17
200	Mrpl37	Mrgpra3		200	Lrrfip1
201	Mrto4	Ms4a3		201	Ltbp3
202	mt-Co3	Msc		202	Man2b2
203	Myh1	Mst1r		203	Map1a
204	Myo10	Myt1		204	Mb
205	Myoc	Myt1l		205	Mboat1
206	Nat9	N4bp2l1		206	Mdfic
207	Ndfip1	Nbea		207	Med16
208	Ndst3	Nedd4l		208	Med29
209	Ndufa3	Ngef		209	Mfap4
210	Ndufs5	Nkain1		210	Mgat4c
211	Ndufs6	Nmb		211	Mif
212	Nes	Nol4l		212	Mmp15
213	Neurl4	Nppb		213	Mon1a
214	Nfkbil1	Nptx2		214	Mrpl14
215	Nfya	Npy2r		215	Mrpl37
216	Noct	Nrn1l		216	Mrto4
217	Nol10	Nsg2		217	mt-Co3
218	Nop16	Nt5e		218	Myo10
219	Nptx1	Ntrk1		219	Myoc
220	Npy1r	Nwd2		220	Nat9
221	Nsun2	Obscn		221	Ndfip1
222	Nuak1	Osbpl3		222	Ndst3
223	Nup155	Osmr		223	Ndufa3
224	Nup88	Otoa		224	Ndufs5
225	Obox3	Pakap		225	Ndufs6
226	Ogfr	Paqr5		226	Nes
227	Pabpn1	Pde10a		227	Neurl4
228	Palm3	Phactr1		228	Nfkbil1
229	Pcbp2	Phf24		229	Nfya
230	Pcdh11x	Pirt		230	Noct
231	Pex6	Pitpnc1		231	Nol10
232	Pfdn2	Pkia		232	Nop16
233	Pfkp	Pkib		233	Nptx1
234	Pgls	Pkig		234	Npy1r
235	Phldb2	Plaur		235	Nsun2
236	Pih1d1	Plcxd3		236	Nuak1
237	Plec	Plek2		237	Nup155
238	Plekhm1	Plppr1		238	Nup88
239	Pnpo	Plxnc1		239	Obox3
240	Poll	Pnpla3		240	Ogfr
241	Pop1	Ppp1r1a		241	Palm3
242	Prcc	Ppp1r2		242	Pcbp2
243	Prg2	Pqlc3		243	Pcdh11x
244	Prrx1	Prdm8		244	Pex6
245	Psmb3	Prkar2a		245	Pfdn2
246	Psmb5	Prkar2b		246	Pfkp
247	Psmc1	Prkca		247	Pgls
248	Psmd13	Prkcd		248	Phldb2
249	Psmd2	Prkcq		249	Pih1d1
250	Psmd4	Prkd1		250	Plec
251	Ptpn23	Prokr2		251	Plekhm1
252	Ptprb	Pstpip2		252	Pnpo
253	Pycr2	Pten		253	Poll
254	Pygo2	Ptgdr		254	Pop1
255	Qsox1	Ptger3		255	Prcc
256	R3hdm4	Ptgir		256	Prg2
257	Rack1	Ptrh1		257	Prrx1
258	Rae1	Rab27a		258	Psmb5
259	Rara	Rab27b		259	Psmd4
260	Rbm14	Rabgap1l		260	Ptprb
261	Rbm6	Rasa4		261	Pycr2
262	Reps1	Rasgef1a		262	Pygo2
263	Rexo4	Rasgrp1		263	Qsox1
264	Rfc2	Rassf9		264	R3hdm4
265	Riok1	Rcan1		265	Rae1
266	Rnf122	Rcan3		266	Rara
267	Rnf2	Rgs10		267	Rbm14
268	Rpia	Rgs3		268	Rbm6
269	Rpl24	Rgs4		269	Reps1
270	Rplp2	Rgs8		270	Rexo4
271	Rrp1	Rims3		271	Rfc2
272	Rrp7a	Rnf112		272	Riok1
273	Rsph9	Rnf182		273	Rnf122
274	Rsrc1	Rras		274	Rnf2
275	Ryr1	Rspo2		275	Rpia
276	S100a8	Runx1		276	Rplp2
277	S100a9	S100a7l2		277	Rrp1
278	Sart3	Samd12		278	Rrp7a
279	Sass6	Samd14		279	Rsph9
280	Sdad1	Samsn1		280	Rsrc1
281	Sdk2	Scg2		281	Ryr1
282	Sdsl	Scg3		282	S100a8
283	Selenbp1	Scn10a		283	S100a9
284	Senp1	Scn11a		284	Sass6
285	Sertad1	Scn2b		285	Sdad1
286	Sfrp5	Scn3b		286	Sdk2
287	Sin3b	Sdc1		287	Sdsl
288	Slc16a3	Sectm1b		288	Selenbp1
289	Slc25a24	Serinc2		289	Senp1
290	Slc27a4	Serpina3n		290	Sertad1
291	Slc43a1	Serpinb1b		291	Sfrp5
292	Slc7a5	Sertm1		292	Sin3b
293	Slfn2	Sh2d5		293	Slc16a3
294	Smarcd2	Slc10a6		294	Slc25a24
295	Smarce1	Slc16a12		295	Slc27a4
296	Snf8	Slc1a6		296	Slc43a1
297	Sox8	Slc45a3		297	Slc7a5
298	Sppl3	Slc4a11		298	Slfn2
299	Spred3	Slc7a7		299	Smarcd2
300	Srcap	Smarca1		300	Snf8
301	Ssb	Smim5		301	Sox8
302	Supt16	Smyd3		302	Sppl3
303	Syp	Socs2		303	Spred3
304	Taf4b	Sprn		304	Srcap
305	Tango6	Sst		305	Supt16
306	Tarbp2	Sstr2		306	Syp
307	Tbc1d10b	St6gal2		307	Taf4b
308	Thap4	St6galnac5		308	Tango6
309	Timm50	Stac		309	Tarbp2
310	Tkt	Stard4		310	Tbc1d10b
311	Tmem101	Stx1a		311	Thap4
312	Tmem201	Stx2		312	Timm50
313	Tmem205	Synpr		313	Tkt
314	Tnnc2	Syt1		314	Tmem101
315	Tnnt3	Syt14		315	Tmem201
316	Tnpo2	Syt16		316	Tmem205
317	Tnrc18	Syt5		317	Tnnc2
318	Top2a	Syt6		318	Tnrc18
319	Ttbk1	Syt9		319	Top2a
320	Tubb3	Tac1		320	Ttbk1
321	Txnrd2	Tafa4		321	Tubb3
322	Ubc	Tceal9		322	Txnrd2
323	Ube2s	Tecta		323	Ubc
324	Uchl1	Th		324	Ube2s
325	Uck2	Timeless		325	Uck2
326	Urgcp	Tmeff1		326	Urgcp
327	Usp17la	Tmem100		327	Usp17la
328	Utp18	Tmem158		328	Utp18
329	Xirp2	Tmem164		329	Xirp2
330	Yipf1	Tmem238l		330	Yipf1
331	Zfp212	Tmem255a		331	Zfp212
332	Zfp292	Tmem45b		332	Zfp292
333	Zfp30	Tmem51		333	Zfp30
334	Zfp384	Tmem79		334	Zfp384
335	Zfp428	Tnr		335	Zfp428
336		Tox2		336
337		Trpa1		337
338		Trpc3		338
339		Trpc6		339
340		Trpv1		340
341		Tshz2		341
342		Tspan2		342
343		Tspan5		343
344		Tstd1		344
345		Tubb2a-ps2		345
346		Tubb2b		346
347		Vstm5		347
348		Wfdc2		348
349		Ypel1		349
350		Zdhhc12		350
351		Zdhhc23		351
352		Zfhx2		352
353		Zmat4		353
354				354
355				355
